# Supplementary material for: Gene‐based mapping of trehalose biosynthetic pathway genes reveals association with source‐ and sink‐related yield traits in a spring wheat panel
Source: Food Energy Secur. 2021 May 7;10(3):e292. doi: 10.1002/fes3.292 (PMC8459250; doi:10.1002/fes3.292)
Supplement: Supplementary file 2 — Table S1 [file FES3-10-e292-s001.xlsx]

## Sheet: Gene_info
Gene family	Gene class	Gene ID	Homoelogues	Gene length	No. variants (5% MAF)	No. variants (1% MAF)	No. variants (original)	dN	dS	MAF	PIC
TPS	TPS1	TraesCS1A02G064800	a	8.59	21	136	173	27	14	0.06±0.00	0.09±0.00			Legend	Description
TPS	TPS1	TraesCS1B02G083100	a	6.79	27	89	95	13	11	0.09±0.00	0.12±0.00			Gene family	Trehalose phosphate synthase (TPS) and trehalose phosphate phosphatase (TPP)
TPS	TPS1	TraesCS1D02G065600	a	8.12	19	67	96	11	7	0.04±0.00	0.07±0.00			Gene class	Genes most closely to Arabidopsis
TPS	TPS1	TraesCS1B02G351600	-	6.76	9	10	11	0	0	0.04±0.00	0.09±0.00			Gene ID	Wheat gene ID at EnsemblPlants (IWGSC RefSeq v1.0 annotation)
TPS	TPS6	TraesCS4A02G062900	d	4.36	8	8	17	1	4	0.08±0.01	0.14±0.02			Homoelogues	Same letter indicates homoelogues genes (based on Paul et al. 2018)
TPS	TPS6	TraesCS4B02G239900	d	4.2	5	5	9	1	2	0.15±0.01	0.22±0.01			Gene length	Gene length in kilobase (Kb)
TPS	TPS6	TraesCS5A02G203500	f	3.91	-	14	25	2	4	0.09±0.02	0.13±0.02			No. variants (5% MAF)	Number of variants inside the gene after applying for quality control (minor allele frequency 5% and call rate 95%)
TPS	TPS6	TraesCS5B02G202200	f	3.32	-	1	9	0	0	0.03±0.00	0.05±0.00			No. variants (1% MAF)	Number of variants inside the gene after applying for quality control (minor allele frequency 1% and call rate 95%)
TPS	TPS6	TraesCS5D02G210000	f	4.3	4	5	7	0	0	0.03±0.00	0.06±0.00			No. variants (original)	Number of variants inside the gene without applying quality control
TPS	TPS7	TraesCS1A02G338200	b	5.58	23	26	45	4	4	0.29±0.01	0.30±0.01			dN and dS	Total number of nonsynonymous (dN) and synonymous (dS) substitutions in the original data set using the EnsemblPlants Variant Effect Predictor (VEP) tool
TPS	TPS7	TraesCS1B02G350600	b	5.73	12	13	19	1	2	0.03±0.00	0.05±0.00			MAF	Minor allele frequency (MAF) using the original file. Values are mean±standard errors from all variants inside the gene
TPS	TPS7	TraesCS1D02G340400	b	5.66	32	35	51	4	5	0.28±0.03	0.25±0.02			PIC	Polymorphism information content (PIC). Values are mean±standard errors from all variants inside the gene
TPS	TPS7	TraesCS3A02G289300	c	5.27	9	19	30	5	3	0.08±0.01	0.13±0.01
TPS	TPS7	TraesCS3B02G323900	c	5.13	8	9	13	2	1	0.04±0.01	0.08±0.02
TPS	TPS7	TraesCS3D02G289100	c	5.17	1	1	1	0	0	0.13±0.00	0.20±0.00
TPS	TPS7	TraesCS5A02G116500	e	5.01	-	2	3	0	0	0.14±0.01	0.21±0.01
TPS	TPS7	TraesCS5B02G117800	e	4.79	4	4	8	0	0	0.01±0.00	0.03±0.00
TPS	TPS7	TraesCS5D02G129600	e	4.78	-	2	16	0	0	0.02±0.00	0.04±0.00
TPS	TPS11	TraesCS6A02G351300	g	3.9	13	14	22	0	0	0.07±0.01	0.11±0.02
TPS	TPS11	TraesCS6B02G384500	g	4.26	3	23	48	2	3	0.05±0.01	0.09±0.01
TPS	TPS11	TraesCS6D02G334000	g	3.99	-	-	3	0	0	-	-
TPP	-	TraesCS1A02G210400	a	4.18	3	4	8	0	0	0.05±0.00	0.09±0.00
TPP	-	TraesCS1B02G224300	a	2.86	11	14	15	0	0	0.18±0.03	0.22±0.02
TPP	-	TraesCS1D02G213700	a	4.02	3	3	6	0	0	0.08±0.00	0.13±0.00
TPP	-	TraesCS2A02G161100	b	3.04	-	14	21	2	5	0.21±0.02	0.26±0.02
TPP	-	TraesCS2B02G187200	b	3.33	8	8	13	0	0	0.05±0.04	0.06±0.02
TPP	-	TraesCS2D02G168200	b	3.27	1	15	18	0	0	0.10±0.04	0.10±0.03
TPP	-	TraesCS2A02G161000	c	3.32	-	-	1	0	0	-	-
TPP	-	TraesCS2B02G187000	c	3.44	31	33	36	2	1	0.16±0.01	0.20±0.02
TPP	-	TraesCS2D02G168300	c	3.52	-	-	1	0	0	-	-
TPP	-	TraesCS2A02G167100	d	6.62	1	3	5	0	0	0.24±0.00	0.3±0.00
TPP	-	TraesCS2B02G193300	d	21.7	3	18	51	0	0	0.06±0.01	0.09±0.01
TPP	-	TraesCS2A02G412100	e	3.52	1	1	1	0	0	0.23±0.00	0.29±0.02
TPP	-	TraesCS2B02G430700	e	3.32	13	28	29	3	1	0.09±0.00	0.14±0.01
TPP	-	TraesCS2D02G409300	e	3.26	1	1	2	0	0	0.45±0.00	0.37±0.00
TPP	-	TraesCS3A02G085700	f	32.3	15	19	66	0	0	0.10±0.03	0.11±0.03
TPP	-	TraesCS3D02G085800	f	24.2	13	65	144	6	4	0.06±0.00	0.10±0.01
TPP	-	TraesCS5A02G190000	g	2.32	-	2	3	0	0	0.14±0.02	0.21±0.02
TPP	-	TraesCS5B02G193100	g	2.3	1	1	2	0	0	0.02±0.00	0.04±0.00
TPP	-	TraesCS5D02G200800	g	2.39	1	2	4	0	0	0.17±0.01	0.20±0.13
TPP	-	TraesCS6A02G248400	h	3.76	-	2	14	0	0	0.03±0.00	0.06±0.00
TPP	-	TraesCS6B02G276300	h	4.27	1	12	23	0	0	0.06±0.02	0.10±0.02
TPP	-	TraesCS6D02G230500	h	3.92	-	2	2	0	0	0.03±0.02	0.06±0.04
TPP	-	TraesCS6A02G301800	i	2.95	2	3	25	0	0	0.07±0.04	0.12±0.05
TPP	-	TraesCS6B02G330900	i	3.25	7	8	13	0	0	0.06±0.02	0.10±0.03
TPP	-	TraesCS6D02G281100	i	2.96	-	1	2	0	0	0.06±0.00	0.10±0.00
TPP	-	TraesCS7A02G180800	j	2.57	-	2	7	3	1	0.07±0.01	0.12±0.03
TPP	-	TraesCS7B02G085800	j	2.61	5	5	10	0	0	0.06±0.02	0.09±0.03

## Sheet: Trait_info
	Abbreviation	Phenotype description
	Yield	yield (g/m2)
	TGW	thousand grain weight (g)
	HI	harvest index
	BM	biomass at mat (g/m2)
	GM2	grains per m2
	SM2	spikes per m2
	GSP	grains per spike
	GWSP	grain weight per spike (g)
	Height	plant height (cm)
	PGF	percentage of grain filling of crop duration
	GFR	grain filling rate (yield/grain filling duration, g/m2/day)
	DTInB	days to initiation of booting
	DTA	days to anthesis
	DTM	days to maturity
	TTInB	thermal time to initiation of booting
	TTAnth	thermal time to anthesis
	TTPM	thermal time to maturity
	TTA7H	thermal time to anthesis +7days
	RSGP	rapid spike growth phase percentage (percentage of RSGP of the entire crop duration)
	SpS	spikelets per spike
	InfSpS	infertile spikelets per spike
	Spike	spike length (cm)
	Awns	awn length (cm)
	Ped	peduncle length (cm)

## Sheet: VEP_SIFT
Variant ID	Ref. Allele	Gene ID	Consequence	Impact	SIFT
1A-47185389	C/T	TraesCS1A02G064800	downstream_gene_variant	MODIFIER	-
1A-47185459	C/T	TraesCS1A02G064800	downstream_gene_variant	MODIFIER	-
1A-47185571	G/A	TraesCS1A02G064800	downstream_gene_variant	MODIFIER	-		Legend	Description
1A-47186343	C/T	TraesCS1A02G064800	synonymous_variant	LOW	-		Variant ID	Chromosome and position (bp) of each variant
1A-47186379	A/G	TraesCS1A02G064800	synonymous_variant	LOW	-		Ref. Allele	Reference allele
1A-47186399	C/T	TraesCS1A02G064800	intron_variant	MODIFIER	-		Gene ID	Wheat gene ID at EnsemblPlants (IWGSC RefSeq v1.0 annotation)
1A-47186404	C/T	TraesCS1A02G064800	intron_variant	MODIFIER	-		Consequence	Variant Effect Predictor (VEP) consequences (five non-coding and four coding substitution types)
1A-47186499	G/C	TraesCS1A02G064800	intron_variant	MODIFIER	-		Impact	VEP impact (low, high, moderate, and modifier)
1A-47186534	C/A	TraesCS1A02G064800	intron_variant	MODIFIER	-		SIFT	Tolerated and deleterious missense mutations in a gene from the Sorting Intolerant From Tolerant (SIFT) score
1A-47186555	A/G	TraesCS1A02G064800	intron_variant	MODIFIER	-
1A-47186579	T/A	TraesCS1A02G064800	intron_variant	MODIFIER	-
1A-47186610	T/C	TraesCS1A02G064800	intron_variant	MODIFIER	-
1A-47186617	G/A	TraesCS1A02G064800	intron_variant	MODIFIER	-
1A-47186638	T/C	TraesCS1A02G064800	intron_variant	MODIFIER	-
1A-47186697	C/A	TraesCS1A02G064800	intron_variant	MODIFIER	-
1A-47186727	A/C	TraesCS1A02G064800	intron_variant	MODIFIER	-
1A-47186814	C/T	TraesCS1A02G064800	intron_variant	MODIFIER	-
1A-47186817	C/T	TraesCS1A02G064800	intron_variant	MODIFIER	-
1A-47186835	T/C	TraesCS1A02G064800	intron_variant	MODIFIER	-
1A-47186856	G/C	TraesCS1A02G064800	intron_variant	MODIFIER	-
1A-47186862	G/A	TraesCS1A02G064800	intron_variant	MODIFIER	-
1A-47186867	T/C	TraesCS1A02G064800	intron_variant	MODIFIER	-
1A-47186877	C/T	TraesCS1A02G064800	intron_variant	MODIFIER	-
1A-47186901	C/T	TraesCS1A02G064800	intron_variant	MODIFIER	-
1A-47186943	T/G	TraesCS1A02G064800	intron_variant	MODIFIER	-
1A-47187003	T/G	TraesCS1A02G064800	intron_variant	MODIFIER	-
1A-47187007	C/G	TraesCS1A02G064800	intron_variant	MODIFIER	-
1A-47187030	G/T	TraesCS1A02G064800	intron_variant	MODIFIER	-
1A-47187043	C/G	TraesCS1A02G064800	intron_variant	MODIFIER	-
1A-47187069	T/C	TraesCS1A02G064800	intron_variant	MODIFIER	-
1A-47187089	T/A	TraesCS1A02G064800	intron_variant	MODIFIER	-
1A-47187109	T/A	TraesCS1A02G064800	intron_variant	MODIFIER	-
1A-47187124	G/A	TraesCS1A02G064800	intron_variant	MODIFIER	-
1A-47187129	A/G	TraesCS1A02G064800	intron_variant	MODIFIER	-
1A-47187144	A/C	TraesCS1A02G064800	intron_variant	MODIFIER	-
1A-47187159	A/T	TraesCS1A02G064800	intron_variant	MODIFIER	-
1A-47187169	T/G	TraesCS1A02G064800	splice_region_variant,intron_variant	LOW	-
1A-47187213	G/A	TraesCS1A02G064800	synonymous_variant	LOW	-
1A-47187260	C/T	TraesCS1A02G064800	missense_variant	MODERATE	tolerated(0.13)
1A-47187297	T/C	TraesCS1A02G064800	synonymous_variant	LOW	-
1A-47187315	C/T	TraesCS1A02G064800	synonymous_variant	LOW	-
1A-47187368	T/G	TraesCS1A02G064800	intron_variant	MODIFIER	-
1A-47187486	C/T	TraesCS1A02G064800	missense_variant	MODERATE	deleterious(0.05)
1A-47187511	A/G	TraesCS1A02G064800	synonymous_variant	LOW	-
1A-47187554	T/A	TraesCS1A02G064800	missense_variant	MODERATE	tolerated(0.68)
1A-47187590	A/G	TraesCS1A02G064800	missense_variant	MODERATE	tolerated(0.84)
1A-47187649	A/T	TraesCS1A02G064800	intron_variant	MODIFIER	-
1A-47187661	C/G	TraesCS1A02G064800	splice_region_variant,intron_variant	LOW	-
1A-47187698	A/T	TraesCS1A02G064800	missense_variant	MODERATE	tolerated(1)
1A-47187734	T/C	TraesCS1A02G064800	missense_variant	MODERATE	tolerated(1)
1A-47187769	C/G	TraesCS1A02G064800	intron_variant	MODIFIER	-
1A-47187802	T/C	TraesCS1A02G064800	intron_variant	MODIFIER	-
1A-47187875	T/G	TraesCS1A02G064800	missense_variant	MODERATE	tolerated(0.16)
1A-47187895	C/T	TraesCS1A02G064800	missense_variant	MODERATE	tolerated(0.1)
1A-47187897	C/T	TraesCS1A02G064800	missense_variant	MODERATE	tolerated(0.56)
1A-47187930	G/A	TraesCS1A02G064800	missense_variant	MODERATE	tolerated(0.22)
1A-47187947	G/A	TraesCS1A02G064800	synonymous_variant	LOW	-
1A-47187962	A/C	TraesCS1A02G064800	splice_region_variant,intron_variant	LOW	-
1A-47187987	A/G	TraesCS1A02G064800	intron_variant	MODIFIER	-
1A-47188016	T/C	TraesCS1A02G064800	intron_variant	MODIFIER	-
1A-47188127	A/T	TraesCS1A02G064800	missense_variant	MODERATE	tolerated(1)
1A-47188154	G/A	TraesCS1A02G064800	synonymous_variant	LOW	-
1A-47188158	G/A	TraesCS1A02G064800	missense_variant	MODERATE	tolerated(0.22)
1A-47188185	C/T	TraesCS1A02G064800	missense_variant	MODERATE	tolerated(0.31)
1A-47188262	A/G	TraesCS1A02G064800	intron_variant	MODIFIER	-
1A-47188320	C/T	TraesCS1A02G064800	intron_variant	MODIFIER	-
1A-47188327	G/T	TraesCS1A02G064800	intron_variant	MODIFIER	-
1A-47188386	C/A	TraesCS1A02G064800	intron_variant	MODIFIER	-
1A-47188445	A/G	TraesCS1A02G064800	intron_variant	MODIFIER	-
1A-47188478	G/C	TraesCS1A02G064800	intron_variant	MODIFIER	-
1A-47188480	C/G	TraesCS1A02G064800	intron_variant	MODIFIER	-
1A-47188574	C/A	TraesCS1A02G064800	intron_variant	MODIFIER	-
1A-47188614	C/T	TraesCS1A02G064800	intron_variant	MODIFIER	-
1A-47188625	C/T	TraesCS1A02G064800	intron_variant	MODIFIER	-
1A-47188961	G/A	TraesCS1A02G064800	intron_variant	MODIFIER	-
1A-47188980	T/C	TraesCS1A02G064800	intron_variant	MODIFIER	-
1A-47189173	A/G	TraesCS1A02G064800	synonymous_variant	LOW	-
1A-47189293	C/A	TraesCS1A02G064800	intron_variant	MODIFIER	-
1A-47189402	T/C	TraesCS1A02G064800	intron_variant	MODIFIER	-
1A-47189407	T/C	TraesCS1A02G064800	splice_region_variant,intron_variant	LOW	-
1A-47189491	G/T	TraesCS1A02G064800	missense_variant	MODERATE	tolerated(1)
1A-47189499	T/C	TraesCS1A02G064800	missense_variant	MODERATE	tolerated(0.87)
1A-47189517	A/G	TraesCS1A02G064800	missense_variant	MODERATE	tolerated(0.6)
1A-47189528	T/C	TraesCS1A02G064800	missense_variant	MODERATE	tolerated(0.38)
1A-47189539	C/T	TraesCS1A02G064800	synonymous_variant	LOW	-
1A-47189568	A/C	TraesCS1A02G064800	missense_variant	MODERATE	tolerated(1)
1A-47189587	C/A	TraesCS1A02G064800	synonymous_variant	LOW	-
1A-47189665	G/C	TraesCS1A02G064800	intron_variant	MODIFIER	-
1A-47189685	G/C	TraesCS1A02G064800	intron_variant	MODIFIER	-
1A-47189705	A/C	TraesCS1A02G064800	intron_variant	MODIFIER	-
1A-47189732	A/G	TraesCS1A02G064800	intron_variant	MODIFIER	-
1A-47189735	A/T	TraesCS1A02G064800	intron_variant	MODIFIER	-
1A-47189768	A/T	TraesCS1A02G064800	missense_variant	MODERATE	tolerated(1)
1A-47189863	A/G	TraesCS1A02G064800	intron_variant	MODIFIER	-
1A-47189961	T/C	TraesCS1A02G064800	synonymous_variant	LOW	-
1A-47190819	T/A	TraesCS1A02G064800	intron_variant	MODIFIER	-
1A-47190830	C/T	TraesCS1A02G064800	intron_variant	MODIFIER	-
1A-47190837	G/A	TraesCS1A02G064800	intron_variant	MODIFIER	-
1A-47190878	G/C	TraesCS1A02G064800	intron_variant	MODIFIER	-
1A-47190912	C/G	TraesCS1A02G064800	intron_variant	MODIFIER	-
1A-47190926	T/C	TraesCS1A02G064800	intron_variant	MODIFIER	-
1A-47190941	G/A	TraesCS1A02G064800	intron_variant	MODIFIER	-
1A-47190951	T/A	TraesCS1A02G064800	intron_variant	MODIFIER	-
1A-47190967	T/G	TraesCS1A02G064800	intron_variant	MODIFIER	-
1A-47191021	G/T	TraesCS1A02G064800	intron_variant	MODIFIER	-
1A-47191030	C/T	TraesCS1A02G064800	intron_variant	MODIFIER	-
1A-47191032	A/T	TraesCS1A02G064800	intron_variant	MODIFIER	-
1A-47191055	A/C	TraesCS1A02G064800	intron_variant	MODIFIER	-
1A-47191057	G/C	TraesCS1A02G064800	intron_variant	MODIFIER	-
1A-47191096	G/A	TraesCS1A02G064800	synonymous_variant	LOW	-
1A-47191197	A/C	TraesCS1A02G064800	missense_variant	MODERATE	deleterious(0.01)
1A-47191266	G/C/A	TraesCS1A02G064800	intron_variant	MODIFIER	-
1A-47191294	G/A	TraesCS1A02G064800	intron_variant	MODIFIER	-
1A-47191314	G/A	TraesCS1A02G064800	intron_variant	MODIFIER	-
1A-47191352	G/C	TraesCS1A02G064800	intron_variant	MODIFIER	-
1A-47191358	T/C	TraesCS1A02G064800	intron_variant	MODIFIER	-
1A-47191396	T/C	TraesCS1A02G064800	missense_variant	MODERATE	tolerated(1)
1A-47191715	C/T	TraesCS1A02G064800	missense_variant	MODERATE	deleterious(0)
1A-47191730	T/C	TraesCS1A02G064800	missense_variant	MODERATE	tolerated(1)
1A-47191851	T/G	TraesCS1A02G064800	intron_variant	MODIFIER	-
1A-47191922	G/A	TraesCS1A02G064800	intron_variant	MODIFIER	-
1A-47191932	A/G	TraesCS1A02G064800	intron_variant	MODIFIER	-
1A-47191991	G/A	TraesCS1A02G064800	intron_variant	MODIFIER	-
1A-47192016	C/A	TraesCS1A02G064800	intron_variant	MODIFIER	-
1A-47192098	A/G	TraesCS1A02G064800	intron_variant	MODIFIER	-
1A-47192103	G/C	TraesCS1A02G064800	intron_variant	MODIFIER	-
1A-47192108	T/C	TraesCS1A02G064800	intron_variant	MODIFIER	-
1A-47192119	G/A	TraesCS1A02G064800	intron_variant	MODIFIER	-
1A-47192224	A/G	TraesCS1A02G064800	intron_variant	MODIFIER	-
1A-47192244	A/T	TraesCS1A02G064800	intron_variant	MODIFIER	-
1A-47192261	T/C	TraesCS1A02G064800	intron_variant	MODIFIER	-
1A-47192277	C/T	TraesCS1A02G064800	intron_variant	MODIFIER	-
1A-47192338	G/A	TraesCS1A02G064800	intron_variant	MODIFIER	-
1A-47192385	C/T	TraesCS1A02G064800	intron_variant	MODIFIER	-
1A-47192428	A/C	TraesCS1A02G064800	intron_variant	MODIFIER	-
1A-47192443	T/C	TraesCS1A02G064800	intron_variant	MODIFIER	-
1A-47192454	A/G	TraesCS1A02G064800	intron_variant	MODIFIER	-
1A-47192537	C/G	TraesCS1A02G064800	intron_variant	MODIFIER	-
1A-47192683	T/C	TraesCS1A02G064800	intron_variant	MODIFIER	-
1A-47192709	G/T	TraesCS1A02G064800	intron_variant	MODIFIER	-
1A-47192763	T/C	TraesCS1A02G064800	intron_variant	MODIFIER	-
1A-47193204	A/G	TraesCS1A02G064800	missense_variant	MODERATE	tolerated(0.1)
1A-47193233	G/A	TraesCS1A02G064800	synonymous_variant	LOW	-
1A-47193322	T/G	TraesCS1A02G064800	intron_variant	MODIFIER	-
1A-47193323	G/C	TraesCS1A02G064800	intron_variant	MODIFIER	-
1A-47193363	A/G	TraesCS1A02G064800	missense_variant	MODERATE	tolerated(1)
1A-47193364	C/T	TraesCS1A02G064800	missense_variant	MODERATE	deleterious(0.01)
1A-47193387	A/G	TraesCS1A02G064800	missense_variant	MODERATE	deleterious(0.02)
1A-47193441	T/G	TraesCS1A02G064800	splice_region_variant,intron_variant	LOW	-
1A-47193466	A/C	TraesCS1A02G064800	intron_variant	MODIFIER	-
1A-47193507	T/A	TraesCS1A02G064800	intron_variant	MODIFIER	-
1A-47193528	A/G	TraesCS1A02G064800	intron_variant	MODIFIER	-
1A-47193529	G/A	TraesCS1A02G064800	intron_variant	MODIFIER	-
1A-47193551	G/A	TraesCS1A02G064800	intron_variant	MODIFIER	-
1A-47193557	C/T	TraesCS1A02G064800	intron_variant	MODIFIER	-
1A-47193577	A/G	TraesCS1A02G064800	intron_variant	MODIFIER	-
1A-47193645	G/A	TraesCS1A02G064800	intron_variant	MODIFIER	-
1A-47193665	T/C	TraesCS1A02G064800	intron_variant	MODIFIER	-
1A-47193670	G/A	TraesCS1A02G064800	intron_variant	MODIFIER	-
1A-47193678	A/G	TraesCS1A02G064800	intron_variant	MODIFIER	-
1A-47193709	A/G	TraesCS1A02G064800	intron_variant	MODIFIER	-
1A-47193764	G/C	TraesCS1A02G064800	intron_variant	MODIFIER	-
1A-47193766	T/C	TraesCS1A02G064800	intron_variant	MODIFIER	-
1A-47193781	A/C	TraesCS1A02G064800	intron_variant	MODIFIER	-
1A-47193794	T/C	TraesCS1A02G064800	splice_region_variant,5_prime_UTR_variant	LOW	-
1A-47193806	A/G	TraesCS1A02G064800	5_prime_UTR_variant	MODIFIER	-
1A-47193830	T/A	TraesCS1A02G064800	5_prime_UTR_variant	MODIFIER	-
1A-47193843	T/C	TraesCS1A02G064800	5_prime_UTR_variant	MODIFIER	-
1A-47193858	T/C	TraesCS1A02G064800	5_prime_UTR_variant	MODIFIER	-
1A-47194006	G/A	TraesCS1A02G064800	5_prime_UTR_variant	MODIFIER	-
1A-47194052	G/A	TraesCS1A02G064800	5_prime_UTR_variant	MODIFIER	-
1A-47194270	G/T	TraesCS1A02G064800	5_prime_UTR_variant	MODIFIER	-
1A-47194342	T/G	TraesCS1A02G064800	5_prime_UTR_variant	MODIFIER	-
1A-47194373	T/G	TraesCS1A02G064800	5_prime_UTR_variant	MODIFIER	-
1A-200576665	T/C	TraesCS1A02G134200	downstream_gene_variant	MODIFIER	-
1A-200576707	T/C	TraesCS1A02G134200	downstream_gene_variant	MODIFIER	-
1A-200576960	G/C	TraesCS1A02G134200	downstream_gene_variant	MODIFIER	-
1A-200577192	T/C	TraesCS1A02G134200	downstream_gene_variant	MODIFIER	-
1A-200577204	T/C	TraesCS1A02G134200	downstream_gene_variant	MODIFIER	-
1A-200577322	T/C	TraesCS1A02G134200	downstream_gene_variant	MODIFIER	-
1A-200577932	G/A	TraesCS1A02G134200	downstream_gene_variant	MODIFIER	-
1A-200577990	C/A	TraesCS1A02G134200	downstream_gene_variant	MODIFIER	-
1A-200578005	T/A	TraesCS1A02G134200	downstream_gene_variant	MODIFIER	-
1A-200578662	C/G	TraesCS1A02G134200	missense_variant	MODERATE	tolerated_low_confidence(1)
1A-372638780	T/C	TraesCS1A02G210300	upstream_gene_variant	MODIFIER	-
1A-372638895	A/G	TraesCS1A02G210300	upstream_gene_variant	MODIFIER	-
1A-372638921	T/C	TraesCS1A02G210300	upstream_gene_variant	MODIFIER	-
1A-372639193	C/T	TraesCS1A02G210300	upstream_gene_variant	MODIFIER	-
1A-372639343	A/T	TraesCS1A02G210300	upstream_gene_variant	MODIFIER	-
1A-372640018	A/G	TraesCS1A02G210300	upstream_gene_variant	MODIFIER	-
1A-372640419	C/T	TraesCS1A02G210300	upstream_gene_variant	MODIFIER	-
1A-372640551	G/C	TraesCS1A02G210300	upstream_gene_variant	MODIFIER	-
1A-372641050	A/T	TraesCS1A02G210300	upstream_gene_variant	MODIFIER	-
1A-372642078	A/G	TraesCS1A02G210300	upstream_gene_variant	MODIFIER	-
1A-372642261	T/A	TraesCS1A02G210400	intron_variant	MODIFIER	-
1A-372642401	A/G	TraesCS1A02G210400	intron_variant	MODIFIER	-
1A-372642577	T/A	TraesCS1A02G210400	intron_variant	MODIFIER	-
1A-527948371	C/A	TraesCS1A02G338200	upstream_gene_variant	MODIFIER	-
1A-527948409	G/T	TraesCS1A02G338200	upstream_gene_variant	MODIFIER	-
1A-527948456	G/A	TraesCS1A02G338200	upstream_gene_variant	MODIFIER	-
1A-527948752	G/C	TraesCS1A02G338200	upstream_gene_variant	MODIFIER	-
1A-527948853	T/C	TraesCS1A02G338200	upstream_gene_variant	MODIFIER	-
1A-527948975	C/T	TraesCS1A02G338200	upstream_gene_variant	MODIFIER	-
1A-527949030	C/T	TraesCS1A02G338200	upstream_gene_variant	MODIFIER	-
1A-527949137	T/C	TraesCS1A02G338200	upstream_gene_variant	MODIFIER	-
1A-527949270	G/A	TraesCS1A02G338200	upstream_gene_variant	MODIFIER	-
1A-527949401	A/G	TraesCS1A02G338200	upstream_gene_variant	MODIFIER	-
1A-527949457	A/G	TraesCS1A02G338200	upstream_gene_variant	MODIFIER	-
1A-527949461	C/T	TraesCS1A02G338200	upstream_gene_variant	MODIFIER	-
1A-527949525	G/A	TraesCS1A02G338200	upstream_gene_variant	MODIFIER	-
1A-527949562	G/C	TraesCS1A02G338200	upstream_gene_variant	MODIFIER	-
1A-527949763	C/T	TraesCS1A02G338200	upstream_gene_variant	MODIFIER	-
1A-527949913	C/T	TraesCS1A02G338200	upstream_gene_variant	MODIFIER	-
1A-527949925	C/T	TraesCS1A02G338200	upstream_gene_variant	MODIFIER	-
1A-527949973	G/A	TraesCS1A02G338200	upstream_gene_variant	MODIFIER	-
1A-527949988	G/A	TraesCS1A02G338200	upstream_gene_variant	MODIFIER	-
1A-527950013	C/T	TraesCS1A02G338200	upstream_gene_variant	MODIFIER	-
1A-527950075	G/C	TraesCS1A02G338200	upstream_gene_variant	MODIFIER	-
1A-527950209	G/A	TraesCS1A02G338200	upstream_gene_variant	MODIFIER	-
1A-527950957	T/C	TraesCS1A02G338200	synonymous_variant	LOW	-
1A-527951084	G/T	TraesCS1A02G338200	missense_variant	MODERATE	tolerated(0.35)
1A-527951398	C/T	TraesCS1A02G338200	synonymous_variant	LOW	-
1A-527951929	T/G	TraesCS1A02G338200	missense_variant	MODERATE	tolerated(1)
1A-527952000	G/C	TraesCS1A02G338200	missense_variant	MODERATE	deleterious(0)
1A-527952067	C/T	TraesCS1A02G338200	synonymous_variant	LOW	-
1A-527952900	A/T	TraesCS1A02G338200	intron_variant	MODIFIER	-
1A-527953283	C/T	TraesCS1A02G338200	intron_variant	MODIFIER	-
1A-527953382	A/G	TraesCS1A02G338200	intron_variant	MODIFIER	-
1A-527954054	A/C	TraesCS1A02G338200	intron_variant	MODIFIER	-
1A-527954137	G/A	TraesCS1A02G338200	intron_variant	MODIFIER	-
1A-527954262	C/T	TraesCS1A02G338200	intron_variant	MODIFIER	-
1A-527954269	A/G	TraesCS1A02G338200	intron_variant	MODIFIER	-
1A-527954333	C/T	TraesCS1A02G338200	intron_variant	MODIFIER	-
1A-527954442	C/T	TraesCS1A02G338200	intron_variant	MODIFIER	-
1A-527954520	G/A	TraesCS1A02G338200	intron_variant	MODIFIER	-
1A-527954659	A/T	TraesCS1A02G338200	intron_variant	MODIFIER	-
1A-527954811	T/C	TraesCS1A02G338200	intron_variant	MODIFIER	-
1A-527954892	T/A	TraesCS1A02G338200	intron_variant	MODIFIER	-
1A-527955187	A/C	TraesCS1A02G338200	synonymous_variant	LOW	-
1A-527955282	G/C	TraesCS1A02G338200	missense_variant	MODERATE	-
1A-527955382	G/A	TraesCS1A02G338200	3_prime_UTR_variant	MODIFIER	-
1A-527955839	T/C	TraesCS1A02G338200	3_prime_UTR_variant	MODIFIER	-
1B-67013213	C/A	TraesCS1B02G083100	downstream_gene_variant	MODIFIER	-
1B-67013626	T/A	TraesCS1B02G083100	downstream_gene_variant	MODIFIER	-
1B-67013632	T/A	TraesCS1B02G083100	downstream_gene_variant	MODIFIER	-
1B-67015927	A/G	TraesCS1B02G083100	missense_variant	MODERATE	tolerated(0.56)
1B-67016352	A/G	TraesCS1B02G083100	splice_region_variant,intron_variant	LOW	-
1B-67016532	C/T	TraesCS1B02G083100	missense_variant	MODERATE	tolerated(0.18)
1B-67016668	A/T	TraesCS1B02G083100	intron_variant	MODIFIER	-
1B-67016679	A/G	TraesCS1B02G083100	intron_variant	MODIFIER	-
1B-67016690	G/C	TraesCS1B02G083100	intron_variant	MODIFIER	-
1B-67016701	G/A	TraesCS1B02G083100	intron_variant	MODIFIER	-
1B-67016710	T/C	TraesCS1B02G083100	intron_variant	MODIFIER	-
1B-67016725	G/T	TraesCS1B02G083100	intron_variant	MODIFIER	-
1B-67016739	C/T	TraesCS1B02G083100	missense_variant,splice_region_variant	MODERATE	tolerated(0.75)
1B-67016782	T/C	TraesCS1B02G083100	synonymous_variant	LOW	-
1B-67016806	T/C	TraesCS1B02G083100	synonymous_variant	LOW	-
1B-67017040	G/A	TraesCS1B02G083100	intron_variant	MODIFIER	-
1B-67017472	G/A	TraesCS1B02G083100	intron_variant	MODIFIER	-
1B-67018320	C/A	TraesCS1B02G083100	synonymous_variant	LOW	-
1B-67018398	G/C	TraesCS1B02G083100	intron_variant	MODIFIER	-
1B-67018413	A/G	TraesCS1B02G083100	intron_variant	MODIFIER	-
1B-67018425	C/T	TraesCS1B02G083100	intron_variant	MODIFIER	-
1B-67018438	A/C	TraesCS1B02G083100	intron_variant	MODIFIER	-
1B-67018465	A/G	TraesCS1B02G083100	intron_variant	MODIFIER	-
1B-67018468	A/T	TraesCS1B02G083100	intron_variant	MODIFIER	-
1B-67018501	A/T	TraesCS1B02G083100	missense_variant	MODERATE	tolerated(1)
1B-67018987	A/G	TraesCS1B02G083100	intron_variant	MODIFIER	-
1B-67019004	C/A	TraesCS1B02G083100	intron_variant	MODIFIER	-
1B-67019007	A/T	TraesCS1B02G083100	intron_variant	MODIFIER	-
1B-67019017	A/C	TraesCS1B02G083100	intron_variant	MODIFIER	-
1B-67019081	A/G	TraesCS1B02G083100	intron_variant	MODIFIER	-
1B-67019119	T/C	TraesCS1B02G083100	intron_variant	MODIFIER	-
1B-67019125	T/C	TraesCS1B02G083100	intron_variant	MODIFIER	-
1B-67019161	A/T	TraesCS1B02G083100	intron_variant	MODIFIER	-
1B-67019164	G/A	TraesCS1B02G083100	intron_variant	MODIFIER	-
1B-67019177	G/C	TraesCS1B02G083100	intron_variant	MODIFIER	-
1B-67019198	G/A	TraesCS1B02G083100	intron_variant	MODIFIER	-
1B-67019256	A/T	TraesCS1B02G083100	intron_variant	MODIFIER	-
1B-67019284	G/T	TraesCS1B02G083100	intron_variant	MODIFIER	-
1B-67019300	T/C	TraesCS1B02G083100	intron_variant	MODIFIER	-
1B-67019311	T/C	TraesCS1B02G083100	intron_variant	MODIFIER	-
1B-67019330	C/T	TraesCS1B02G083100	intron_variant	MODIFIER	-
1B-67019354	G/A	TraesCS1B02G083100	intron_variant	MODIFIER	-
1B-67019360	C/G	TraesCS1B02G083100	intron_variant	MODIFIER	-
1B-67019435	A/T	TraesCS1B02G083100	intron_variant	MODIFIER	-
1B-67019452	A/G	TraesCS1B02G083100	intron_variant	MODIFIER	-
1B-67019478	A/T	TraesCS1B02G083100	intron_variant	MODIFIER	-
1B-67019550	T/A	TraesCS1B02G083100	intron_variant	MODIFIER	-
1B-67019561	C/T	TraesCS1B02G083100	intron_variant	MODIFIER	-
1B-67019568	G/A	TraesCS1B02G083100	intron_variant	MODIFIER	-
1B-67019599	C/T	TraesCS1B02G083100	intron_variant	MODIFIER	-
1B-67019752	G/T	TraesCS1B02G083100	intron_variant	MODIFIER	-
1B-67019827	G/A	TraesCS1B02G083100	synonymous_variant	LOW	-
1B-67019928	A/C	TraesCS1B02G083100	missense_variant	MODERATE	deleterious(0.01)
1B-67020015	G/A	TraesCS1B02G083100	intron_variant	MODIFIER	-
1B-67020025	G/A	TraesCS1B02G083100	intron_variant	MODIFIER	-
1B-67020045	G/A	TraesCS1B02G083100	intron_variant	MODIFIER	-
1B-67020083	G/C	TraesCS1B02G083100	intron_variant	MODIFIER	-
1B-67020089	T/C	TraesCS1B02G083100	intron_variant	MODIFIER	-
1B-67020127	T/C	TraesCS1B02G083100	missense_variant	MODERATE	tolerated(1)
1B-67020146	G/C	TraesCS1B02G083100	missense_variant	MODERATE	tolerated(1)
1B-67020155	T/C	TraesCS1B02G083100	synonymous_variant	LOW	-
1B-67020158	G/A	TraesCS1B02G083100	synonymous_variant	LOW	-
1B-67020185	C/T	TraesCS1B02G083100	synonymous_variant	LOW	-
1B-67020203	C/T	TraesCS1B02G083100	synonymous_variant	LOW	-
1B-67020236	A/G	TraesCS1B02G083100	intron_variant	MODIFIER	-
1B-67020246	A/T	TraesCS1B02G083100	intron_variant	MODIFIER	-
1B-67020249	C/A	TraesCS1B02G083100	intron_variant	MODIFIER	-
1B-67020304	A/G	TraesCS1B02G083100	intron_variant	MODIFIER	-
1B-67020327	T/C	TraesCS1B02G083100	intron_variant	MODIFIER	-
1B-67020333	A/C	TraesCS1B02G083100	intron_variant	MODIFIER	-
1B-67020373	A/T	TraesCS1B02G083100	intron_variant	MODIFIER	-
1B-67020389	G/A	TraesCS1B02G083100	intron_variant	MODIFIER	-
1B-67020438	A/C	TraesCS1B02G083100	missense_variant	MODERATE	deleterious(0.03)
1B-67020445	C/T	TraesCS1B02G083100	missense_variant	MODERATE	deleterious(0.02)
1B-67020459	A/G	TraesCS1B02G083100	synonymous_variant	LOW	-
1B-67020462	C/T	TraesCS1B02G083100	synonymous_variant	LOW	-
1B-67020512	G/T	TraesCS1B02G083100	missense_variant	MODERATE	deleterious(0.01)
1B-67020653	G/A	TraesCS1B02G083100	intron_variant	MODIFIER	-
1B-67020663	A/G	TraesCS1B02G083100	intron_variant	MODIFIER	-
1B-67020722	C/A	TraesCS1B02G083100	intron_variant	MODIFIER	-
1B-67020747	C/A	TraesCS1B02G083100	intron_variant	MODIFIER	-
1B-67020775	C/G	TraesCS1B02G083100	intron_variant	MODIFIER	-
1B-67020839	T/C	TraesCS1B02G083100	intron_variant	MODIFIER	-
1B-67020850	G/A	TraesCS1B02G083100	intron_variant	MODIFIER	-
1B-67020875	T/G	TraesCS1B02G083100	intron_variant	MODIFIER	-
1B-67020975	A/T	TraesCS1B02G083100	intron_variant	MODIFIER	-
1B-67021268	C/G	TraesCS1B02G083100	intron_variant	MODIFIER	-
1B-67021275	A/G	TraesCS1B02G083100	intron_variant	MODIFIER	-
1B-67021331	G/A	TraesCS1B02G083100	intron_variant	MODIFIER	-
1B-67021340	T/C	TraesCS1B02G083100	intron_variant	MODIFIER	-
1B-67021418	C/G	TraesCS1B02G083100	intron_variant	MODIFIER	-
1B-67021436	G/T	TraesCS1B02G083100	intron_variant	MODIFIER	-
1B-67021440	G/T	TraesCS1B02G083100	intron_variant	MODIFIER	-
1B-67021494	T/C	TraesCS1B02G083100	intron_variant	MODIFIER	-
1B-67021498	G/A	TraesCS1B02G083100	intron_variant	MODIFIER	-
1B-67021557	T/A	TraesCS1B02G083100	intron_variant	MODIFIER	-
1B-67021594	T/A	TraesCS1B02G083100	missense_variant	MODERATE	tolerated(0.27)
1B-67021615	G/C	TraesCS1B02G083100	missense_variant	MODERATE	tolerated(1)
1B-67021639	G/A	TraesCS1B02G083100	synonymous_variant	LOW	-
1B-67021640	T/A	TraesCS1B02G083100	missense_variant	MODERATE	tolerated(0.13)
1B-67021700	T/G	TraesCS1B02G083100	missense_variant	MODERATE	tolerated(0.38)
1B-402147322	C/A	TraesCS1B02G224200	upstream_gene_variant	MODIFIER	-
1B-402147538	T/C	TraesCS1B02G224200	upstream_gene_variant	MODIFIER	-
1B-402147888	G/C	TraesCS1B02G224200	upstream_gene_variant	MODIFIER	-
1B-402148077	C/A	TraesCS1B02G224200	upstream_gene_variant	MODIFIER	-
1B-402148190	C/T	TraesCS1B02G224200	upstream_gene_variant	MODIFIER	-
1B-402148374	T/A	TraesCS1B02G224200	upstream_gene_variant	MODIFIER	-
1B-402148404	T/C	TraesCS1B02G224200	upstream_gene_variant	MODIFIER	-
1B-402148620	A/T	TraesCS1B02G224200	upstream_gene_variant	MODIFIER	-
1B-402148836	A/G	TraesCS1B02G224200	upstream_gene_variant	MODIFIER	-
1B-402149034	T/A	TraesCS1B02G224200	upstream_gene_variant	MODIFIER	-
1B-402149113	T/C	TraesCS1B02G224200	upstream_gene_variant	MODIFIER	-
1B-402149220	C/T	TraesCS1B02G224200	upstream_gene_variant	MODIFIER	-
1B-402149262	G/A	TraesCS1B02G224200	upstream_gene_variant	MODIFIER	-
1B-402149730	A/G	TraesCS1B02G224200	upstream_gene_variant	MODIFIER	-
1B-402150169	A/C	TraesCS1B02G224200	upstream_gene_variant	MODIFIER	-
1B-581198181	G/A	TraesCS1B02G350600	upstream_gene_variant	MODIFIER	-
1B-581198183	G/A	TraesCS1B02G350600	upstream_gene_variant	MODIFIER	-
1B-581198236	A/G	TraesCS1B02G350600	upstream_gene_variant	MODIFIER	-
1B-581198248	G/A	TraesCS1B02G350600	upstream_gene_variant	MODIFIER	-
1B-581198249	C/T	TraesCS1B02G350600	upstream_gene_variant	MODIFIER	-
1B-581198299	C/T	TraesCS1B02G350600	upstream_gene_variant	MODIFIER	-
1B-581198302	T/C	TraesCS1B02G350600	upstream_gene_variant	MODIFIER	-
1B-581200204	A/T	TraesCS1B02G350600	5_prime_UTR_variant	MODIFIER	-
1B-581201271	G/A	TraesCS1B02G350600	synonymous_variant	LOW	-
1B-581201779	C/T	TraesCS1B02G350600	missense_variant	MODERATE	deleterious(0.01)
1B-581201928	T/C	TraesCS1B02G350600	synonymous_variant	LOW	-
1B-581202999	T/C	TraesCS1B02G350600	intron_variant	MODIFIER	-
1B-581203100	C/T	TraesCS1B02G350600	intron_variant	MODIFIER	-
1B-581203280	G/A	TraesCS1B02G350600	intron_variant	MODIFIER	-
1B-581204166	G/A	TraesCS1B02G350600	intron_variant	MODIFIER	-
1B-581204335	A/G	TraesCS1B02G350600	intron_variant	MODIFIER	-
1B-581204838	T/C	TraesCS1B02G350600	intron_variant	MODIFIER	-
1B-581205541	C/G	TraesCS1B02G350600	3_prime_UTR_variant	MODIFIER	-
1B-581205643	G/A	TraesCS1B02G350600	3_prime_UTR_variant	MODIFIER	-
1B-582091336	C/T	TraesCS1B02G351500	missense_variant	MODERATE	deleterious(0.02)
1B-582092655	T/A	TraesCS1B02G351500	upstream_gene_variant	MODIFIER	-
1B-582092855	T/C	TraesCS1B02G351500	upstream_gene_variant	MODIFIER	-
1B-582092858	G/A	TraesCS1B02G351500	upstream_gene_variant	MODIFIER	-
1B-582093379	A/G	TraesCS1B02G351500	upstream_gene_variant	MODIFIER	-
1B-582095465	C/A	TraesCS1B02G351500	upstream_gene_variant	MODIFIER	-
1B-582095801	G/A	TraesCS1B02G351500	upstream_gene_variant	MODIFIER	-
1B-582096144	T/A	TraesCS1B02G351500	upstream_gene_variant	MODIFIER	-
1B-582098416	T/G	TraesCS1B02G351600	intron_variant	MODIFIER	-
1B-582098436	T/C	TraesCS1B02G351600	intron_variant	MODIFIER	-
1B-582098462	G/A	TraesCS1B02G351600	intron_variant	MODIFIER	-
1D-47310208	T/C	TraesCS1D02G065600	intron_variant	MODIFIER	-
1D-47310265	G/C	TraesCS1D02G065600	intron_variant	MODIFIER	-
1D-47310277	G/A	TraesCS1D02G065600	intron_variant	MODIFIER	-
1D-47310459	G/C	TraesCS1D02G065600	intron_variant	MODIFIER	-
1D-47311125	T/C	TraesCS1D02G065600	missense_variant	MODERATE	tolerated(0.24)
1D-47311283	C/A	TraesCS1D02G065600	intron_variant	MODIFIER	-
1D-47311385	C/T	TraesCS1D02G065600	missense_variant	MODERATE	tolerated(0.24)
1D-47311680	A/T	TraesCS1D02G065600	intron_variant	MODIFIER	-
1D-47311722	G/A	TraesCS1D02G065600	synonymous_variant	LOW	-
1D-47311974	G/A	TraesCS1D02G065600	synonymous_variant	LOW	-
1D-47312026	T/C	TraesCS1D02G065600	missense_variant	MODERATE	tolerated(0.07)
1D-47312306	A/T	TraesCS1D02G065600	intron_variant	MODIFIER	-
1D-47312307	T/A	TraesCS1D02G065600	intron_variant	MODIFIER	-
1D-47312446	C/A	TraesCS1D02G065600	intron_variant	MODIFIER	-
1D-47312486	C/T	TraesCS1D02G065600	intron_variant	MODIFIER	-
1D-47312497	C/T	TraesCS1D02G065600	intron_variant	MODIFIER	-
1D-47312498	A/G	TraesCS1D02G065600	intron_variant	MODIFIER	-
1D-47312529	C/T	TraesCS1D02G065600	intron_variant	MODIFIER	-
1D-47312545	G/A	TraesCS1D02G065600	intron_variant	MODIFIER	-
1D-47312586	G/A	TraesCS1D02G065600	intron_variant	MODIFIER	-
1D-47312671	A/G	TraesCS1D02G065600	intron_variant	MODIFIER	-
1D-47312705	A/C	TraesCS1D02G065600	intron_variant	MODIFIER	-
1D-47312706	G/A	TraesCS1D02G065600	intron_variant	MODIFIER	-
1D-47312722	G/A	TraesCS1D02G065600	intron_variant	MODIFIER	-
1D-47312735	G/T	TraesCS1D02G065600	intron_variant	MODIFIER	-
1D-47312781	C/T	TraesCS1D02G065600	intron_variant	MODIFIER	-
1D-47312967	A/G	TraesCS1D02G065600	intron_variant	MODIFIER	-
1D-47312996	C/T	TraesCS1D02G065600	intron_variant	MODIFIER	-
1D-47313086	A/G	TraesCS1D02G065600	synonymous_variant	LOW	-
1D-47313102	C/A	TraesCS1D02G065600	missense_variant	MODERATE	tolerated(0.28)
1D-47313135	A/G	TraesCS1D02G065600	missense_variant	MODERATE	tolerated(0.76)
1D-47313172	T/C	TraesCS1D02G065600	missense_variant	MODERATE	tolerated(0.66)
1D-47313178	T/C	TraesCS1D02G065600	missense_variant	MODERATE	tolerated(1)
1D-47313188	G/A	TraesCS1D02G065600	splice_region_variant,synonymous_variant	LOW	-
1D-47313204	T/A	TraesCS1D02G065600	intron_variant	MODIFIER	-
1D-47313394	T/G	TraesCS1D02G065600	missense_variant	MODERATE	deleterious(0.01)
1D-47313412	T/C	TraesCS1D02G065600	missense_variant	MODERATE	tolerated(0.86)
1D-47313500	C/A	TraesCS1D02G065600	synonymous_variant	LOW	-
1D-47313578	G/C	TraesCS1D02G065600	intron_variant	MODIFIER	-
1D-47313593	A/G	TraesCS1D02G065600	intron_variant	MODIFIER	-
1D-47313605	C/T	TraesCS1D02G065600	intron_variant	MODIFIER	-
1D-47313616	G/C	TraesCS1D02G065600	intron_variant	MODIFIER	-
1D-47313618	A/C	TraesCS1D02G065600	intron_variant	MODIFIER	-
1D-47313706	G/T	TraesCS1D02G065600	missense_variant	MODERATE	tolerated(1)
1D-47313874	T/C	TraesCS1D02G065600	synonymous_variant	LOW	-
1D-47314187	A/T	TraesCS1D02G065600	intron_variant	MODIFIER	-
1D-47314197	A/C	TraesCS1D02G065600	intron_variant	MODIFIER	-
1D-47314260	A/G	TraesCS1D02G065600	intron_variant	MODIFIER	-
1D-47314298	T/C	TraesCS1D02G065600	intron_variant	MODIFIER	-
1D-47314304	T/C	TraesCS1D02G065600	intron_variant	MODIFIER	-
1D-47314309	T/C	TraesCS1D02G065600	intron_variant	MODIFIER	-
1D-47314340	A/T	TraesCS1D02G065600	intron_variant	MODIFIER	-
1D-47315549	T/C	TraesCS1D02G065600	synonymous_variant	LOW	-
1D-47315580	A/G	TraesCS1D02G065600	missense_variant	MODERATE	-
1D-47315603	T/C	TraesCS1D02G065600	synonymous_variant	LOW	-
1D-47315649	A/T	TraesCS1D02G065600	upstream_gene_variant	MODIFIER	-
1D-47315665	G/A	TraesCS1D02G065600	upstream_gene_variant	MODIFIER	-
1D-47315705	C/T	TraesCS1D02G065600	upstream_gene_variant	MODIFIER	-
1D-47315714	A/C	TraesCS1D02G065600	upstream_gene_variant	MODIFIER	-
1D-47315721	C/T	TraesCS1D02G065600	upstream_gene_variant	MODIFIER	-
1D-47315738	A/T	TraesCS1D02G065600	upstream_gene_variant	MODIFIER	-
1D-47315788	G/T	TraesCS1D02G065600	upstream_gene_variant	MODIFIER	-
1D-47315845	G/A	TraesCS1D02G065600	upstream_gene_variant	MODIFIER	-
1D-47315846	A/G	TraesCS1D02G065600	upstream_gene_variant	MODIFIER	-
1D-47315929	G/A	TraesCS1D02G065600	upstream_gene_variant	MODIFIER	-
1D-47315939	A/G	TraesCS1D02G065600	upstream_gene_variant	MODIFIER	-
1D-47316101	G/A	TraesCS1D02G065600	upstream_gene_variant	MODIFIER	-
1D-47316111	T/C	TraesCS1D02G065600	upstream_gene_variant	MODIFIER	-
1D-47316122	G/A	TraesCS1D02G065600	upstream_gene_variant	MODIFIER	-
1D-47316307	C/T	TraesCS1D02G065600	upstream_gene_variant	MODIFIER	-
1D-47316340	G/A	TraesCS1D02G065600	upstream_gene_variant	MODIFIER	-
1D-47316348	C/T	TraesCS1D02G065600	upstream_gene_variant	MODIFIER	-
1D-47316361	T/G	TraesCS1D02G065600	upstream_gene_variant	MODIFIER	-
1D-47316387	C/T	TraesCS1D02G065600	upstream_gene_variant	MODIFIER	-
1D-47316408	G/C	TraesCS1D02G065600	upstream_gene_variant	MODIFIER	-
1D-47316445	A/C	TraesCS1D02G065600	upstream_gene_variant	MODIFIER	-
1D-47316593	G/A	TraesCS1D02G065600	upstream_gene_variant	MODIFIER	-
1D-47316771	A/G	TraesCS1D02G065600	upstream_gene_variant	MODIFIER	-
1D-47316810	T/A	TraesCS1D02G065600	upstream_gene_variant	MODIFIER	-
1D-47316831	T/A	TraesCS1D02G065600	upstream_gene_variant	MODIFIER	-
1D-47316868	T/A	TraesCS1D02G065600	upstream_gene_variant	MODIFIER	-
1D-47316974	T/G	TraesCS1D02G065600	upstream_gene_variant	MODIFIER	-
1D-47317053	A/T	TraesCS1D02G065600	upstream_gene_variant	MODIFIER	-
1D-47317065	C/T	TraesCS1D02G065600	upstream_gene_variant	MODIFIER	-
1D-47317091	G/T	TraesCS1D02G065600	upstream_gene_variant	MODIFIER	-
1D-47317092	C/T	TraesCS1D02G065600	upstream_gene_variant	MODIFIER	-
1D-47317102	C/T	TraesCS1D02G065600	upstream_gene_variant	MODIFIER	-
1D-47317111	G/A	TraesCS1D02G065600	upstream_gene_variant	MODIFIER	-
1D-47317134	A/G	TraesCS1D02G065600	upstream_gene_variant	MODIFIER	-
1D-47317144	G/A	TraesCS1D02G065600	upstream_gene_variant	MODIFIER	-
1D-47317208	A/G	TraesCS1D02G065600	upstream_gene_variant	MODIFIER	-
1D-47317552	G/A	TraesCS1D02G065600	upstream_gene_variant	MODIFIER	-
1D-47317573	A/G	TraesCS1D02G065600	upstream_gene_variant	MODIFIER	-
1D-47317694	T/C	TraesCS1D02G065600	upstream_gene_variant	MODIFIER	-
1D-47317824	A/G	TraesCS1D02G065600	upstream_gene_variant	MODIFIER	-
1D-47317895	A/G	TraesCS1D02G065600	upstream_gene_variant	MODIFIER	-
1D-298694518	G/A	TraesCS1D02G213600	upstream_gene_variant	MODIFIER	-
1D-298694769	C/A	TraesCS1D02G213600	upstream_gene_variant	MODIFIER	-
1D-298694869	T/C	TraesCS1D02G213600	upstream_gene_variant	MODIFIER	-
1D-298694875	T/C	TraesCS1D02G213600	upstream_gene_variant	MODIFIER	-
1D-298694923	C/T	TraesCS1D02G213600	upstream_gene_variant	MODIFIER	-
1D-298694957	G/A	TraesCS1D02G213600	upstream_gene_variant	MODIFIER	-
1D-430408391	G/T	TraesCS1D02G340400	upstream_gene_variant	MODIFIER	-
1D-430408647	A/G	TraesCS1D02G340400	upstream_gene_variant	MODIFIER	-
1D-430408650	A/G	TraesCS1D02G340400	upstream_gene_variant	MODIFIER	-
1D-430408820	C/A	TraesCS1D02G340400	upstream_gene_variant	MODIFIER	-
1D-430408892	A/G	TraesCS1D02G340400	upstream_gene_variant	MODIFIER	-
1D-430408921	G/C	TraesCS1D02G340400	upstream_gene_variant	MODIFIER	-
1D-430408977	G/A	TraesCS1D02G340400	upstream_gene_variant	MODIFIER	-
1D-430409005	T/C	TraesCS1D02G340400	upstream_gene_variant	MODIFIER	-
1D-430409035	T/C	TraesCS1D02G340400	upstream_gene_variant	MODIFIER	-
1D-430409052	A/G	TraesCS1D02G340400	upstream_gene_variant	MODIFIER	-
1D-430409188	C/T	TraesCS1D02G340400	upstream_gene_variant	MODIFIER	-
1D-430409330	A/G	TraesCS1D02G340400	upstream_gene_variant	MODIFIER	-
1D-430409333	A/G	TraesCS1D02G340400	upstream_gene_variant	MODIFIER	-
1D-430409412	G/A	TraesCS1D02G340400	upstream_gene_variant	MODIFIER	-
1D-430409434	C/A	TraesCS1D02G340400	upstream_gene_variant	MODIFIER	-
1D-430409799	A/T	TraesCS1D02G340400	upstream_gene_variant	MODIFIER	-
1D-430410214	C/T	TraesCS1D02G340400	5_prime_UTR_variant	MODIFIER	-
1D-430410255	C/A	TraesCS1D02G340400	5_prime_UTR_variant	MODIFIER	-
1D-430410366	C/G	TraesCS1D02G340400	5_prime_UTR_variant	MODIFIER	-
1D-430410455	G/A	TraesCS1D02G340400	5_prime_UTR_variant	MODIFIER	-
1D-430410497	T/C	TraesCS1D02G340400	5_prime_UTR_variant	MODIFIER	-
1D-430410620	G/A	TraesCS1D02G340400	5_prime_UTR_variant	MODIFIER	-
1D-430411065	C/T	TraesCS1D02G340400	synonymous_variant	LOW	-
1D-430411139	G/A	TraesCS1D02G340400	missense_variant	MODERATE	tolerated(0.06)
1D-430411363	T/C	TraesCS1D02G340400	missense_variant	MODERATE	tolerated(0.65)
1D-430411605	G/A	TraesCS1D02G340400	synonymous_variant	LOW	-
1D-430411659	A/G	TraesCS1D02G340400	synonymous_variant	LOW	-
1D-430412837	A/G	TraesCS1D02G340400	intron_variant	MODIFIER	-
1D-430412982	A/G	TraesCS1D02G340400	intron_variant	MODIFIER	-
1D-430413169	G/A	TraesCS1D02G340400	intron_variant	MODIFIER	-
1D-430413171	A/G	TraesCS1D02G340400	intron_variant	MODIFIER	-
1D-430413238	C/T	TraesCS1D02G340400	intron_variant	MODIFIER	-
1D-430413239	T/C	TraesCS1D02G340400	intron_variant	MODIFIER	-
1D-430413255	T/C	TraesCS1D02G340400	intron_variant	MODIFIER	-
1D-430413272	T/C	TraesCS1D02G340400	intron_variant	MODIFIER	-
1D-430413286	A/C	TraesCS1D02G340400	intron_variant	MODIFIER	-
1D-430413324	T/C	TraesCS1D02G340400	intron_variant	MODIFIER	-
1D-430413329	G/A	TraesCS1D02G340400	intron_variant	MODIFIER	-
1D-430413339	C/T	TraesCS1D02G340400	intron_variant	MODIFIER	-
1D-430413340	C/G	TraesCS1D02G340400	intron_variant	MODIFIER	-
1D-430413363	C/G	TraesCS1D02G340400	intron_variant	MODIFIER	-
1D-430413383	A/G	TraesCS1D02G340400	intron_variant	MODIFIER	-
1D-430413722	A/G	TraesCS1D02G340400	synonymous_variant	LOW	-
1D-430413882	C/T	TraesCS1D02G340400	intron_variant	MODIFIER	-
1D-430414078	A/C	TraesCS1D02G340400	intron_variant	MODIFIER	-
1D-430414445	A/C	TraesCS1D02G340400	intron_variant	MODIFIER	-
1D-430414486	C/T	TraesCS1D02G340400	intron_variant	MODIFIER	-
1D-430414943	G/C	TraesCS1D02G340400	missense_variant	MODERATE	tolerated(0.15)
1D-430415094	G/A	TraesCS1D02G340400	missense_variant	MODERATE	tolerated(1)
1D-430415096	T/A	TraesCS1D02G340400	synonymous_variant	LOW	-
1D-430415857	A/T	TraesCS1D02G340400	3_prime_UTR_variant	MODIFIER	-
2A-111920941	G/A	TraesCS2A02G160800	upstream_gene_variant	MODIFIER	-
2A-112744370	T/A	TraesCS2A02G161100	upstream_gene_variant	MODIFIER	-
2A-112745313	C/G	TraesCS2A02G161100	intron_variant	MODIFIER	-
2A-112745323	C/T	TraesCS2A02G161100	intron_variant	MODIFIER	-
2A-112746257	C/T	TraesCS2A02G161100	intron_variant	MODIFIER	-
2A-112746906	A/G	TraesCS2A02G161100	intron_variant	MODIFIER	-
2A-112746920	G/T	TraesCS2A02G161100	intron_variant	MODIFIER	-
2A-112746929	T/G	TraesCS2A02G161100	intron_variant	MODIFIER	-
2A-112746944	A/C	TraesCS2A02G161100	intron_variant	MODIFIER	-
2A-112746948	A/G	TraesCS2A02G161100	intron_variant	MODIFIER	-
2A-112746960	T/C	TraesCS2A02G161100	intron_variant	MODIFIER	-
2A-112746988	A/G	TraesCS2A02G161100	missense_variant	MODERATE	tolerated(0.22)
2A-112746990	C/T	TraesCS2A02G161100	synonymous_variant	LOW	-
2A-112747026	A/C	TraesCS2A02G161100	synonymous_variant	LOW	-
2A-112747029	T/C	TraesCS2A02G161100	synonymous_variant	LOW	-
2A-112747051	T/C	TraesCS2A02G161100	splice_region_variant,intron_variant	LOW	-
2A-112747067	A/C	TraesCS2A02G161100	intron_variant	MODIFIER	-
2A-112747084	C/T	TraesCS2A02G161100	intron_variant	MODIFIER	-
2A-112747140	C/T	TraesCS2A02G161100	splice_region_variant,intron_variant	LOW	-
2A-112747141	A/G	TraesCS2A02G161100	splice_region_variant,intron_variant	LOW	-
2A-112747198	G/A	TraesCS2A02G161100	synonymous_variant	LOW	-
2A-112747204	C/G	TraesCS2A02G161100	missense_variant	MODERATE	tolerated(1)
2A-112747222	T/C	TraesCS2A02G161100	synonymous_variant	LOW	-
2A-119306032	C/T	TraesCS2A02G167000	intron_variant	MODIFIER	-
2A-119306741	G/C	TraesCS2A02G167000	intron_variant	MODIFIER	-
2A-119306864	C/A	TraesCS2A02G167000	5_prime_UTR_variant	MODIFIER	-
2A-119307368	C/T	TraesCS2A02G167000	upstream_gene_variant	MODIFIER	-
2A-119307972	G/A	TraesCS2A02G167000	upstream_gene_variant	MODIFIER	-
2A-119308299	A/T	TraesCS2A02G167000	upstream_gene_variant	MODIFIER	-
2A-119309032	G/T	TraesCS2A02G167000	upstream_gene_variant	MODIFIER	-
2A-119309452	G/A	TraesCS2A02G167000	upstream_gene_variant	MODIFIER	-
2A-119309608	C/T	TraesCS2A02G167000	upstream_gene_variant	MODIFIER	-
2A-119309796	C/T	TraesCS2A02G167000	upstream_gene_variant	MODIFIER	-
2A-119310073	G/A	TraesCS2A02G167000	upstream_gene_variant	MODIFIER	-
2A-119310141	C/T	TraesCS2A02G167000	upstream_gene_variant	MODIFIER	-
2A-119310256	C/T	TraesCS2A02G167000	upstream_gene_variant	MODIFIER	-
2A-119310706	T/C	TraesCS2A02G167000	upstream_gene_variant	MODIFIER	-
2A-119310724	T/C	TraesCS2A02G167000	upstream_gene_variant	MODIFIER	-
2A-119311023	T/C	TraesCS2A02G167000	upstream_gene_variant	MODIFIER	-
2A-119311102	T/G	TraesCS2A02G167000	upstream_gene_variant	MODIFIER	-
2A-119311126	A/G	TraesCS2A02G167000	upstream_gene_variant	MODIFIER	-
2A-119311421	C/G	TraesCS2A02G167000	upstream_gene_variant	MODIFIER	-
2A-119311445	C/T	TraesCS2A02G167000	upstream_gene_variant	MODIFIER	-
2A-119312715	C/T	TraesCS2A02G167100	splice_donor_variant	HIGH	-
2A-669748348	A/T	TraesCS2A02G412100	upstream_gene_variant	MODIFIER	-
2B-161720624	A/C	TraesCS2B02G187000	upstream_gene_variant	MODIFIER	-
2B-161720713	C/T	TraesCS2B02G187000	upstream_gene_variant	MODIFIER	-
2B-161720850	T/G	TraesCS2B02G187000	upstream_gene_variant	MODIFIER	-
2B-161720900	G/C	TraesCS2B02G187000	upstream_gene_variant	MODIFIER	-
2B-161721063	C/G	TraesCS2B02G187000	upstream_gene_variant	MODIFIER	-
2B-161721129	C/T	TraesCS2B02G187000	upstream_gene_variant	MODIFIER	-
2B-161721152	C/T	TraesCS2B02G187000	upstream_gene_variant	MODIFIER	-
2B-161721185	G/A	TraesCS2B02G187000	upstream_gene_variant	MODIFIER	-
2B-161721409	A/T	TraesCS2B02G187000	upstream_gene_variant	MODIFIER	-
2B-161721410	T/C	TraesCS2B02G187000	upstream_gene_variant	MODIFIER	-
2B-161721552	A/G	TraesCS2B02G187000	upstream_gene_variant	MODIFIER	-
2B-161721624	C/T	TraesCS2B02G187000	upstream_gene_variant	MODIFIER	-
2B-161721822	T/C	TraesCS2B02G187000	upstream_gene_variant	MODIFIER	-
2B-161721990	G/C	TraesCS2B02G187000	upstream_gene_variant	MODIFIER	-
2B-161721996	T/G	TraesCS2B02G187000	upstream_gene_variant	MODIFIER	-
2B-161722126	C/G	TraesCS2B02G187000	upstream_gene_variant	MODIFIER	-
2B-161722750	C/G	TraesCS2B02G187000	missense_variant	MODERATE	tolerated(1)
2B-161723307	T/G	TraesCS2B02G187000	intron_variant	MODIFIER	-
2B-161723330	T/C	TraesCS2B02G187000	intron_variant	MODIFIER	-
2B-161723357	C/A	TraesCS2B02G187000	intron_variant	MODIFIER	-
2B-161723450	A/T	TraesCS2B02G187000	intron_variant	MODIFIER	-
2B-161723833	T/C	TraesCS2B02G187000	intron_variant	MODIFIER	-
2B-161723848	T/A	TraesCS2B02G187000	intron_variant	MODIFIER	-
2B-161723894	T/C	TraesCS2B02G187000	intron_variant	MODIFIER	-
2B-161723898	C/T	TraesCS2B02G187000	intron_variant	MODIFIER	-
2B-161724287	A/G	TraesCS2B02G187000	intron_variant	MODIFIER	-
2B-161724362	T/A	TraesCS2B02G187000	intron_variant	MODIFIER	-
2B-161724484	G/C	TraesCS2B02G187000	intron_variant	MODIFIER	-
2B-161724727	C/T	TraesCS2B02G187000	synonymous_variant	LOW	-
2B-161724820	G/A	TraesCS2B02G187000	intron_variant	MODIFIER	-
2B-161725059	T/C	TraesCS2B02G187000	intron_variant	MODIFIER	-
2B-161725097	C/G	TraesCS2B02G187000	intron_variant	MODIFIER	-
2B-161725109	A/C	TraesCS2B02G187000	intron_variant	MODIFIER	-
2B-161725362	G/C	TraesCS2B02G187000	missense_variant	MODERATE	tolerated_low_confidence(0.1)
2B-161725574	C/A	TraesCS2B02G187000	3_prime_UTR_variant	MODIFIER	-
2B-161725661	T/C	TraesCS2B02G187000	3_prime_UTR_variant	MODIFIER	-
2B-162445105	A/G	TraesCS2B02G187200	downstream_gene_variant	MODIFIER	-
2B-162445298	T/C	TraesCS2B02G187200	downstream_gene_variant	MODIFIER	-
2B-162445329	A/G	TraesCS2B02G187200	downstream_gene_variant	MODIFIER	-
2B-162445912	G/C	TraesCS2B02G187200	intron_variant	MODIFIER	-
2B-162446588	A/G	TraesCS2B02G187200	intron_variant	MODIFIER	-
2B-162446637	A/C	TraesCS2B02G187200	intron_variant	MODIFIER	-
2B-162446810	C/T	TraesCS2B02G187200	intron_variant	MODIFIER	-
2B-162446839	G/A	TraesCS2B02G187200	intron_variant	MODIFIER	-
2B-162446874	G/A	TraesCS2B02G187200	intron_variant	MODIFIER	-
2B-162447289	T/C	TraesCS2B02G187200	intron_variant	MODIFIER	-
2B-162447304	T/A	TraesCS2B02G187200	intron_variant	MODIFIER	-
2B-162447603	G/A	TraesCS2B02G187200	synonymous_variant	LOW	-
2B-162447779	C/T	TraesCS2B02G187200	intron_variant	MODIFIER	-
2B-168829745	T/G	TraesCS2B02G193200	upstream_gene_variant	MODIFIER	-
2B-168831875	C/T	TraesCS2B02G193200	upstream_gene_variant	MODIFIER	-
2B-168831960	A/G	TraesCS2B02G193200	upstream_gene_variant	MODIFIER	-
2B-168831976	A/G	TraesCS2B02G193200	upstream_gene_variant	MODIFIER	-
2B-168831995	G/A	TraesCS2B02G193200	upstream_gene_variant	MODIFIER	-
2B-168832069	G/A	TraesCS2B02G193200	upstream_gene_variant	MODIFIER	-
2B-168832078	C/G	TraesCS2B02G193200	upstream_gene_variant	MODIFIER	-
2B-168832378	T/A	TraesCS2B02G193200	upstream_gene_variant	MODIFIER	-
2B-168832483	G/A	TraesCS2B02G193200	upstream_gene_variant	MODIFIER	-
2B-168832611	C/T	TraesCS2B02G193200	upstream_gene_variant	MODIFIER	-
2B-168832911	A/G	TraesCS2B02G193200	upstream_gene_variant	MODIFIER	-
2B-168833507	C/T	TraesCS2B02G193200	upstream_gene_variant	MODIFIER	-
2B-168833575	T/C	TraesCS2B02G193200	upstream_gene_variant	MODIFIER	-
2B-168833756	G/A	TraesCS2B02G193200	upstream_gene_variant	MODIFIER	-
2B-168833764	T/C	TraesCS2B02G193200	upstream_gene_variant	MODIFIER	-
2B-168833831	C/T	TraesCS2B02G193200	upstream_gene_variant	MODIFIER	-
2B-168833953	G/A	TraesCS2B02G193200	upstream_gene_variant	MODIFIER	-
2B-168834034	G/A	TraesCS2B02G193200	upstream_gene_variant	MODIFIER	-
2B-168834115	G/A	TraesCS2B02G193200	upstream_gene_variant	MODIFIER	-
2B-168834664	T/C	TraesCS2B02G193300	intron_variant	MODIFIER	-
2B-168834697	A/G	TraesCS2B02G193300	intron_variant	MODIFIER	-
2B-168834776	G/A	TraesCS2B02G193300	intron_variant	MODIFIER	-
2B-168835075	A/G	TraesCS2B02G193300	intron_variant	MODIFIER	-
2B-168835149	T/C	TraesCS2B02G193300	intron_variant	MODIFIER	-
2B-168835435	A/G	TraesCS2B02G193300	intron_variant	MODIFIER	-
2B-168835528	T/C	TraesCS2B02G193300	intron_variant	MODIFIER	-
2B-168835963	C/T	TraesCS2B02G193300	intron_variant	MODIFIER	-
2B-168836022	C/T	TraesCS2B02G193300	intron_variant	MODIFIER	-
2B-168836107	A/G	TraesCS2B02G193300	intron_variant	MODIFIER	-
2B-168836596	A/G	TraesCS2B02G193300	intron_variant	MODIFIER	-
2B-168836612	T/C	TraesCS2B02G193300	intron_variant	MODIFIER	-
2B-168836869	A/G	TraesCS2B02G193300	intron_variant	MODIFIER	-
2B-168837535	T/G	TraesCS2B02G193300	missense_variant	MODERATE	tolerated_low_confidence(1)
2B-168838666	T/G	TraesCS2B02G193300	intron_variant	MODIFIER	-
2B-168839197	G/C	TraesCS2B02G193300	missense_variant	MODERATE	deleterious_low_confidence(0)
2B-168839775	C/A	TraesCS2B02G193300	intron_variant	MODIFIER	-
2B-168840255	G/A	TraesCS2B02G193300	intron_variant	MODIFIER	-
2B-168840263	T/C	TraesCS2B02G193300	intron_variant	MODIFIER	-
2B-168840824	G/A	TraesCS2B02G193300	intron_variant	MODIFIER	-
2B-168840882	A/C	TraesCS2B02G193300	intron_variant	MODIFIER	-
2B-168841272	C/T	TraesCS2B02G193300	intron_variant	MODIFIER	-
2B-168843032	G/A	TraesCS2B02G193300	intron_variant	MODIFIER	-
2B-168843122	A/G	TraesCS2B02G193300	intron_variant	MODIFIER	-
2B-168843159	C/T	TraesCS2B02G193300	intron_variant	MODIFIER	-
2B-168843208	G/A	TraesCS2B02G193300	intron_variant	MODIFIER	-
2B-168845378	G/A	TraesCS2B02G193300	intron_variant	MODIFIER	-
2B-168845495	A/T	TraesCS2B02G193300	intron_variant	MODIFIER	-
2B-168845584	T/C	TraesCS2B02G193300	intron_variant	MODIFIER	-
2B-168845732	G/A	TraesCS2B02G193300	intron_variant	MODIFIER	-
2B-168845961	A/C	TraesCS2B02G193300	intron_variant	MODIFIER	-
2B-168846798	C/T	TraesCS2B02G193300	intron_variant	MODIFIER	-
2B-619677584	T/G	TraesCS2B02G430700	upstream_gene_variant	MODIFIER	-
2B-619677635	C/A	TraesCS2B02G430700	upstream_gene_variant	MODIFIER	-
2B-619677722	G/A	TraesCS2B02G430700	upstream_gene_variant	MODIFIER	-
2B-619678032	G/A	TraesCS2B02G430700	upstream_gene_variant	MODIFIER	-
2B-619678075	T/C	TraesCS2B02G430700	upstream_gene_variant	MODIFIER	-
2B-619678104	C/T	TraesCS2B02G430700	upstream_gene_variant	MODIFIER	-
2B-619678243	T/C	TraesCS2B02G430700	upstream_gene_variant	MODIFIER	-
2B-619678254	G/A	TraesCS2B02G430700	upstream_gene_variant	MODIFIER	-
2B-619678488	G/T	TraesCS2B02G430700	upstream_gene_variant	MODIFIER	-
2B-619678496	G/A	TraesCS2B02G430700	upstream_gene_variant	MODIFIER	-
2B-619678516	G/A	TraesCS2B02G430700	upstream_gene_variant	MODIFIER	-
2B-619678586	G/A	TraesCS2B02G430700	upstream_gene_variant	MODIFIER	-
2B-619678679	C/T	TraesCS2B02G430700	upstream_gene_variant	MODIFIER	-
2B-619678741	G/A	TraesCS2B02G430700	upstream_gene_variant	MODIFIER	-
2B-619678820	A/T	TraesCS2B02G430700	upstream_gene_variant	MODIFIER	-
2B-619678821	T/A	TraesCS2B02G430700	upstream_gene_variant	MODIFIER	-
2B-619678909	C/A	TraesCS2B02G430700	upstream_gene_variant	MODIFIER	-
2B-619678910	A/G	TraesCS2B02G430700	upstream_gene_variant	MODIFIER	-
2B-619678969	G/T	TraesCS2B02G430700	upstream_gene_variant	MODIFIER	-
2B-619678976	A/G	TraesCS2B02G430700	upstream_gene_variant	MODIFIER	-
2B-619679056	A/T	TraesCS2B02G430700	upstream_gene_variant	MODIFIER	-
2B-619679249	A/G	TraesCS2B02G430700	upstream_gene_variant	MODIFIER	-
2B-619680121	G/C	TraesCS2B02G430700	5_prime_UTR_variant	MODIFIER	-
2B-619680366	T/C	TraesCS2B02G430700	5_prime_UTR_variant	MODIFIER	-
2B-619680634	C/T	TraesCS2B02G430700	synonymous_variant	LOW	-
2B-619681162	G/A	TraesCS2B02G430700	missense_variant	MODERATE	tolerated(1)
2B-619681196	T/C	TraesCS2B02G430700	intron_variant	MODIFIER	-
2B-619681451	T/G	TraesCS2B02G430700	intron_variant	MODIFIER	-
2B-619681655	A/T	TraesCS2B02G430700	missense_variant	MODERATE	deleterious(0)
2B-619682257	T/C	TraesCS2B02G430700	missense_variant	MODERATE	deleterious(0)
2D-19543188	T/C	TraesCS2D02G051300	downstream_gene_variant	MODIFIER	-
2D-19543331	A/C	TraesCS2D02G051300	downstream_gene_variant	MODIFIER	-
2D-19543450	G/A	TraesCS2D02G051300	downstream_gene_variant	MODIFIER	-
2D-19543475	A/G	TraesCS2D02G051300	downstream_gene_variant	MODIFIER	-
2D-19543550	G/T	TraesCS2D02G051300	missense_variant	MODERATE	tolerated_low_confidence(0.37)
2D-66819159	A/G	TraesCS2D02G117300	downstream_gene_variant	MODIFIER	-
2D-66819207	G/A	TraesCS2D02G117300	downstream_gene_variant	MODIFIER	-
2D-112097430	G/A	TraesCS2D02G168200	upstream_gene_variant	MODIFIER	-
2D-112098766	G/T	TraesCS2D02G168200	upstream_gene_variant	MODIFIER	-
2D-112098769	G/A	TraesCS2D02G168200	upstream_gene_variant	MODIFIER	-
2D-112098780	A/G	TraesCS2D02G168200	upstream_gene_variant	MODIFIER	-
2D-112098781	T/C	TraesCS2D02G168200	upstream_gene_variant	MODIFIER	-
2D-112098795	G/A	TraesCS2D02G168200	upstream_gene_variant	MODIFIER	-
2D-112098798	C/T	TraesCS2D02G168200	upstream_gene_variant	MODIFIER	-
2D-112098838	T/C	TraesCS2D02G168200	upstream_gene_variant	MODIFIER	-
2D-112098847	C/A	TraesCS2D02G168200	upstream_gene_variant	MODIFIER	-
2D-112098887	A/G	TraesCS2D02G168200	upstream_gene_variant	MODIFIER	-
2D-112101207	A/G	TraesCS2D02G168200	missense_variant	MODERATE	tolerated(1)
2D-112101239	A/G	TraesCS2D02G168200	intron_variant	MODIFIER	-
2D-112101262	T/A	TraesCS2D02G168200	intron_variant	MODIFIER	-
2D-112101283	G/C	TraesCS2D02G168200	intron_variant	MODIFIER	-
2D-112101300	T/C	TraesCS2D02G168200	intron_variant	MODIFIER	-
2D-112101323	C/G	TraesCS2D02G168200	intron_variant	MODIFIER	-
2D-112101404	C/T	TraesCS2D02G168200	intron_variant	MODIFIER	-
2D-112101690	C/T	TraesCS2D02G168200	missense_variant	MODERATE	deleterious(0)
2D-112178559	T/A	TraesCS2D02G168300	intron_variant	MODIFIER	-
2D-524104345	C/T	TraesCS2D02G409300	upstream_gene_variant	MODIFIER	-
2D-524107007	C/T	TraesCS2D02G409300	missense_variant	MODERATE	deleterious(0)
3A-55221720	G/T	TraesCS3A02G085700	upstream_gene_variant	MODIFIER	-
3A-55222405	G/A	TraesCS3A02G085700	upstream_gene_variant	MODIFIER	-
3A-55223316	G/T	TraesCS3A02G085700	upstream_gene_variant	MODIFIER	-
3A-55223342	C/T	TraesCS3A02G085700	upstream_gene_variant	MODIFIER	-
3A-55223913	T/A	TraesCS3A02G085700	intron_variant	MODIFIER	-
3A-55228250	T/C	TraesCS3A02G085700	intron_variant	MODIFIER	-
3A-55231906	A/C	TraesCS3A02G085700	intron_variant	MODIFIER	-
3A-55232155	G/A	TraesCS3A02G085700	intron_variant	MODIFIER	-
3A-55232572	A/G	TraesCS3A02G085700	intron_variant	MODIFIER	-
3A-55233607	A/G	TraesCS3A02G085700	intron_variant	MODIFIER	-
3A-55234069	C/T	TraesCS3A02G085700	intron_variant	MODIFIER	-
3A-55234225	A/G	TraesCS3A02G085700	intron_variant	MODIFIER	-
3A-55234496	C/T	TraesCS3A02G085700	intron_variant	MODIFIER	-
3A-55234560	T/C	TraesCS3A02G085700	intron_variant	MODIFIER	-
3A-55235322	C/T	TraesCS3A02G085700	intron_variant	MODIFIER	-
3A-55235759	C/T	TraesCS3A02G085700	intron_variant	MODIFIER	-
3A-55235778	C/G	TraesCS3A02G085700	intron_variant	MODIFIER	-
3A-55235818	C/T	TraesCS3A02G085700	intron_variant	MODIFIER	-
3A-55236249	A/G	TraesCS3A02G085700	intron_variant	MODIFIER	-
3A-55237595	A/G	TraesCS3A02G085700	intron_variant	MODIFIER	-
3A-55237651	C/T	TraesCS3A02G085700	intron_variant	MODIFIER	-
3A-55237725	G/A	TraesCS3A02G085700	intron_variant	MODIFIER	-
3A-55237773	C/T	TraesCS3A02G085700	intron_variant	MODIFIER	-
3A-55238564	C/A	TraesCS3A02G085700	intron_variant	MODIFIER	-
3A-55238610	G/A	TraesCS3A02G085700	intron_variant	MODIFIER	-
3A-55244232	A/G	TraesCS3A02G085700	intron_variant	MODIFIER	-
3A-55244678	G/A	TraesCS3A02G085700	intron_variant	MODIFIER	-
3A-55244995	C/T	TraesCS3A02G085700	intron_variant	MODIFIER	-
3A-55245017	G/T	TraesCS3A02G085700	intron_variant	MODIFIER	-
3A-55245020	G/A	TraesCS3A02G085700	intron_variant	MODIFIER	-
3A-55245067	C/T	TraesCS3A02G085700	intron_variant	MODIFIER	-
3A-55245071	C/T	TraesCS3A02G085700	intron_variant	MODIFIER	-
3A-55245094	G/A	TraesCS3A02G085700	intron_variant	MODIFIER	-
3A-55245131	C/T	TraesCS3A02G085700	intron_variant	MODIFIER	-
3A-55245147	A/G	TraesCS3A02G085700	intron_variant	MODIFIER	-
3A-55245155	G/A	TraesCS3A02G085700	intron_variant	MODIFIER	-
3A-55245186	A/G	TraesCS3A02G085700	intron_variant	MODIFIER	-
3A-55245208	A/G	TraesCS3A02G085700	intron_variant	MODIFIER	-
3A-55245520	G/C	TraesCS3A02G085700	intron_variant	MODIFIER	-
3A-55246482	T/C	TraesCS3A02G085700	intron_variant	MODIFIER	-
3A-55246544	A/G	TraesCS3A02G085700	intron_variant	MODIFIER	-
3A-55246551	G/A	TraesCS3A02G085700	intron_variant	MODIFIER	-
3A-55246553	G/T	TraesCS3A02G085700	intron_variant	MODIFIER	-
3A-55246559	A/C	TraesCS3A02G085700	intron_variant	MODIFIER	-
3A-55246585	G/A	TraesCS3A02G085700	intron_variant	MODIFIER	-
3A-55246672	T/G	TraesCS3A02G085700	intron_variant	MODIFIER	-
3A-55246687	G/T	TraesCS3A02G085700	intron_variant	MODIFIER	-
3A-55246989	G/A	TraesCS3A02G085700	intron_variant	MODIFIER	-
3A-55248596	A/G	TraesCS3A02G085700	intron_variant	MODIFIER	-
3A-55248647	T/C	TraesCS3A02G085700	intron_variant	MODIFIER	-
3A-55248658	A/G	TraesCS3A02G085700	intron_variant	MODIFIER	-
3A-55248662	A/G	TraesCS3A02G085700	intron_variant	MODIFIER	-
3A-55248678	G/A	TraesCS3A02G085700	intron_variant	MODIFIER	-
3A-55248692	C/T	TraesCS3A02G085700	intron_variant	MODIFIER	-
3A-55248713	C/T	TraesCS3A02G085700	intron_variant	MODIFIER	-
3A-55249288	G/T	TraesCS3A02G085700	intron_variant	MODIFIER	-
3A-55250037	G/A	TraesCS3A02G085700	intron_variant	MODIFIER	-
3A-55250221	C/T	TraesCS3A02G085700	intron_variant	MODIFIER	-
3A-55250504	T/C	TraesCS3A02G085700	intron_variant	MODIFIER	-
3A-55250996	A/G	TraesCS3A02G085700	intron_variant	MODIFIER	-
3A-55252143	T/C	TraesCS3A02G085700	intron_variant	MODIFIER	-
3A-55252805	C/T	TraesCS3A02G085700	intron_variant	MODIFIER	-
3A-55253674	T/A	TraesCS3A02G085700	intron_variant	MODIFIER	-
3A-55253759	G/A	TraesCS3A02G085700	intron_variant	MODIFIER	-
3A-55254240	T/C	TraesCS3A02G085700	intron_variant	MODIFIER	-
3A-55254747	C/G	TraesCS3A02G085700	synonymous_variant	LOW	-
3A-517661491	T/C	TraesCS3A02G289300	downstream_gene_variant	MODIFIER	-
3A-517661496	T/C	TraesCS3A02G289300	downstream_gene_variant	MODIFIER	-
3A-517661517	G/A	TraesCS3A02G289300	downstream_gene_variant	MODIFIER	-
3A-517661546	C/G	TraesCS3A02G289300	downstream_gene_variant	MODIFIER	-
3A-517661604	A/C	TraesCS3A02G289300	downstream_gene_variant	MODIFIER	-
3A-517661618	G/A	TraesCS3A02G289300	downstream_gene_variant	MODIFIER	-
3A-517661641	A/G	TraesCS3A02G289300	downstream_gene_variant	MODIFIER	-
3A-517661658	G/A	TraesCS3A02G289300	3_prime_UTR_variant	MODIFIER	-
3A-517661659	G/A	TraesCS3A02G289300	3_prime_UTR_variant	MODIFIER	-
3A-517661730	A/G	TraesCS3A02G289300	3_prime_UTR_variant	MODIFIER	-
3A-517661833	G/A	TraesCS3A02G289300	3_prime_UTR_variant	MODIFIER	-
3A-517661865	G/A	TraesCS3A02G289300	3_prime_UTR_variant	MODIFIER	-
3A-517661987	G/A	TraesCS3A02G289300	3_prime_UTR_variant	MODIFIER	-
3A-517662057	C/G	TraesCS3A02G289300	3_prime_UTR_variant	MODIFIER	-
3A-517662104	T/C	TraesCS3A02G289300	3_prime_UTR_variant	MODIFIER	-
3A-517662269	G/A	TraesCS3A02G289300	3_prime_UTR_variant	MODIFIER	-
3A-517662459	T/C	TraesCS3A02G289300	missense_variant	MODERATE	tolerated(0.41)
3A-517662617	G/A	TraesCS3A02G289300	synonymous_variant	LOW	-
3A-517662742	T/C	TraesCS3A02G289300	missense_variant	MODERATE	tolerated(1)
3A-517662905	A/G	TraesCS3A02G289300	intron_variant	MODIFIER	-
3A-517663215	A/G	TraesCS3A02G289300	intron_variant	MODIFIER	-
3A-517663250	C/T	TraesCS3A02G289300	intron_variant	MODIFIER	-
3A-517663694	C/T	TraesCS3A02G289300	synonymous_variant	LOW	-
3A-517663988	C/T	TraesCS3A02G289300	intron_variant	MODIFIER	-
3A-517664006	G/A	TraesCS3A02G289300	intron_variant	MODIFIER	-
3A-517664880	T/C	TraesCS3A02G289300	missense_variant	MODERATE	deleterious(0.04)
3A-517664938	C/T	TraesCS3A02G289300	synonymous_variant	LOW	-
3A-517665011	G/A	TraesCS3A02G289300	missense_variant	MODERATE	tolerated(0.59)
3A-517665470	T/C	TraesCS3A02G289300	missense_variant	MODERATE	deleterious(0)
3A-517666775	T/C	TraesCS3A02G289300	5_prime_UTR_variant	MODIFIER	-
3B-524449047	A/G	TraesCS3B02G323900	downstream_gene_variant	MODIFIER	-
3B-524449086	T/C	TraesCS3B02G323900	downstream_gene_variant	MODIFIER	-
3B-524449338	A/G	TraesCS3B02G323900	3_prime_UTR_variant	MODIFIER	-
3B-524449438	T/A	TraesCS3B02G323900	3_prime_UTR_variant	MODIFIER	-
3B-524449748	T/C	TraesCS3B02G323900	3_prime_UTR_variant	MODIFIER	-
3B-524450498	T/C	TraesCS3B02G323900	intron_variant	MODIFIER	-
3B-524450613	G/A	TraesCS3B02G323900	intron_variant	MODIFIER	-
3B-524451197	C/T	TraesCS3B02G323900	missense_variant	MODERATE	tolerated(0.23)
3B-524451335	C/T	TraesCS3B02G323900	intron_variant	MODIFIER	-
3B-524451488	G/A	TraesCS3B02G323900	intron_variant	MODIFIER	-
3B-524451637	T/C	TraesCS3B02G323900	intron_variant	MODIFIER	-
3B-524452353	T/A	TraesCS3B02G323900	missense_variant	MODERATE	tolerated(0.36)
3B-524452750	C/T	TraesCS3B02G323900	synonymous_variant	LOW	-
3D-43257511	A/C	TraesCS3D02G085800	upstream_gene_variant	MODIFIER	-
3D-43257649	G/A	TraesCS3D02G085800	upstream_gene_variant	MODIFIER	-
3D-43257700	C/T	TraesCS3D02G085800	upstream_gene_variant	MODIFIER	-
3D-43257729	T/C	TraesCS3D02G085800	upstream_gene_variant	MODIFIER	-
3D-43257739	C/G	TraesCS3D02G085800	upstream_gene_variant	MODIFIER	-
3D-43258123	G/C	TraesCS3D02G085800	upstream_gene_variant	MODIFIER	-
3D-43258129	T/G	TraesCS3D02G085800	upstream_gene_variant	MODIFIER	-
3D-43258221	A/C	TraesCS3D02G085800	upstream_gene_variant	MODIFIER	-
3D-43258458	A/T	TraesCS3D02G085800	upstream_gene_variant	MODIFIER	-
3D-43258567	G/A	TraesCS3D02G085800	upstream_gene_variant	MODIFIER	-
3D-43258773	T/A	TraesCS3D02G085800	upstream_gene_variant	MODIFIER	-
3D-43258883	C/T	TraesCS3D02G085800	upstream_gene_variant	MODIFIER	-
3D-43259119	C/T	TraesCS3D02G085800	upstream_gene_variant	MODIFIER	-
3D-43259888	A/G	TraesCS3D02G085800	intron_variant	MODIFIER	-
3D-43260472	C/T	TraesCS3D02G085800	intron_variant	MODIFIER	-
3D-43261014	T/C	TraesCS3D02G085800	intron_variant	MODIFIER	-
3D-43261294	A/G	TraesCS3D02G085800	intron_variant	MODIFIER	-
3D-43261450	T/C	TraesCS3D02G085800	missense_variant	MODERATE	deleterious_low_confidence(0)
3D-43261534	T/G	TraesCS3D02G085800	intron_variant	MODIFIER	-
3D-43262252	T/G	TraesCS3D02G085800	missense_variant	MODERATE	deleterious_low_confidence(0)
3D-43262351	T/C	TraesCS3D02G085800	missense_variant	MODERATE	tolerated_low_confidence(1)
3D-43262457	T/C	TraesCS3D02G085800	synonymous_variant	LOW	-
3D-43262551	T/G	TraesCS3D02G085800	missense_variant	MODERATE	deleterious_low_confidence(0.05)
3D-43262707	G/A	TraesCS3D02G085800	missense_variant	MODERATE	deleterious_low_confidence(0.01)
3D-43262911	C/G	TraesCS3D02G085800	intron_variant	MODIFIER	-
3D-43263021	C/T	TraesCS3D02G085800	intron_variant	MODIFIER	-
3D-43264091	G/A	TraesCS3D02G085800	intron_variant	MODIFIER	-
3D-43264388	C/T	TraesCS3D02G085800	intron_variant	MODIFIER	-
3D-43264393	A/G	TraesCS3D02G085800	intron_variant	MODIFIER	-
3D-43265679	G/T	TraesCS3D02G085800	intron_variant	MODIFIER	-
3D-43265696	C/A	TraesCS3D02G085800	intron_variant	MODIFIER	-
3D-43266225	A/G	TraesCS3D02G085800	intron_variant	MODIFIER	-
3D-43266371	A/G	TraesCS3D02G085800	intron_variant	MODIFIER	-
3D-43266583	C/T	TraesCS3D02G085800	intron_variant	MODIFIER	-
3D-43266952	T/C	TraesCS3D02G085800	synonymous_variant	LOW	-
3D-43266976	G/T	TraesCS3D02G085800	missense_variant,splice_region_variant	MODERATE	tolerated_low_confidence(0.11)
3D-43267325	C/A	TraesCS3D02G085800	intron_variant	MODIFIER	-
3D-43267737	G/A	TraesCS3D02G085800	intron_variant	MODIFIER	-
3D-43267831	G/C	TraesCS3D02G085800	intron_variant	MODIFIER	-
3D-43267845	C/T	TraesCS3D02G085800	intron_variant	MODIFIER	-
3D-43268052	T/C	TraesCS3D02G085800	intron_variant	MODIFIER	-
3D-43268136	C/T	TraesCS3D02G085800	intron_variant	MODIFIER	-
3D-43268160	G/A	TraesCS3D02G085800	intron_variant	MODIFIER	-
3D-43268888	A/G	TraesCS3D02G085800	intron_variant	MODIFIER	-
3D-43268912	C/T	TraesCS3D02G085800	intron_variant	MODIFIER	-
3D-43268962	T/G	TraesCS3D02G085800	intron_variant	MODIFIER	-
3D-43269154	G/A	TraesCS3D02G085800	intron_variant	MODIFIER	-
3D-43269185	A/C	TraesCS3D02G085800	intron_variant	MODIFIER	-
3D-43269377	A/C	TraesCS3D02G085800	intron_variant	MODIFIER	-
3D-43269996	A/G	TraesCS3D02G085800	intron_variant	MODIFIER	-
3D-43270065	A/G	TraesCS3D02G085800	intron_variant	MODIFIER	-
3D-43270157	G/A	TraesCS3D02G085800	intron_variant	MODIFIER	-
3D-43270159	T/C	TraesCS3D02G085800	intron_variant	MODIFIER	-
3D-43270208	A/G	TraesCS3D02G085800	intron_variant	MODIFIER	-
3D-43270226	G/A	TraesCS3D02G085800	intron_variant	MODIFIER	-
3D-43270301	A/G	TraesCS3D02G085800	intron_variant	MODIFIER	-
3D-43270328	A/G	TraesCS3D02G085800	intron_variant	MODIFIER	-
3D-43270331	G/A	TraesCS3D02G085800	intron_variant	MODIFIER	-
3D-43270466	C/T	TraesCS3D02G085800	intron_variant	MODIFIER	-
3D-43270482	C/T	TraesCS3D02G085800	intron_variant	MODIFIER	-
3D-43270520	G/T	TraesCS3D02G085800	intron_variant	MODIFIER	-
3D-43270564	G/C	TraesCS3D02G085800	intron_variant	MODIFIER	-
3D-43270597	G/A	TraesCS3D02G085800	intron_variant	MODIFIER	-
3D-43270613	C/T	TraesCS3D02G085800	intron_variant	MODIFIER	-
3D-43270628	C/G	TraesCS3D02G085800	intron_variant	MODIFIER	-
3D-43270682	C/T	TraesCS3D02G085800	intron_variant	MODIFIER	-
3D-43271017	T/C	TraesCS3D02G085800	intron_variant	MODIFIER	-
3D-43271019	C/A	TraesCS3D02G085800	intron_variant	MODIFIER	-
3D-43271081	C/T	TraesCS3D02G085800	intron_variant	MODIFIER	-
3D-43271128	G/A	TraesCS3D02G085800	intron_variant	MODIFIER	-
3D-43271165	C/T	TraesCS3D02G085800	intron_variant	MODIFIER	-
3D-43271236	A/G	TraesCS3D02G085800	intron_variant	MODIFIER	-
3D-43271732	T/C	TraesCS3D02G085800	intron_variant	MODIFIER	-
3D-43271832	C/T	TraesCS3D02G085800	intron_variant	MODIFIER	-
3D-43271968	A/C	TraesCS3D02G085800	intron_variant	MODIFIER	-
3D-43272921	G/A	TraesCS3D02G085800	intron_variant	MODIFIER	-
3D-43272933	C/T	TraesCS3D02G085800	intron_variant	MODIFIER	-
3D-43272972	C/T	TraesCS3D02G085800	intron_variant	MODIFIER	-
3D-43273005	A/G	TraesCS3D02G085800	intron_variant	MODIFIER	-
3D-43273023	T/C	TraesCS3D02G085800	intron_variant	MODIFIER	-
3D-43273032	G/A	TraesCS3D02G085800	intron_variant	MODIFIER	-
3D-43273064	G/A	TraesCS3D02G085800	intron_variant	MODIFIER	-
3D-43273128	C/T	TraesCS3D02G085800	intron_variant	MODIFIER	-
3D-43273200	T/C	TraesCS3D02G085800	intron_variant	MODIFIER	-
3D-43273278	G/A	TraesCS3D02G085800	intron_variant	MODIFIER	-
3D-43273339	A/G	TraesCS3D02G085800	intron_variant	MODIFIER	-
3D-43273389	G/C	TraesCS3D02G085800	intron_variant	MODIFIER	-
3D-43273404	G/A	TraesCS3D02G085800	intron_variant	MODIFIER	-
3D-43273425	G/A	TraesCS3D02G085800	intron_variant	MODIFIER	-
3D-43273599	C/T	TraesCS3D02G085800	intron_variant	MODIFIER	-
3D-43273646	T/C	TraesCS3D02G085800	intron_variant	MODIFIER	-
3D-43273677	G/A	TraesCS3D02G085800	intron_variant	MODIFIER	-
3D-43274125	T/C	TraesCS3D02G085800	synonymous_variant	LOW	-
3D-43274280	C/T	TraesCS3D02G085800	intron_variant	MODIFIER	-
3D-43274811	G/A	TraesCS3D02G085800	intron_variant	MODIFIER	-
3D-43274835	T/C	TraesCS3D02G085800	intron_variant	MODIFIER	-
3D-43274902	G/A	TraesCS3D02G085800	intron_variant	MODIFIER	-
3D-43274963	G/A	TraesCS3D02G085800	intron_variant	MODIFIER	-
3D-43274993	A/G	TraesCS3D02G085800	intron_variant	MODIFIER	-
3D-43275035	T/G	TraesCS3D02G085800	intron_variant	MODIFIER	-
3D-43275051	G/A	TraesCS3D02G085800	intron_variant	MODIFIER	-
3D-43275077	C/T	TraesCS3D02G085800	intron_variant	MODIFIER	-
3D-43275135	G/T	TraesCS3D02G085800	intron_variant	MODIFIER	-
3D-43275138	G/A	TraesCS3D02G085800	intron_variant	MODIFIER	-
3D-43275185	C/T	TraesCS3D02G085800	intron_variant	MODIFIER	-
3D-43275293	C/A	TraesCS3D02G085800	intron_variant	MODIFIER	-
3D-43275337	C/T	TraesCS3D02G085800	intron_variant	MODIFIER	-
3D-43275377	G/C	TraesCS3D02G085800	intron_variant	MODIFIER	-
3D-43275445	G/A	TraesCS3D02G085800	intron_variant	MODIFIER	-
3D-43275610	A/G	TraesCS3D02G085800	intron_variant	MODIFIER	-
3D-43275625	G/A	TraesCS3D02G085800	intron_variant	MODIFIER	-
3D-43275686	C/T	TraesCS3D02G085800	intron_variant	MODIFIER	-
3D-43275712	T/C	TraesCS3D02G085800	intron_variant	MODIFIER	-
3D-43276409	C/T	TraesCS3D02G085800	intron_variant	MODIFIER	-
3D-43276680	G/A	TraesCS3D02G085800	intron_variant	MODIFIER	-
3D-43276732	T/C	TraesCS3D02G085800	intron_variant	MODIFIER	-
3D-43276745	G/A	TraesCS3D02G085800	intron_variant	MODIFIER	-
3D-43276750	C/T	TraesCS3D02G085800	intron_variant	MODIFIER	-
3D-43276796	T/C	TraesCS3D02G085800	intron_variant	MODIFIER	-
3D-43276801	A/C	TraesCS3D02G085800	intron_variant	MODIFIER	-
3D-43276910	A/G	TraesCS3D02G085800	intron_variant	MODIFIER	-
3D-43276962	G/A	TraesCS3D02G085800	intron_variant	MODIFIER	-
3D-43277048	G/T	TraesCS3D02G085800	intron_variant	MODIFIER	-
3D-43277122	C/T	TraesCS3D02G085800	intron_variant	MODIFIER	-
3D-43277194	G/A	TraesCS3D02G085800	intron_variant	MODIFIER	-
3D-43277215	G/A	TraesCS3D02G085800	intron_variant	MODIFIER	-
3D-43277284	T/C	TraesCS3D02G085800	intron_variant	MODIFIER	-
3D-43277697	G/A	TraesCS3D02G085800	intron_variant	MODIFIER	-
3D-43279351	C/T	TraesCS3D02G085800	intron_variant	MODIFIER	-
3D-43279365	A/G	TraesCS3D02G085800	intron_variant	MODIFIER	-
3D-43279663	A/G	TraesCS3D02G085800	intron_variant	MODIFIER	-
3D-43279693	C/T	TraesCS3D02G085800	intron_variant	MODIFIER	-
3D-43280177	A/C	TraesCS3D02G085800	synonymous_variant	LOW	-
3D-43280277	A/C	TraesCS3D02G085800	intron_variant	MODIFIER	-
3D-43281569	G/A	TraesCS3D02G085800	intron_variant	MODIFIER	-
3D-43282095	T/C	TraesCS3D02G085800	intron_variant	MODIFIER	-
3D-43282389	T/C	TraesCS3D02G085800	intron_variant	MODIFIER	-
3D-43282428	C/G	TraesCS3D02G085800	intron_variant	MODIFIER	-
3D-43282595	A/G	TraesCS3D02G085800	intron_variant	MODIFIER	-
3D-43282657	C/A	TraesCS3D02G085800	intron_variant	MODIFIER	-
3D-43282714	T/C	TraesCS3D02G085800	intron_variant	MODIFIER	-
3D-43282730	A/G	TraesCS3D02G085800	intron_variant	MODIFIER	-
3D-43282970	T/C	TraesCS3D02G085800	intron_variant	MODIFIER	-
3D-43283377	T/C	TraesCS3D02G085800	missense_variant	MODERATE	tolerated_low_confidence(0.88)
3D-398403579	C/T	TraesCS3D02G289100	intron_variant	MODIFIER	-
3D-589695842	T/C	TraesCS3D02G500500	upstream_gene_variant	MODIFIER	-
3D-589695886	C/T	TraesCS3D02G500500	5_prime_UTR_variant	MODIFIER	-
3D-589695922	G/A	TraesCS3D02G500500	5_prime_UTR_variant	MODIFIER	-
3D-589696057	G/A	TraesCS3D02G500500	intron_variant	MODIFIER	-
3D-589697333	G/C	TraesCS3D02G500500	missense_variant	MODERATE	tolerated(0.37)
4A-59479075	C/G	TraesCS4A02G062900	upstream_gene_variant	MODIFIER	-
4A-59479127	A/G	TraesCS4A02G062900	upstream_gene_variant	MODIFIER	-
4A-59479312	A/G	TraesCS4A02G062900	upstream_gene_variant	MODIFIER	-
4A-59479352	A/C	TraesCS4A02G062900	upstream_gene_variant	MODIFIER	-
4A-59480016	C/G	TraesCS4A02G062900	upstream_gene_variant	MODIFIER	-
4A-59480083	A/G	TraesCS4A02G062900	upstream_gene_variant	MODIFIER	-
4A-59480163	T/C	TraesCS4A02G062900	upstream_gene_variant	MODIFIER	-
4A-59480168	C/A	TraesCS4A02G062900	upstream_gene_variant	MODIFIER	-
4A-59480269	A/G	TraesCS4A02G062900	upstream_gene_variant	MODIFIER	-
4A-59480390	A/T	TraesCS4A02G062900	upstream_gene_variant	MODIFIER	-
4A-59480438	C/T	TraesCS4A02G062900	upstream_gene_variant	MODIFIER	-
4A-59480639	G/C	TraesCS4A02G062900	5_prime_UTR_variant	MODIFIER	-
4A-59480867	C/A	TraesCS4A02G062900	5_prime_UTR_variant	MODIFIER	-
4A-59480987	G/A	TraesCS4A02G062900	5_prime_UTR_variant	MODIFIER	-
4A-59481114	G/A	TraesCS4A02G062900	5_prime_UTR_variant	MODIFIER	-
4A-59481127	G/A	TraesCS4A02G062900	5_prime_UTR_variant	MODIFIER	-
4A-59481761	C/G	TraesCS4A02G062900	synonymous_variant	LOW	-
4A-59481764	C/G	TraesCS4A02G062900	synonymous_variant	LOW	-
4A-59481944	T/G	TraesCS4A02G062900	synonymous_variant	LOW	-
4A-59482799	C/A	TraesCS4A02G062900	missense_variant	MODERATE	tolerated(0.66)
4A-59483780	C/A	TraesCS4A02G062900	intron_variant	MODIFIER	-
4A-59483919	A/G	TraesCS4A02G062900	synonymous_variant	LOW	-
4A-59484577	G/C	TraesCS4A02G062900	3_prime_UTR_variant	MODIFIER	-
4B-497549809	C/G	TraesCS4B02G239900	upstream_gene_variant	MODIFIER	-
4B-497550008	C/T	TraesCS4B02G239900	upstream_gene_variant	MODIFIER	-
4B-497550213	C/T	TraesCS4B02G239900	upstream_gene_variant	MODIFIER	-
4B-497550257	C/T	TraesCS4B02G239900	upstream_gene_variant	MODIFIER	-
4B-497550695	A/G	TraesCS4B02G239900	5_prime_UTR_variant	MODIFIER	-
4B-497551777	C/A	TraesCS4B02G239900	synonymous_variant	LOW	-
4B-497551966	G/C	TraesCS4B02G239900	synonymous_variant	LOW	-
4B-497553795	G/A	TraesCS4B02G239900	missense_variant	MODERATE	tolerated(0.72)
4B-497554747	A/G	TraesCS4B02G239900	3_prime_UTR_variant	MODIFIER	-
5A-238692692	G/C	TraesCS5A02G116400	downstream_gene_variant	MODIFIER	-
5A-238694040	G/A	TraesCS5A02G116400	downstream_gene_variant	MODIFIER	-
5A-238694121	G/C	TraesCS5A02G116400	downstream_gene_variant	MODIFIER	-
5A-394181005	T/G	TraesCS5A02G190000	downstream_gene_variant	MODIFIER	-
5A-394181833	C/G	TraesCS5A02G190000	intron_variant	MODIFIER	-
5A-394183190	G/A	TraesCS5A02G190000	missense_variant	MODERATE	tolerated(0.29)
5A-413038934	T/C	TraesCS5A02G203500	upstream_gene_variant	MODIFIER	-
5A-413039090	G/A	TraesCS5A02G203500	upstream_gene_variant	MODIFIER	-
5A-413039118	C/T	TraesCS5A02G203500	upstream_gene_variant	MODIFIER	-
5A-413039136	C/T	TraesCS5A02G203500	upstream_gene_variant	MODIFIER	-
5A-413039268	T/A	TraesCS5A02G203500	upstream_gene_variant	MODIFIER	-
5A-413039369	C/T	TraesCS5A02G203500	upstream_gene_variant	MODIFIER	-
5A-413039401	T/C	TraesCS5A02G203500	upstream_gene_variant	MODIFIER	-
5A-413039403	A/T	TraesCS5A02G203500	upstream_gene_variant	MODIFIER	-
5A-413039775	C/T	TraesCS5A02G203500	upstream_gene_variant	MODIFIER	-
5A-413039801	T/C	TraesCS5A02G203500	upstream_gene_variant	MODIFIER	-
5A-413039817	G/T	TraesCS5A02G203500	upstream_gene_variant	MODIFIER	-
5A-413039957	G/A	TraesCS5A02G203500	upstream_gene_variant	MODIFIER	-
5A-413039968	C/G	TraesCS5A02G203500	upstream_gene_variant	MODIFIER	-
5A-413039992	G/A	TraesCS5A02G203500	upstream_gene_variant	MODIFIER	-
5A-413040407	A/G	TraesCS5A02G203500	upstream_gene_variant	MODIFIER	-
5A-413041114	C/A	TraesCS5A02G203500	intron_variant	MODIFIER	-
5A-413042868	C/T	TraesCS5A02G203500	synonymous_variant	LOW	-
5A-413043155	T/C	TraesCS5A02G203500	missense_variant	MODERATE	tolerated(0.09)
5A-413043463	G/A	TraesCS5A02G203500	intron_variant	MODIFIER	-
5A-413043503	C/A	TraesCS5A02G203500	synonymous_variant	LOW	-
5A-413043561	T/C	TraesCS5A02G203500	missense_variant	MODERATE	tolerated(1)
5A-413043631	A/C	TraesCS5A02G203500	synonymous_variant	LOW	-
5A-413043715	T/C	TraesCS5A02G203500	synonymous_variant	LOW	-
5A-413043785	C/A	TraesCS5A02G203500	intron_variant	MODIFIER	-
5A-413044361	C/T	TraesCS5A02G203500	3_prime_UTR_variant	MODIFIER	-
5B-208255778	G/C	TraesCS5B02G117800	upstream_gene_variant	MODIFIER	-
5B-208256213	C/T	TraesCS5B02G117800	upstream_gene_variant	MODIFIER	-
5B-208256215	T/C	TraesCS5B02G117800	upstream_gene_variant	MODIFIER	-
5B-208256665	A/G	TraesCS5B02G117800	upstream_gene_variant	MODIFIER	-
5B-208257026	C/T	TraesCS5B02G117800	upstream_gene_variant	MODIFIER	-
5B-208257138	C/A	TraesCS5B02G117800	upstream_gene_variant	MODIFIER	-
5B-208257834	C/T	TraesCS5B02G117800	5_prime_UTR_variant	MODIFIER	-
5B-208260312	G/A	TraesCS5B02G117800	intron_variant	MODIFIER	-
5B-348449224	T/C	TraesCS5B02G193100	intron_variant	MODIFIER	-
5B-348450277	C/G	TraesCS5B02G193100	5_prime_UTR_variant	MODIFIER	-
5B-368483769	C/T	TraesCS5B02G202200	upstream_gene_variant	MODIFIER	-
5B-368483838	G/C	TraesCS5B02G202200	upstream_gene_variant	MODIFIER	-
5B-368483856	C/T	TraesCS5B02G202200	upstream_gene_variant	MODIFIER	-
5B-368484645	C/G	TraesCS5B02G202200	upstream_gene_variant	MODIFIER	-
5B-368485597	T/C	TraesCS5B02G202200	upstream_gene_variant	MODIFIER	-
5B-368485728	T/A	TraesCS5B02G202200	upstream_gene_variant	MODIFIER	-
5B-368486446	G/C	TraesCS5B02G202200	missense_variant	MODERATE	tolerated(1)
5B-368488233	T/C	TraesCS5B02G202200	intron_variant	MODIFIER	-
5B-368488338	G/T	TraesCS5B02G202200	missense_variant	MODERATE	tolerated(0.76)
5D-204072696	T/C	TraesCS5D02G129600	upstream_gene_variant	MODIFIER	-
5D-204072850	G/A	TraesCS5D02G129600	upstream_gene_variant	MODIFIER	-
5D-204072861	A/C	TraesCS5D02G129600	upstream_gene_variant	MODIFIER	-
5D-204072874	C/G	TraesCS5D02G129600	upstream_gene_variant	MODIFIER	-
5D-204072895	G/A	TraesCS5D02G129600	upstream_gene_variant	MODIFIER	-
5D-204072898	C/T	TraesCS5D02G129600	upstream_gene_variant	MODIFIER	-
5D-204072916	A/C	TraesCS5D02G129600	upstream_gene_variant	MODIFIER	-
5D-204072924	A/G	TraesCS5D02G129600	upstream_gene_variant	MODIFIER	-
5D-204073002	A/G	TraesCS5D02G129600	upstream_gene_variant	MODIFIER	-
5D-204073114	C/A	TraesCS5D02G129600	upstream_gene_variant	MODIFIER	-
5D-204073133	C/T	TraesCS5D02G129600	upstream_gene_variant	MODIFIER	-
5D-204073171	C/T	TraesCS5D02G129600	upstream_gene_variant	MODIFIER	-
5D-204073204	A/G	TraesCS5D02G129600	upstream_gene_variant	MODIFIER	-
5D-204073211	C/T	TraesCS5D02G129600	upstream_gene_variant	MODIFIER	-
5D-204076089	C/T	TraesCS5D02G129600	synonymous_variant	LOW	-
5D-204077523	C/T	TraesCS5D02G129600	intron_variant	MODIFIER	-
5D-303758601	G/A	TraesCS5D02G200800	downstream_gene_variant	MODIFIER	-
5D-303760098	A/G	TraesCS5D02G200800	intron_variant	MODIFIER	-
5D-303760849	C/A	TraesCS5D02G200800	missense_variant	MODERATE	tolerated(0.3)
5D-303761165	T/C	TraesCS5D02G200800	5_prime_UTR_variant	MODIFIER	-
5D-318439172	C/T	TraesCS5D02G210000	upstream_gene_variant	MODIFIER	-
5D-318439425	C/T	TraesCS5D02G210000	upstream_gene_variant	MODIFIER	-
5D-318439879	C/A	TraesCS5D02G210000	upstream_gene_variant	MODIFIER	-
5D-318440934	T/G	TraesCS5D02G210000	upstream_gene_variant	MODIFIER	-
5D-318441605	A/G	TraesCS5D02G210000	5_prime_UTR_variant	MODIFIER	-
5D-318445165	G/A	TraesCS5D02G210000	3_prime_UTR_variant	MODIFIER	-
5D-318445169	G/A	TraesCS5D02G210000	3_prime_UTR_variant	MODIFIER	-
6A-461141923	T/C	TraesCS6A02G248300	downstream_gene_variant	MODIFIER	-
6A-461142444	G/A	TraesCS6A02G248300	downstream_gene_variant	MODIFIER	-
6A-461142664	T/C	TraesCS6A02G248400	upstream_gene_variant	MODIFIER	-
6A-461142943	C/A	TraesCS6A02G248400	upstream_gene_variant	MODIFIER	-
6A-461143017	A/G	TraesCS6A02G248400	upstream_gene_variant	MODIFIER	-
6A-461143388	C/T	TraesCS6A02G248400	upstream_gene_variant	MODIFIER	-
6A-461143499	G/C	TraesCS6A02G248400	upstream_gene_variant	MODIFIER	-
6A-461143508	C/A	TraesCS6A02G248400	upstream_gene_variant	MODIFIER	-
6A-461144985	A/T	TraesCS6A02G248400	5_prime_UTR_variant	MODIFIER	-
6A-461145047	A/T	TraesCS6A02G248400	5_prime_UTR_variant	MODIFIER	-
6A-461146394	T/C	TraesCS6A02G248400	intron_variant	MODIFIER	-
6A-461146694	T/C	TraesCS6A02G248400	synonymous_variant	LOW	-
6A-461146746	A/C	TraesCS6A02G248400	splice_region_variant,intron_variant	LOW	-
6A-461147498	A/G	TraesCS6A02G248400	3_prime_UTR_variant	MODIFIER	-
6A-535150501	T/C	TraesCS6A02G301800	downstream_gene_variant	MODIFIER	-
6A-535150502	G/A	TraesCS6A02G301800	downstream_gene_variant	MODIFIER	-
6A-535150523	A/G	TraesCS6A02G301800	downstream_gene_variant	MODIFIER	-
6A-535150541	C/T	TraesCS6A02G301800	downstream_gene_variant	MODIFIER	-
6A-535150735	G/A	TraesCS6A02G301800	downstream_gene_variant	MODIFIER	-
6A-535150738	T/A	TraesCS6A02G301800	downstream_gene_variant	MODIFIER	-
6A-535150800	G/A	TraesCS6A02G301800	downstream_gene_variant	MODIFIER	-
6A-535150805	G/A	TraesCS6A02G301800	downstream_gene_variant	MODIFIER	-
6A-535150916	T/C	TraesCS6A02G301800	downstream_gene_variant	MODIFIER	-
6A-535150957	A/G	TraesCS6A02G301800	downstream_gene_variant	MODIFIER	-
6A-535151035	T/A	TraesCS6A02G301800	downstream_gene_variant	MODIFIER	-
6A-535151228	T/A	TraesCS6A02G301800	downstream_gene_variant	MODIFIER	-
6A-535151281	A/C	TraesCS6A02G301800	downstream_gene_variant	MODIFIER	-
6A-535151342	T/C	TraesCS6A02G301800	downstream_gene_variant	MODIFIER	-
6A-535151813	T/C	TraesCS6A02G301800	downstream_gene_variant	MODIFIER	-
6A-535151858	T/C	TraesCS6A02G301800	downstream_gene_variant	MODIFIER	-
6A-535152017	A/T	TraesCS6A02G301800	3_prime_UTR_variant	MODIFIER	-
6A-535152112	G/A	TraesCS6A02G301800	3_prime_UTR_variant	MODIFIER	-
6A-535152333	G/T	TraesCS6A02G301800	missense_variant	MODERATE	deleterious_low_confidence(0)
6A-535152558	C/A	TraesCS6A02G301800	stop_gained	HIGH	-
6A-535152779	A/C	TraesCS6A02G301800	intron_variant	MODIFIER	-
6A-535152816	T/C	TraesCS6A02G301800	intron_variant	MODIFIER	-
6A-535154006	C/T	TraesCS6A02G301800	intron_variant	MODIFIER	-
6A-535154204	G/A	TraesCS6A02G301800	missense_variant	MODERATE	tolerated(0.11)
6A-535154359	A/G	TraesCS6A02G301800	intron_variant	MODIFIER	-
6A-583268777	T/C	TraesCS6A02G351300	downstream_gene_variant	MODIFIER	-
6A-583268917	C/T	TraesCS6A02G351300	3_prime_UTR_variant	MODIFIER	-
6A-583269008	G/A	TraesCS6A02G351300	splice_region_variant,intron_variant	LOW	-
6A-583269125	G/A	TraesCS6A02G351300	3_prime_UTR_variant	MODIFIER	-
6A-583269147	C/T	TraesCS6A02G351300	3_prime_UTR_variant	MODIFIER	-
6A-583269176	A/C	TraesCS6A02G351300	3_prime_UTR_variant	MODIFIER	-
6A-583269514	C/G	TraesCS6A02G351300	splice_region_variant,intron_variant	LOW	-
6A-583269611	C/T	TraesCS6A02G351300	intron_variant	MODIFIER	-
6A-583269693	T/C	TraesCS6A02G351300	intron_variant	MODIFIER	-
6A-583269697	C/A	TraesCS6A02G351300	intron_variant	MODIFIER	-
6A-583269838	T/C	TraesCS6A02G351300	intron_variant	MODIFIER	-
6A-583269854	T/A	TraesCS6A02G351300	intron_variant	MODIFIER	-
6A-583269883	T/C	TraesCS6A02G351300	intron_variant	MODIFIER	-
6A-583269934	G/C	TraesCS6A02G351300	intron_variant	MODIFIER	-
6A-583270164	G/C	TraesCS6A02G351300	synonymous_variant	LOW	-
6A-583270357	C/T	TraesCS6A02G351300	intron_variant	MODIFIER	-
6A-583270986	C/T	TraesCS6A02G351300	synonymous_variant	LOW	-
6A-583271991	G/C	TraesCS6A02G351300	synonymous_variant	LOW	-
6A-583271994	G/C	TraesCS6A02G351300	synonymous_variant	LOW	-
6A-583272021	A/G	TraesCS6A02G351300	synonymous_variant	LOW	-
6A-583272588	C/G	TraesCS6A02G351300	synonymous_variant	LOW	-
6A-583272597	C/G	TraesCS6A02G351300	synonymous_variant	LOW	-
6B-500208374	C/A	TraesCS6B02G276300	downstream_gene_variant	MODIFIER	-
6B-500208424	T/A	TraesCS6B02G276300	downstream_gene_variant	MODIFIER	-
6B-500208505	T/C	TraesCS6B02G276300	downstream_gene_variant	MODIFIER	-
6B-500208506	T/G	TraesCS6B02G276300	downstream_gene_variant	MODIFIER	-
6B-500208553	G/T	TraesCS6B02G276300	downstream_gene_variant	MODIFIER	-
6B-500208655	G/A	TraesCS6B02G276300	downstream_gene_variant	MODIFIER	-
6B-500209195	G/T	TraesCS6B02G276300	downstream_gene_variant	MODIFIER	-
6B-500209200	T/C	TraesCS6B02G276300	downstream_gene_variant	MODIFIER	-
6B-500209338	G/A	TraesCS6B02G276300	downstream_gene_variant	MODIFIER	-
6B-500209363	A/G	TraesCS6B02G276300	downstream_gene_variant	MODIFIER	-
6B-500209461	T/C	TraesCS6B02G276300	3_prime_UTR_variant	MODIFIER	-
6B-500209482	G/A	TraesCS6B02G276300	3_prime_UTR_variant	MODIFIER	-
6B-500209801	G/A	TraesCS6B02G276300	splice_region_variant,intron_variant	LOW	-
6B-500209831	T/C	TraesCS6B02G276300	intron_variant	MODIFIER	-
6B-500210038	T/C	TraesCS6B02G276300	splice_region_variant,3_prime_UTR_variant	LOW	-
6B-500210896	C/T	TraesCS6B02G276300	intron_variant	MODIFIER	-
6B-500211154	C/T	TraesCS6B02G276300	intron_variant	MODIFIER	-
6B-500211626	A/G	TraesCS6B02G276300	intron_variant	MODIFIER	-
6B-500212399	G/A	TraesCS6B02G276300	splice_region_variant,intron_variant	LOW	-
6B-500212598	C/T	TraesCS6B02G276300	intron_variant	MODIFIER	-
6B-500212839	A/G	TraesCS6B02G276300	intron_variant	MODIFIER	-
6B-500212905	G/T	TraesCS6B02G276300	intron_variant	MODIFIER	-
6B-500213556	G/A	TraesCS6B02G276300	intron_variant	MODIFIER	-
6B-581079172	T/C	TraesCS6B02G330900	downstream_gene_variant	MODIFIER	-
6B-581079338	T/G	TraesCS6B02G330900	3_prime_UTR_variant	MODIFIER	-
6B-581079342	C/T	TraesCS6B02G330900	3_prime_UTR_variant	MODIFIER	-
6B-581079529	G/C	TraesCS6B02G330900	3_prime_UTR_variant	MODIFIER	-
6B-581079603	T/A	TraesCS6B02G330900	3_prime_UTR_variant	MODIFIER	-
6B-581079698	C/T	TraesCS6B02G330900	3_prime_UTR_variant	MODIFIER	-
6B-581080377	T/C	TraesCS6B02G330900	intron_variant	MODIFIER	-
6B-581080380	G/A	TraesCS6B02G330900	intron_variant	MODIFIER	-
6B-581080698	G/A	TraesCS6B02G330900	splice_region_variant,intron_variant	LOW	-
6B-581081120	T/C	TraesCS6B02G330900	missense_variant	MODERATE	deleterious(0)
6B-581082190	G/C	TraesCS6B02G330900	missense_variant	MODERATE	deleterious_low_confidence(0.03)
6B-581082274	C/G	TraesCS6B02G330900	missense_variant	MODERATE	tolerated_low_confidence(0.28)
6B-581082459	G/A	TraesCS6B02G330900	5_prime_UTR_variant	MODIFIER	-
6B-659231805	T/C	TraesCS6B02G384500	downstream_gene_variant	MODIFIER	-
6B-659231842	A/G	TraesCS6B02G384500	downstream_gene_variant	MODIFIER	-
6B-659231979	A/G	TraesCS6B02G384500	downstream_gene_variant	MODIFIER	-
6B-659232002	G/A	TraesCS6B02G384500	downstream_gene_variant	MODIFIER	-
6B-659232014	G/A	TraesCS6B02G384500	downstream_gene_variant	MODIFIER	-
6B-659232037	G/C	TraesCS6B02G384500	downstream_gene_variant	MODIFIER	-
6B-659232044	C/T	TraesCS6B02G384500	downstream_gene_variant	MODIFIER	-
6B-659232093	G/A	TraesCS6B02G384500	downstream_gene_variant	MODIFIER	-
6B-659232095	C/G	TraesCS6B02G384500	downstream_gene_variant	MODIFIER	-
6B-659232143	G/A	TraesCS6B02G384500	downstream_gene_variant	MODIFIER	-
6B-659232231	A/G	TraesCS6B02G384500	downstream_gene_variant	MODIFIER	-
6B-659232309	T/A	TraesCS6B02G384500	downstream_gene_variant	MODIFIER	-
6B-659232363	T/A	TraesCS6B02G384500	downstream_gene_variant	MODIFIER	-
6B-659232368	G/A	TraesCS6B02G384500	downstream_gene_variant	MODIFIER	-
6B-659232409	C/A	TraesCS6B02G384500	downstream_gene_variant	MODIFIER	-
6B-659232422	G/A	TraesCS6B02G384500	downstream_gene_variant	MODIFIER	-
6B-659232446	T/C	TraesCS6B02G384500	downstream_gene_variant	MODIFIER	-
6B-659232464	A/G	TraesCS6B02G384500	downstream_gene_variant	MODIFIER	-
6B-659232516	G/A	TraesCS6B02G384500	downstream_gene_variant	MODIFIER	-
6B-659232522	T/C	TraesCS6B02G384500	downstream_gene_variant	MODIFIER	-
6B-659232538	G/A	TraesCS6B02G384500	downstream_gene_variant	MODIFIER	-
6B-659232540	C/T	TraesCS6B02G384500	downstream_gene_variant	MODIFIER	-
6B-659232566	T/C	TraesCS6B02G384500	downstream_gene_variant	MODIFIER	-
6B-659232607	C/T	TraesCS6B02G384500	downstream_gene_variant	MODIFIER	-
6B-659232637	G/T	TraesCS6B02G384500	downstream_gene_variant	MODIFIER	-
6B-659232761	T/A	TraesCS6B02G384500	downstream_gene_variant	MODIFIER	-
6B-659232810	G/A	TraesCS6B02G384500	downstream_gene_variant	MODIFIER	-
6B-659232826	T/C	TraesCS6B02G384500	downstream_gene_variant	MODIFIER	-
6B-659232829	T/A	TraesCS6B02G384500	downstream_gene_variant	MODIFIER	-
6B-659232949	T/C	TraesCS6B02G384500	3_prime_UTR_variant	MODIFIER	-
6B-659233221	T/C	TraesCS6B02G384500	3_prime_UTR_variant	MODIFIER	-
6B-659233670	C/A	TraesCS6B02G384500	intron_variant	MODIFIER	-
6B-659233722	A/G	TraesCS6B02G384500	intron_variant	MODIFIER	-
6B-659233762	C/T	TraesCS6B02G384500	intron_variant	MODIFIER	-
6B-659233818	G/T	TraesCS6B02G384500	intron_variant	MODIFIER	-
6B-659234002	G/A	TraesCS6B02G384500	intron_variant	MODIFIER	-
6B-659234067	T/A	TraesCS6B02G384500	intron_variant	MODIFIER	-
6B-659234423	C/T	TraesCS6B02G384500	intron_variant	MODIFIER	-
6B-659234477	C/G	TraesCS6B02G384500	intron_variant	MODIFIER	-
6B-659234520	C/A	TraesCS6B02G384500	intron_variant	MODIFIER	-
6B-659234635	C/A	TraesCS6B02G384500	intron_variant	MODIFIER	-
6B-659234636	T/A	TraesCS6B02G384500	intron_variant	MODIFIER	-
6B-659234703	C/G	TraesCS6B02G384500	intron_variant	MODIFIER	-
6B-659234709	C/T	TraesCS6B02G384500	intron_variant	MODIFIER	-
6B-659234780	C/G	TraesCS6B02G384500	intron_variant	MODIFIER	-
6B-659234822	C/G	TraesCS6B02G384500	intron_variant	MODIFIER	-
6B-659234831	G/T	TraesCS6B02G384500	intron_variant	MODIFIER	-
6B-659234875	C/T	TraesCS6B02G384500	synonymous_variant	LOW	-
6B-659235031	G/C	TraesCS6B02G384500	synonymous_variant	LOW	-
6B-659235174	G/A	TraesCS6B02G384500	missense_variant	MODERATE	deleterious(0.03)
6B-659236141	T/C	TraesCS6B02G384500	synonymous_variant	LOW	-
6B-659236440	C/G	TraesCS6B02G384500	missense_variant	MODERATE	tolerated(1)
6B-659236784	C/G	TraesCS6B02G384500	5_prime_UTR_variant	MODIFIER	-
6D-323711806	T/C	TraesCS6D02G230500	upstream_gene_variant	MODIFIER	-
6D-323713734	G/A	TraesCS6D02G230500	missense_variant	MODERATE	tolerated(0.11)
6D-388538995	A/C	TraesCS6D02G281100	intron_variant	MODIFIER	-
6D-388539897	C/T	TraesCS6D02G281100	splice_region_variant,intron_variant	LOW	-
6D-436221859	A/C	TraesCS6D02G334000	3_prime_UTR_variant	MODIFIER	-
6D-436223576	C/A	TraesCS6D02G334000	intron_variant	MODIFIER	-
6D-436225584	C/T	TraesCS6D02G334000	5_prime_UTR_variant	MODIFIER	-
7A-135006266	A/G	TraesCS7A02G180800	3_prime_UTR_variant	MODIFIER	-
7A-135006443	A/T	TraesCS7A02G180800	3_prime_UTR_variant	MODIFIER	-
7A-135007041	G/T	TraesCS7A02G180800	intron_variant	MODIFIER	-
7A-135007287	G/A	TraesCS7A02G180800	missense_variant	MODERATE	tolerated(1)
7A-135007480	T/C	TraesCS7A02G180800	synonymous_variant	LOW	-
7A-135007681	C/T	TraesCS7A02G180800	missense_variant	MODERATE	tolerated(0.81)
7A-135008099	G/T	TraesCS7A02G180800	missense_variant	MODERATE	deleterious(0)
7A-135008666	C/G	TraesCS7A02G180800	5_prime_UTR_variant	MODIFIER	-
7B-97970642	G/T	TraesCS7B02G085800	downstream_gene_variant	MODIFIER	-
7B-97971994	T/C	TraesCS7B02G085800	downstream_gene_variant	MODIFIER	-
7B-97972089	T/A	TraesCS7B02G085800	downstream_gene_variant	MODIFIER	-
7B-97972130	G/A	TraesCS7B02G085800	downstream_gene_variant	MODIFIER	-
7B-97972293	C/T	TraesCS7B02G085800	downstream_gene_variant	MODIFIER	-
7B-97972342	A/T	TraesCS7B02G085800	downstream_gene_variant	MODIFIER	-
7B-97972392	A/C	TraesCS7B02G085800	downstream_gene_variant	MODIFIER	-
7B-97973333	A/T	TraesCS7B02G085800	intron_variant	MODIFIER	-
7B-97973577	C/T	TraesCS7B02G085800	splice_region_variant,intron_variant	LOW	-
7B-97973741	C/T	TraesCS7B02G085800	intron_variant	MODIFIER	-
7D-508331380	G/A	TraesCS7D02G393100	downstream_gene_variant	MODIFIER	-
7D-508331432	G/A	TraesCS7D02G393100	downstream_gene_variant	MODIFIER	-

## Sheet: Epistasis
Trait	CHR1	SNP1	CHR2	SNP2	BETA_INT	P-value	(-log10)
GSP	4	chr2A-669748348	9	chr3D-43258221	6.52703	1.048e-07	6.97964
Height	1	chr1A-47186499	1	chr1A-47191851	-24.7775	1.683e-09	8.77392			Legend	Description
Height	1	chr1A-47186534	1	chr1A-47191851	-23.8299	6.754e-13	12.1704			Trait	See `Phenotype_description` sheet
Height	1	chr1A-47186555	1	chr1A-47191851	-19.5147	1.691e-09	8.77186			CHR1	Chromosome 1
Height	1	chr1A-47186579	1	chr1A-47191851	-17.3892	6.61e-08	7.1798			SNP1	Variant 1
Height	1	chr1A-47186610	1	chr1A-47191851	-17.3892	6.61e-08	7.1798			CHR2	Chromosome 2
Height	1	chr1A-47186617	1	chr1A-47191851	-17.3892	6.61e-08	7.1798			SNP2	Variant 2
Height	1	chr1A-47186638	1	chr1A-47191851	-17.3892	6.61e-08	7.1798			BETA_INT	Beta coefficient of the interaction
Height	1	chr1A-47186814	1	chr1A-47193670	-31.6229	5.957e-08	7.22497			P-value	P-value of the linear regression model
Height	1	chr1A-47186814	2	chr1B-67019928	-28.6274	2.607e-07	6.58386			(-log10)	Minos log10
Height	1	chr1A-47186814	2	chr1B-67020015	-31.7044	6.588e-09	8.18125
Height	1	chr1A-47186814	2	chr1B-67020025	-31.7044	6.588e-09	8.18125
Height	1	chr1A-47186814	2	chr1B-67020045	-31.7044	6.588e-09	8.18125
Height	1	chr1A-47186814	2	chr1B-67020083	-28.568	2.6e-07	6.58503
Height	1	chr1A-47186814	3	chr1D-47314304	-31.2862	2.007e-07	6.69745
Height	1	chr1A-47186901	1	chr1A-47191851	-17.3892	6.61e-08	7.1798
Height	1	chr1A-47186943	1	chr1A-47191851	-17.3892	6.61e-08	7.1798
Height	1	chr1A-47187003	1	chr1A-47191851	-17.3892	6.61e-08	7.1798
Height	1	chr1A-47187007	1	chr1A-47191851	-17.3892	6.61e-08	7.1798
Height	1	chr1A-47187043	1	chr1A-47191851	-17.3892	6.61e-08	7.1798
Height	1	chr1A-47187069	1	chr1A-47191851	-17.3892	6.61e-08	7.1798
Height	1	chr1A-47187089	1	chr1A-47191851	-17.3892	6.61e-08	7.1798
Height	1	chr1A-47187109	1	chr1A-47191851	-17.3892	6.61e-08	7.1798
Height	1	chr1A-47187129	1	chr1A-47191851	-17.3892	6.61e-08	7.1798
Height	1	chr1A-47187144	1	chr1A-47191851	-17.3892	6.61e-08	7.1798
Height	1	chr1A-47187159	1	chr1A-47191851	-17.3892	6.61e-08	7.1798
Height	1	chr1A-47187169	1	chr1A-47191851	-17.3892	6.61e-08	7.1798
Height	1	chr1A-47187213	1	chr1A-47191851	-17.3892	6.61e-08	7.1798
Height	1	chr1A-47187260	1	chr1A-47191851	-17.3892	6.61e-08	7.1798
Height	1	chr1A-47187315	1	chr1A-47191851	-16.2594	3.12e-07	6.50584
Height	1	chr1A-47187368	1	chr1A-47191851	-16.2594	3.12e-07	6.50584
Height	1	chr1A-47187511	1	chr1A-47191851	-16.2594	3.12e-07	6.50584
Height	1	chr1A-47187554	1	chr1A-47191851	-16.2594	3.12e-07	6.50584
Height	1	chr1A-47187590	1	chr1A-47191851	-16.2594	3.12e-07	6.50584
Height	1	chr1A-47187649	1	chr1A-47191851	-16.2594	3.12e-07	6.50584
Height	1	chr1A-47187661	1	chr1A-47191851	-17.3892	6.61e-08	7.1798
Height	1	chr1A-47187698	1	chr1A-47191851	-16.2594	3.12e-07	6.50584
Height	1	chr1A-47187734	1	chr1A-47191851	-16.2594	3.12e-07	6.50584
Height	1	chr1A-47187769	1	chr1A-47191851	-17.3892	6.61e-08	7.1798
Height	1	chr1A-47187802	1	chr1A-47191851	-16.2594	3.12e-07	6.50584
Height	1	chr1A-47187875	1	chr1A-47191851	-16.2594	3.12e-07	6.50584
Height	1	chr1A-47187895	1	chr1A-47191851	-16.2594	3.12e-07	6.50584
Height	1	chr1A-47187897	1	chr1A-47191851	-16.2594	3.12e-07	6.50584
Height	1	chr1A-47187962	1	chr1A-47191851	-16.2594	3.12e-07	6.50584
Height	1	chr1A-47187987	1	chr1A-47191851	-16.2594	3.12e-07	6.50584
Height	1	chr1A-47188016	1	chr1A-47191851	-16.2594	3.12e-07	6.50584
Height	1	chr1A-47188127	1	chr1A-47191851	-16.2594	3.12e-07	6.50584
Height	1	chr1A-47188185	1	chr1A-47191851	-16.2594	3.12e-07	6.50584
Height	1	chr1A-47188262	1	chr1A-47191851	-16.2594	3.12e-07	6.50584
Height	1	chr1A-47188327	1	chr1A-47191851	-16.2594	3.12e-07	6.50584
Height	1	chr1A-47188386	1	chr1A-47191851	-16.2594	3.12e-07	6.50584
Height	1	chr1A-47188574	1	chr1A-47191851	-19.8691	1.347e-07	6.87063
Height	1	chr1A-47189293	2	chr1B-67020775	-14.7909	3.028e-08	7.51884
Height	1	chr1A-47189293	4	chr2A-112746906	-28.2132	1.208e-08	7.91793
Height	1	chr1A-47189293	4	chr2A-112746920	-29.5819	3.028e-08	7.51884
Height	1	chr1A-47189293	4	chr2A-112746929	-29.5819	3.028e-08	7.51884
Height	1	chr1A-47189293	4	chr2A-112746944	-28.2132	1.208e-08	7.91793
Height	1	chr1A-47189293	4	chr2A-112746960	-28.2132	1.208e-08	7.91793
Height	1	chr1A-47189491	1	chr1A-47189685	-21.8882	5.21e-10	9.28316
Height	1	chr1A-47189491	1	chr1A-47191851	-22.5972	5.438e-09	8.26456
Height	1	chr1A-47189499	1	chr1A-47189685	-21.8882	5.21e-10	9.28316
Height	1	chr1A-47189499	1	chr1A-47191851	-22.5972	5.438e-09	8.26456
Height	1	chr1A-47189568	1	chr1A-47189685	-21.8882	5.21e-10	9.28316
Height	1	chr1A-47189568	1	chr1A-47191851	-22.5972	5.438e-09	8.26456
Height	1	chr1A-47189587	4	chr2A-112746906	32.8712	1.756e-08	7.75547
Height	1	chr1A-47189587	4	chr2A-112746944	32.8712	1.756e-08	7.75547
Height	1	chr1A-47189587	4	chr2A-112746948	29.0263	4.852e-09	8.31408
Height	1	chr1A-47189587	4	chr2A-112746960	32.8712	1.756e-08	7.75547
Height	1	chr1A-47189685	1	chr1A-47189732	-21.8882	5.21e-10	9.28316
Height	1	chr1A-47189685	1	chr1A-47189735	-21.8882	5.21e-10	9.28316
Height	1	chr1A-47189685	1	chr1A-47191991	-21.8882	5.21e-10	9.28316
Height	1	chr1A-47189685	1	chr1A-47192016	-21.8882	5.21e-10	9.28316
Height	1	chr1A-47189685	2	chr1B-67018398	-8.59452	2.486e-07	6.6045
Height	1	chr1A-47189685	2	chr1B-67019550	-11.2854	1.561e-07	6.8066
Height	1	chr1A-47189685	2	chr1B-67019561	-11.2854	1.561e-07	6.8066
Height	1	chr1A-47189685	2	chr1B-67019568	-11.2854	1.561e-07	6.8066
Height	1	chr1A-47189685	2	chr1B-67019599	-11.2854	1.561e-07	6.8066
Height	1	chr1A-47189685	2	chr1B-67019928	-10.1678	1.02e-07	6.9914
Height	1	chr1A-47189685	2	chr1B-67020015	-13.3436	1.561e-10	9.8066
Height	1	chr1A-47189685	2	chr1B-67020025	-13.3436	1.561e-10	9.8066
Height	1	chr1A-47189685	2	chr1B-67020045	-13.3436	1.561e-10	9.8066
Height	1	chr1A-47189685	2	chr1B-67020127	-8.10361	2.599e-07	6.58519
Height	1	chr1A-47189685	2	chr1B-67020146	-8.10361	2.599e-07	6.58519
Height	1	chr1A-47189685	2	chr1B-67020327	-8.10361	2.599e-07	6.58519
Height	1	chr1A-47189685	2	chr1B-67020373	-10.9441	5.21e-10	9.28316
Height	1	chr1A-47189685	2	chr1B-67020389	-10.9441	5.21e-10	9.28316
Height	1	chr1A-47189685	2	chr1B-67020438	-10.9441	5.21e-10	9.28316
Height	1	chr1A-47189685	2	chr1B-67020445	-10.9441	5.21e-10	9.28316
Height	1	chr1A-47189685	2	chr1B-67020459	-10.9441	5.21e-10	9.28316
Height	1	chr1A-47189685	2	chr1B-67020462	-10.9441	5.21e-10	9.28316
Height	1	chr1A-47189685	2	chr1B-67020512	-10.9441	5.21e-10	9.28316
Height	1	chr1A-47189685	2	chr1B-67020653	-10.6856	9.42e-08	7.02595
Height	1	chr1A-47189685	2	chr1B-67020663	-10.9441	5.21e-10	9.28316
Height	1	chr1A-47189685	2	chr1B-67020722	-8.10361	2.599e-07	6.58519
Height	1	chr1A-47189685	2	chr1B-67020747	-10.9441	5.21e-10	9.28316
Height	1	chr1A-47189685	2	chr1B-67020775	-14.7314	3.924e-08	7.40627
Height	1	chr1A-47189685	2	chr1B-67020839	-12.7461	4.926e-11	10.3075
Height	1	chr1A-47189685	2	chr1B-67021557	-8.10361	2.599e-07	6.58519
Height	1	chr1A-47189685	2	chr1B-67021594	-8.10361	2.599e-07	6.58519
Height	1	chr1A-47189685	2	chr1B-67021615	-8.10361	2.599e-07	6.58519
Height	1	chr1A-47189685	2	chr1B-67021639	-8.10361	2.599e-07	6.58519
Height	1	chr1A-47189685	2	chr1B-67021640	-8.10361	2.599e-07	6.58519
Height	1	chr1A-47189685	3	chr1D-47317552	-20.5671	9.189e-08	7.03673
Height	1	chr1A-47189685	3	chr1D-47317573	-20.5671	9.189e-08	7.03673
Height	1	chr1A-47189685	4	chr2A-112746906	-28.0946	1.622e-08	7.78995
Height	1	chr1A-47189685	4	chr2A-112746920	-29.4628	3.924e-08	7.40627
Height	1	chr1A-47189685	4	chr2A-112746929	-29.4628	3.924e-08	7.40627
Height	1	chr1A-47189685	4	chr2A-112746944	-28.0946	1.622e-08	7.78995
Height	1	chr1A-47189685	4	chr2A-112746960	-28.0946	1.622e-08	7.78995
Height	1	chr1A-47189685	4	chr2A-112746988	-25.4922	4.926e-11	10.3075
Height	1	chr1A-47189685	4	chr2A-112746990	-25.4922	4.926e-11	10.3075
Height	1	chr1A-47189732	1	chr1A-47191851	-22.5972	5.438e-09	8.26456
Height	1	chr1A-47189735	1	chr1A-47191851	-22.5972	5.438e-09	8.26456
Height	1	chr1A-47189768	1	chr1A-47191851	-19.7213	2.627e-08	7.58054
Height	1	chr1A-47190819	2	chr1B-67018320	16.2879	3.529e-08	7.45235
Height	1	chr1A-47190819	2	chr1B-67019007	20.361	1.985e-07	6.70224
Height	1	chr1A-47190819	2	chr1B-67020653	14.4152	2.093e-07	6.67923
Height	1	chr1A-47190819	2	chr1B-67020775	15.0609	1.665e-07	6.77859
Height	1	chr1A-47190819	4	chr2A-112746906	31.429	6.628e-09	8.17862
Height	1	chr1A-47190819	4	chr2A-112746920	30.1218	1.665e-07	6.77859
Height	1	chr1A-47190819	4	chr2A-112746929	30.1218	1.665e-07	6.77859
Height	1	chr1A-47190819	4	chr2A-112746944	31.429	6.628e-09	8.17862
Height	1	chr1A-47190819	4	chr2A-112746960	31.429	6.628e-09	8.17862
Height	1	chr1A-47190830	2	chr1B-67018320	15.5007	4.345e-08	7.36201
Height	1	chr1A-47190830	2	chr1B-67019007	20.7193	5.759e-08	7.23965
Height	1	chr1A-47190830	2	chr1B-67019119	19.0868	3.018e-07	6.52028
Height	1	chr1A-47190830	2	chr1B-67019125	19.0868	3.018e-07	6.52028
Height	1	chr1A-47190830	2	chr1B-67020653	14.0944	1.848e-07	6.7333
Height	1	chr1A-47190830	2	chr1B-67020775	15.1502	1.033e-07	6.9859
Height	1	chr1A-47190830	4	chr2A-112746906	31.0937	5.42e-09	8.266
Height	1	chr1A-47190830	4	chr2A-112746920	30.3004	1.033e-07	6.9859
Height	1	chr1A-47190830	4	chr2A-112746929	30.3004	1.033e-07	6.9859
Height	1	chr1A-47190830	4	chr2A-112746944	31.0937	5.42e-09	8.266
Height	1	chr1A-47190830	4	chr2A-112746960	31.0937	5.42e-09	8.266
Height	1	chr1A-47190837	4	chr2A-112746906	28.1015	1.386e-07	6.85824
Height	1	chr1A-47190837	4	chr2A-112746944	28.1015	1.386e-07	6.85824
Height	1	chr1A-47190837	4	chr2A-112746960	28.1015	1.386e-07	6.85824
Height	1	chr1A-47190878	1	chr1A-47191851	-18.8732	8.483e-09	8.07145
Height	1	chr1A-47190912	1	chr1A-47191851	-21.899	3.396e-11	10.469
Height	1	chr1A-47190926	1	chr1A-47191851	-21.899	3.396e-11	10.469
Height	1	chr1A-47190941	1	chr1A-47191851	-21.899	3.396e-11	10.469
Height	1	chr1A-47190951	1	chr1A-47191851	-21.899	3.396e-11	10.469
Height	1	chr1A-47190967	1	chr1A-47191851	-21.899	3.396e-11	10.469
Height	1	chr1A-47191021	1	chr1A-47191851	-22.0949	2.44e-09	8.61261
Height	1	chr1A-47191030	1	chr1A-47191851	-22.3992	2.958e-07	6.529
Height	1	chr1A-47191030	3	chr1D-430413324	21.3378	2.561e-07	6.59159
Height	1	chr1A-47191030	3	chr1D-430413363	21.3906	2.408e-07	6.61834
Height	1	chr1A-47191030	3	chr1D-430413383	21.5324	1.999e-07	6.69919
Height	1	chr1A-47191032	1	chr1A-47191851	-23.448	1.787e-08	7.74787
Height	1	chr1A-47191055	1	chr1A-47191851	-22.3992	2.958e-07	6.529
Height	1	chr1A-47191055	3	chr1D-430413324	21.3378	2.561e-07	6.59159
Height	1	chr1A-47191055	3	chr1D-430413363	21.3906	2.408e-07	6.61834
Height	1	chr1A-47191055	3	chr1D-430413383	21.5324	1.999e-07	6.69919
Height	1	chr1A-47191057	1	chr1A-47191851	-22.3992	2.958e-07	6.529
Height	1	chr1A-47191057	3	chr1D-430413324	21.3378	2.561e-07	6.59159
Height	1	chr1A-47191057	3	chr1D-430413363	21.3906	2.408e-07	6.61834
Height	1	chr1A-47191057	3	chr1D-430413383	21.5324	1.999e-07	6.69919
Height	1	chr1A-47191294	2	chr1B-67018320	16.2879	3.529e-08	7.45235
Height	1	chr1A-47191294	2	chr1B-67019007	20.361	1.985e-07	6.70224
Height	1	chr1A-47191294	2	chr1B-67020653	14.4152	2.093e-07	6.67923
Height	1	chr1A-47191294	2	chr1B-67020775	15.0609	1.665e-07	6.77859
Height	1	chr1A-47191294	4	chr2A-112746906	31.429	6.628e-09	8.17862
Height	1	chr1A-47191294	4	chr2A-112746920	30.1218	1.665e-07	6.77859
Height	1	chr1A-47191294	4	chr2A-112746929	30.1218	1.665e-07	6.77859
Height	1	chr1A-47191294	4	chr2A-112746944	31.429	6.628e-09	8.17862
Height	1	chr1A-47191294	4	chr2A-112746960	31.429	6.628e-09	8.17862
Height	1	chr1A-47191352	2	chr1B-67020775	16.6497	1.869e-08	7.72839
Height	1	chr1A-47191352	4	chr2A-112746920	33.2993	1.869e-08	7.72839
Height	1	chr1A-47191352	4	chr2A-112746929	33.2993	1.869e-08	7.72839
Height	1	chr1A-47191358	4	chr2A-112746906	32.8712	1.756e-08	7.75547
Height	1	chr1A-47191358	4	chr2A-112746944	32.8712	1.756e-08	7.75547
Height	1	chr1A-47191358	4	chr2A-112746948	29.0263	4.852e-09	8.31408
Height	1	chr1A-47191358	4	chr2A-112746960	32.8712	1.756e-08	7.75547
Height	1	chr1A-47191396	2	chr1B-67020775	17.1811	2.721e-08	7.56527
Height	1	chr1A-47191396	4	chr2A-112746920	34.3622	2.721e-08	7.56527
Height	1	chr1A-47191396	4	chr2A-112746929	34.3622	2.721e-08	7.56527
Height	1	chr1A-47191851	1	chr1A-47191991	-22.5972	5.438e-09	8.26456
Height	1	chr1A-47191851	1	chr1A-47192016	-22.5972	5.438e-09	8.26456
Height	1	chr1A-47191851	1	chr1A-47193363	-16.2594	3.12e-07	6.50584
Height	1	chr1A-47191851	1	chr1A-47193364	-16.2594	3.12e-07	6.50584
Height	1	chr1A-47191851	1	chr1A-47193387	-16.2594	3.12e-07	6.50584
Height	1	chr1A-47191851	1	chr1A-47193441	-16.2594	3.12e-07	6.50584
Height	1	chr1A-47191851	1	chr1A-47193466	-16.2594	3.12e-07	6.50584
Height	1	chr1A-47191851	1	chr1A-47193528	-19.7213	2.627e-08	7.58054
Height	1	chr1A-47191851	2	chr1B-67018320	-13.3345	2.459e-08	7.60924
Height	1	chr1A-47191851	2	chr1B-67018398	-12.2761	4.058e-09	8.39169
Height	1	chr1A-47191851	2	chr1B-67018413	-11.2912	7.187e-09	8.14345
Height	1	chr1A-47191851	2	chr1B-67018425	-11.2912	7.187e-09	8.14345
Height	1	chr1A-47191851	2	chr1B-67018438	-10.9307	1.604e-08	7.7948
Height	1	chr1A-47191851	2	chr1B-67018465	-10.9307	1.604e-08	7.7948
Height	1	chr1A-47191851	2	chr1B-67018468	-10.9307	1.604e-08	7.7948
Height	1	chr1A-47191851	2	chr1B-67018501	-12.127	2.803e-09	8.55238
Height	1	chr1A-47191851	2	chr1B-67018987	-11.2912	7.187e-09	8.14345
Height	1	chr1A-47191851	2	chr1B-67019004	-10.966	1.399e-08	7.85418
Height	1	chr1A-47191851	2	chr1B-67019007	-11.4408	5.875e-08	7.23099
Height	1	chr1A-47191851	2	chr1B-67019119	-11.1156	1.098e-07	6.9594
Height	1	chr1A-47191851	2	chr1B-67019125	-11.1156	1.098e-07	6.9594
Height	1	chr1A-47191851	2	chr1B-67019161	-10.966	1.399e-08	7.85418
Height	1	chr1A-47191851	2	chr1B-67019164	-10.6529	2.794e-08	7.55377
Height	1	chr1A-47191851	2	chr1B-67019177	-10.6194	1.678e-07	6.77521
Height	1	chr1A-47191851	2	chr1B-67019198	-11.2538	1.376e-09	8.86138
Height	1	chr1A-47191851	2	chr1B-67019256	-11.2538	1.376e-09	8.86138
Height	1	chr1A-47191851	2	chr1B-67019284	-11.2538	1.376e-09	8.86138
Height	1	chr1A-47191851	2	chr1B-67019300	-11.2538	1.376e-09	8.86138
Height	1	chr1A-47191851	2	chr1B-67019311	-11.2538	1.376e-09	8.86138
Height	1	chr1A-47191851	2	chr1B-67019330	-11.2538	1.376e-09	8.86138
Height	1	chr1A-47191851	2	chr1B-67019354	-11.2538	1.376e-09	8.86138
Height	1	chr1A-47191851	2	chr1B-67019360	-11.2912	7.187e-09	8.14345
Height	1	chr1A-47191851	2	chr1B-67019435	-10.6529	2.794e-08	7.55377
Height	1	chr1A-47191851	2	chr1B-67019452	-11.2912	7.187e-09	8.14345
Height	1	chr1A-47191851	2	chr1B-67019478	-11.9365	1.094e-09	8.96098
Height	1	chr1A-47191851	2	chr1B-67019928	-12.6505	1.044e-09	8.9813
Height	1	chr1A-47191851	2	chr1B-67020015	-13.5157	1.281e-09	8.89245
Height	1	chr1A-47191851	2	chr1B-67020025	-13.5157	1.281e-09	8.89245
Height	1	chr1A-47191851	2	chr1B-67020045	-13.5157	1.281e-09	8.89245
Height	1	chr1A-47191851	2	chr1B-67020083	-12.507	2.883e-09	8.54016
Height	1	chr1A-47191851	2	chr1B-67020089	-11.9365	1.094e-09	8.96098
Height	1	chr1A-47191851	2	chr1B-67020127	-11.0209	1.836e-08	7.73613
Height	1	chr1A-47191851	2	chr1B-67020146	-11.0209	1.836e-08	7.73613
Height	1	chr1A-47191851	2	chr1B-67020155	-10.3757	1.037e-07	6.98422
Height	1	chr1A-47191851	2	chr1B-67020158	-10.3757	1.037e-07	6.98422
Height	1	chr1A-47191851	2	chr1B-67020185	-11.2912	7.187e-09	8.14345
Height	1	chr1A-47191851	2	chr1B-67020203	-11.2912	7.187e-09	8.14345
Height	1	chr1A-47191851	2	chr1B-67020236	-11.2912	7.187e-09	8.14345
Height	1	chr1A-47191851	2	chr1B-67020246	-11.2912	7.187e-09	8.14345
Height	1	chr1A-47191851	2	chr1B-67020249	-11.2912	7.187e-09	8.14345
Height	1	chr1A-47191851	2	chr1B-67020304	-11.9365	1.094e-09	8.96098
Height	1	chr1A-47191851	2	chr1B-67020327	-11.0209	1.836e-08	7.73613
Height	1	chr1A-47191851	2	chr1B-67020373	-11.2986	5.438e-09	8.26456
Height	1	chr1A-47191851	2	chr1B-67020389	-11.2986	5.438e-09	8.26456
Height	1	chr1A-47191851	2	chr1B-67020438	-11.2986	5.438e-09	8.26456
Height	1	chr1A-47191851	2	chr1B-67020445	-11.2986	5.438e-09	8.26456
Height	1	chr1A-47191851	2	chr1B-67020459	-11.2986	5.438e-09	8.26456
Height	1	chr1A-47191851	2	chr1B-67020462	-11.2986	5.438e-09	8.26456
Height	1	chr1A-47191851	2	chr1B-67020512	-11.2986	5.438e-09	8.26456
Height	1	chr1A-47191851	2	chr1B-67020663	-11.2986	5.438e-09	8.26456
Height	1	chr1A-47191851	2	chr1B-67020722	-11.0209	1.836e-08	7.73613
Height	1	chr1A-47191851	2	chr1B-67020747	-11.2986	5.438e-09	8.26456
Height	1	chr1A-47191851	2	chr1B-67020775	-14.4005	2.623e-07	6.5812
Height	1	chr1A-47191851	2	chr1B-67020839	-12.9451	5.478e-10	9.26138
Height	1	chr1A-47191851	2	chr1B-67021331	-11.9365	1.094e-09	8.96098
Height	1	chr1A-47191851	2	chr1B-67021340	-11.9365	1.094e-09	8.96098
Height	1	chr1A-47191851	2	chr1B-67021418	-11.2912	7.187e-09	8.14345
Height	1	chr1A-47191851	2	chr1B-67021440	-11.9365	1.094e-09	8.96098
Height	1	chr1A-47191851	2	chr1B-67021557	-11.0209	1.836e-08	7.73613
Height	1	chr1A-47191851	2	chr1B-67021594	-11.0209	1.836e-08	7.73613
Height	1	chr1A-47191851	2	chr1B-67021615	-11.0209	1.836e-08	7.73613
Height	1	chr1A-47191851	2	chr1B-67021639	-11.0209	1.836e-08	7.73613
Height	1	chr1A-47191851	2	chr1B-67021640	-11.0209	1.836e-08	7.73613
Height	1	chr1A-47191851	3	chr1D-47314260	-21.4908	5.546e-09	8.25602
Height	1	chr1A-47191851	3	chr1D-47314304	-24.5887	1.069e-08	7.97102
Height	1	chr1A-47191851	3	chr1D-47315714	-16.2594	3.12e-07	6.50584
Height	1	chr1A-47191851	3	chr1D-47315721	-16.2594	3.12e-07	6.50584
Height	1	chr1A-47191851	3	chr1D-47315738	-16.2594	3.12e-07	6.50584
Height	1	chr1A-47191851	3	chr1D-47315788	-16.2594	3.12e-07	6.50584
Height	1	chr1A-47191851	3	chr1D-47317053	-21.4935	3.756e-09	8.42527
Height	1	chr1A-47191851	3	chr1D-47317091	-21.4935	3.756e-09	8.42527
Height	1	chr1A-47191851	3	chr1D-47317092	-21.4935	3.756e-09	8.42527
Height	1	chr1A-47191851	3	chr1D-47317111	-21.4935	3.756e-09	8.42527
Height	1	chr1A-47191851	3	chr1D-47317134	-21.4935	3.756e-09	8.42527
Height	1	chr1A-47191851	3	chr1D-47317144	-21.4935	3.756e-09	8.42527
Height	1	chr1A-47191851	3	chr1D-47317552	-25.194	2.689e-11	10.5704
Height	1	chr1A-47191851	3	chr1D-47317573	-25.194	2.689e-11	10.5704
Height	1	chr1A-47191851	4	chr2A-112746906	-27.4478	1.45e-07	6.83863
Height	1	chr1A-47191851	4	chr2A-112746920	-28.8009	2.623e-07	6.5812
Height	1	chr1A-47191851	4	chr2A-112746929	-28.8009	2.623e-07	6.5812
Height	1	chr1A-47191851	4	chr2A-112746944	-27.4478	1.45e-07	6.83863
Height	1	chr1A-47191851	4	chr2A-112746948	-24.3439	8.144e-09	8.08916
Height	1	chr1A-47191851	4	chr2A-112746960	-27.4478	1.45e-07	6.83863
Height	1	chr1A-47191851	4	chr2A-112746988	-25.8903	5.478e-10	9.26138
Height	1	chr1A-47191851	4	chr2A-112746990	-25.8903	5.478e-10	9.26138
Height	1	chr1A-47191851	4	chr2A-112747026	-21.4908	5.546e-09	8.25602
Height	1	chr1A-47191851	4	chr2A-112747029	-21.4908	5.546e-09	8.25602
Height	1	chr1A-47191851	4	chr2A-112747051	-21.4908	5.546e-09	8.25602
Height	1	chr1A-47191851	4	chr2A-112747067	-21.4908	5.546e-09	8.25602
Height	1	chr1A-47191851	4	chr2A-112747084	-21.4908	5.546e-09	8.25602
Height	1	chr1A-47193551	2	chr1B-67020839	13.2948	8.081e-08	7.09253
Height	1	chr1A-47193551	3	chr1D-47317552	24.9199	6.397e-08	7.19402
Height	1	chr1A-47193551	3	chr1D-47317573	24.9199	6.397e-08	7.19402
Height	1	chr1A-47193551	4	chr2A-112746988	26.5895	8.081e-08	7.09253
Height	1	chr1A-47193551	4	chr2A-112746990	26.5895	8.081e-08	7.09253
Height	1	chr1A-47193670	3	chr1D-47312486	-31.6384	5.845e-08	7.23322
Height	2	chr1B-67016679	2	chr1B-67018320	13.8242	2.549e-07	6.59363
Height	2	chr1B-67016679	2	chr1B-67020653	7.56039	2.903e-07	6.53715
Height	2	chr1B-67016679	4	chr2A-112746906	18.4797	1.593e-08	7.79778
Height	2	chr1B-67016679	4	chr2A-112746944	18.4797	1.593e-08	7.79778
Height	2	chr1B-67016679	4	chr2A-112746948	16.557	9.942e-09	8.00253
Height	2	chr1B-67016679	4	chr2A-112746960	18.4797	1.593e-08	7.79778
Height	2	chr1B-67016690	2	chr1B-67018320	13.8242	2.549e-07	6.59363
Height	2	chr1B-67016690	2	chr1B-67020653	7.56039	2.903e-07	6.53715
Height	2	chr1B-67016690	4	chr2A-112746906	18.4797	1.593e-08	7.79778
Height	2	chr1B-67016690	4	chr2A-112746944	18.4797	1.593e-08	7.79778
Height	2	chr1B-67016690	4	chr2A-112746948	16.557	9.942e-09	8.00253
Height	2	chr1B-67016690	4	chr2A-112746960	18.4797	1.593e-08	7.79778
Height	2	chr1B-67016701	2	chr1B-67018320	13.8242	2.549e-07	6.59363
Height	2	chr1B-67016701	2	chr1B-67020653	7.56039	2.903e-07	6.53715
Height	2	chr1B-67016701	4	chr2A-112746906	18.4797	1.593e-08	7.79778
Height	2	chr1B-67016701	4	chr2A-112746944	18.4797	1.593e-08	7.79778
Height	2	chr1B-67016701	4	chr2A-112746948	16.557	9.942e-09	8.00253
Height	2	chr1B-67016701	4	chr2A-112746960	18.4797	1.593e-08	7.79778
Height	2	chr1B-67016710	2	chr1B-67018320	13.8242	2.549e-07	6.59363
Height	2	chr1B-67016710	2	chr1B-67020653	7.56039	2.903e-07	6.53715
Height	2	chr1B-67016710	4	chr2A-112746906	18.4797	1.593e-08	7.79778
Height	2	chr1B-67016710	4	chr2A-112746944	18.4797	1.593e-08	7.79778
Height	2	chr1B-67016710	4	chr2A-112746948	16.557	9.942e-09	8.00253
Height	2	chr1B-67016710	4	chr2A-112746960	18.4797	1.593e-08	7.79778
Height	2	chr1B-67016725	2	chr1B-67018320	13.8242	2.549e-07	6.59363
Height	2	chr1B-67016725	2	chr1B-67020653	7.56039	2.903e-07	6.53715
Height	2	chr1B-67016725	4	chr2A-112746906	18.4797	1.593e-08	7.79778
Height	2	chr1B-67016725	4	chr2A-112746944	18.4797	1.593e-08	7.79778
Height	2	chr1B-67016725	4	chr2A-112746948	16.557	9.942e-09	8.00253
Height	2	chr1B-67016725	4	chr2A-112746960	18.4797	1.593e-08	7.79778
Height	2	chr1B-67018320	2	chr1B-67020850	13.8242	2.549e-07	6.59363
Height	2	chr1B-67018320	2	chr1B-67021436	7.98163	1.337e-07	6.87387
Height	2	chr1B-67018320	3	chr1D-47316974	27.6485	2.549e-07	6.59363
Height	2	chr1B-67018320	6	chr2D-112101300	15.5007	4.345e-08	7.36201
Height	2	chr1B-67018320	6	chr2D-112101323	15.5007	4.345e-08	7.36201
Height	2	chr1B-67018320	6	chr2D-112101404	18.5358	8.02e-09	8.09583
Height	2	chr1B-67019007	6	chr2D-112101300	20.7193	5.759e-08	7.23965
Height	2	chr1B-67019007	6	chr2D-112101323	20.7193	5.759e-08	7.23965
Height	2	chr1B-67019007	6	chr2D-112101404	21.2926	3.194e-08	7.49566
Height	2	chr1B-67019017	2	chr1B-67020775	14.9746	8.698e-08	7.06058
Height	2	chr1B-67019017	4	chr2A-112746920	29.9491	8.698e-08	7.06058
Height	2	chr1B-67019017	4	chr2A-112746929	29.9491	8.698e-08	7.06058
Height	2	chr1B-67019119	6	chr2D-112101300	19.0868	3.018e-07	6.52028
Height	2	chr1B-67019119	6	chr2D-112101323	19.0868	3.018e-07	6.52028
Height	2	chr1B-67019119	6	chr2D-112101404	20.8319	5.642e-08	7.24857
Height	2	chr1B-67019125	6	chr2D-112101300	19.0868	3.018e-07	6.52028
Height	2	chr1B-67019125	6	chr2D-112101323	19.0868	3.018e-07	6.52028
Height	2	chr1B-67019125	6	chr2D-112101404	20.8319	5.642e-08	7.24857
Height	2	chr1B-67020653	2	chr1B-67020850	7.56039	2.903e-07	6.53715
Height	2	chr1B-67020653	2	chr1B-67021436	7.8979	1.026e-07	6.98885
Height	2	chr1B-67020653	3	chr1D-47316974	15.1208	2.903e-07	6.53715
Height	2	chr1B-67020653	6	chr2D-112101300	14.0944	1.848e-07	6.7333
Height	2	chr1B-67020653	6	chr2D-112101323	14.0944	1.848e-07	6.7333
Height	2	chr1B-67020653	6	chr2D-112101404	12.7872	6.224e-08	7.20593
Height	2	chr1B-67020775	2	chr1B-67021436	7.54627	2.765e-07	6.5583
Height	2	chr1B-67020775	3	chr1D-430413324	14.3131	1.576e-07	6.80244
Height	2	chr1B-67020775	3	chr1D-430413363	14.3397	1.503e-07	6.82304
Height	2	chr1B-67020775	3	chr1D-430413383	14.4102	1.307e-07	6.88372
Height	2	chr1B-67020775	6	chr2D-112101283	16.2929	1.039e-08	7.98338
Height	2	chr1B-67020775	6	chr2D-112101300	15.1502	1.033e-07	6.9859
Height	2	chr1B-67020775	6	chr2D-112101323	15.1502	1.033e-07	6.9859
Height	2	chr1B-67020775	6	chr2D-112101404	15.0417	2.606e-07	6.58403
Height	2	chr1B-67020850	4	chr2A-112746906	18.4797	1.593e-08	7.79778
Height	2	chr1B-67020850	4	chr2A-112746944	18.4797	1.593e-08	7.79778
Height	2	chr1B-67020850	4	chr2A-112746948	16.557	9.942e-09	8.00253
Height	2	chr1B-67020850	4	chr2A-112746960	18.4797	1.593e-08	7.79778
Height	2	chr1B-67021275	4	chr2A-112746906	17.1284	5.334e-08	7.27295
Height	2	chr1B-67021275	4	chr2A-112746944	17.1284	5.334e-08	7.27295
Height	2	chr1B-67021275	4	chr2A-112746948	15.2109	3.063e-08	7.51385
Height	2	chr1B-67021275	4	chr2A-112746960	17.1284	5.334e-08	7.27295
Height	2	chr1B-67021436	4	chr2A-112746906	16.3925	4.832e-09	8.31587
Height	2	chr1B-67021436	4	chr2A-112746920	15.0925	2.765e-07	6.5583
Height	2	chr1B-67021436	4	chr2A-112746929	15.0925	2.765e-07	6.5583
Height	2	chr1B-67021436	4	chr2A-112746944	16.3925	4.832e-09	8.31587
Height	2	chr1B-67021436	4	chr2A-112746948	16.6922	1.533e-09	8.81446
Height	2	chr1B-67021436	4	chr2A-112746960	16.3925	4.832e-09	8.31587
Height	3	chr1D-47313204	4	chr2A-112746906	30.4899	2.153e-08	7.66696
Height	3	chr1D-47313204	4	chr2A-112746944	30.4899	2.153e-08	7.66696
Height	3	chr1D-47313204	4	chr2A-112746948	26.6457	2.993e-09	8.52389
Height	3	chr1D-47313204	4	chr2A-112746960	30.4899	2.153e-08	7.66696
Height	3	chr1D-47316974	4	chr2A-112746906	36.9594	1.593e-08	7.79778
Height	3	chr1D-47316974	4	chr2A-112746944	36.9594	1.593e-08	7.79778
Height	3	chr1D-47316974	4	chr2A-112746948	33.1141	9.942e-09	8.00253
Height	3	chr1D-47316974	4	chr2A-112746960	36.9594	1.593e-08	7.79778
Height	3	chr1D-430413324	4	chr2A-112746920	28.6262	1.576e-07	6.80244
Height	3	chr1D-430413324	4	chr2A-112746929	28.6262	1.576e-07	6.80244
Height	3	chr1D-430413363	4	chr2A-112746920	28.6795	1.503e-07	6.82304
Height	3	chr1D-430413363	4	chr2A-112746929	28.6795	1.503e-07	6.82304
Height	3	chr1D-430413383	4	chr2A-112746920	28.8204	1.307e-07	6.88372
Height	3	chr1D-430413383	4	chr2A-112746929	28.8204	1.307e-07	6.88372
Height	4	chr2A-112746906	6	chr2D-112101300	31.0937	5.42e-09	8.266
Height	4	chr2A-112746906	6	chr2D-112101323	31.0937	5.42e-09	8.266
Height	4	chr2A-112746906	6	chr2D-112101404	32.2918	5.999e-09	8.22192
Height	4	chr2A-112746920	6	chr2D-112101283	32.5858	1.039e-08	7.98338
Height	4	chr2A-112746920	6	chr2D-112101300	30.3004	1.033e-07	6.9859
Height	4	chr2A-112746920	6	chr2D-112101323	30.3004	1.033e-07	6.9859
Height	4	chr2A-112746920	6	chr2D-112101404	30.0834	2.606e-07	6.58403
Height	4	chr2A-112746929	6	chr2D-112101283	32.5858	1.039e-08	7.98338
Height	4	chr2A-112746929	6	chr2D-112101300	30.3004	1.033e-07	6.9859
Height	4	chr2A-112746929	6	chr2D-112101323	30.3004	1.033e-07	6.9859
Height	4	chr2A-112746929	6	chr2D-112101404	30.0834	2.606e-07	6.58403
Height	4	chr2A-112746944	6	chr2D-112101300	31.0937	5.42e-09	8.266
Height	4	chr2A-112746944	6	chr2D-112101323	31.0937	5.42e-09	8.266
Height	4	chr2A-112746944	6	chr2D-112101404	32.2918	5.999e-09	8.22192
Height	4	chr2A-112746960	6	chr2D-112101300	31.0937	5.42e-09	8.266
Height	4	chr2A-112746960	6	chr2D-112101323	31.0937	5.42e-09	8.266
Height	4	chr2A-112746960	6	chr2D-112101404	32.2918	5.999e-09	8.22192
PGF	1	chr1A-47189517	1	chr1A-47192683	-3.67708	7.61e-08	7.11862
PGF	1	chr1A-47189517	9	chr3D-43274125	5.34324	1.178e-07	6.92886
PGF	1	chr1A-47189517	9	chr3D-398403579	7.15454	2.076e-07	6.68277
PGF	1	chr1A-47192683	2	chr1B-581201271	2.03942	2.625e-07	6.58087
PGF	1	chr1A-47192683	2	chr1B-581205541	2.27411	1.227e-07	6.91115
PGF	1	chr1A-47192683	2	chr1B-581205643	2.2652	1.398e-07	6.85449
PGF	1	chr1A-372640018	9	chr3D-43258883	7.30571	2.582e-07	6.58804
PGF	1	chr1A-372640018	9	chr3D-43261450	7.30317	2.67e-07	6.57349
PGF	1	chr1A-372640018	9	chr3D-43261534	7.29704	2.765e-07	6.5583
PGF	1	chr1A-372640018	9	chr3D-43270520	7.30571	2.582e-07	6.58804
PGF	1	chr1A-372640018	9	chr3D-43273404	7.31181	2.492e-07	6.60345
PGF	1	chr1A-372640018	9	chr3D-43274125	5.65635	3.461e-08	7.4608
PGF	1	chr1A-372640018	9	chr3D-43282428	7.29704	2.765e-07	6.5583
PGF	1	chr1A-372640018	9	chr3D-43282657	7.30571	2.582e-07	6.58804
PGF	1	chr1A-372640018	9	chr3D-398403579	7.38344	1.154e-07	6.93779
PGF	1	chr1A-372640018	14	chr5B-208256665	3.50962	1.709e-07	6.76726
PGF	1	chr1A-372640018	14	chr5B-208260312	5.34263	3.038e-07	6.51741
PGF	1	chr1A-372640419	9	chr3D-43258883	7.30571	2.582e-07	6.58804
PGF	1	chr1A-372640419	9	chr3D-43261450	7.30317	2.67e-07	6.57349
PGF	1	chr1A-372640419	9	chr3D-43261534	7.29704	2.765e-07	6.5583
PGF	1	chr1A-372640419	9	chr3D-43270520	7.30571	2.582e-07	6.58804
PGF	1	chr1A-372640419	9	chr3D-43273404	7.31181	2.492e-07	6.60345
PGF	1	chr1A-372640419	9	chr3D-43274125	5.65635	3.461e-08	7.4608
PGF	1	chr1A-372640419	9	chr3D-43282428	7.29704	2.765e-07	6.5583
PGF	1	chr1A-372640419	9	chr3D-43282657	7.30571	2.582e-07	6.58804
PGF	1	chr1A-372640419	9	chr3D-398403579	7.38344	1.154e-07	6.93779
PGF	1	chr1A-372640419	14	chr5B-208256665	3.50962	1.709e-07	6.76726
PGF	1	chr1A-372640419	14	chr5B-208260312	5.34263	3.038e-07	6.51741
PGF	1	chr1A-372641050	9	chr3D-43258883	7.30571	2.582e-07	6.58804
PGF	1	chr1A-372641050	9	chr3D-43261450	7.30317	2.67e-07	6.57349
PGF	1	chr1A-372641050	9	chr3D-43261534	7.29704	2.765e-07	6.5583
PGF	1	chr1A-372641050	9	chr3D-43270520	7.30571	2.582e-07	6.58804
PGF	1	chr1A-372641050	9	chr3D-43273404	7.31181	2.492e-07	6.60345
PGF	1	chr1A-372641050	9	chr3D-43274125	5.65635	3.461e-08	7.4608
PGF	1	chr1A-372641050	9	chr3D-43282428	7.29704	2.765e-07	6.5583
PGF	1	chr1A-372641050	9	chr3D-43282657	7.30571	2.582e-07	6.58804
PGF	1	chr1A-372641050	9	chr3D-398403579	7.38344	1.154e-07	6.93779
PGF	1	chr1A-372641050	14	chr5B-208256665	3.50962	1.709e-07	6.76726
PGF	1	chr1A-372641050	14	chr5B-208260312	5.34263	3.038e-07	6.51741
PGF	1	chr1A-372642401	9	chr3D-43258883	4.01467	8.387e-08	7.07639
PGF	1	chr1A-372642401	9	chr3D-43261450	4.01103	8.823e-08	7.05438
PGF	1	chr1A-372642401	9	chr3D-43261534	4.00826	9.132e-08	7.03943
PGF	1	chr1A-372642401	9	chr3D-43270520	4.01467	8.387e-08	7.07639
PGF	1	chr1A-372642401	9	chr3D-43270597	4.07545	2.253e-07	6.64724
PGF	1	chr1A-372642401	9	chr3D-43273389	3.92238	2.316e-07	6.63526
PGF	1	chr1A-372642401	9	chr3D-43273404	4.01741	8.1e-08	7.09152
PGF	1	chr1A-372642401	9	chr3D-43274125	4.05142	2.187e-09	8.66015
PGF	1	chr1A-372642401	9	chr3D-43282428	4.00826	9.132e-08	7.03943
PGF	1	chr1A-372642401	9	chr3D-43282657	4.01467	8.387e-08	7.07639
PGF	1	chr1A-372642401	9	chr3D-398403579	4.07346	3.106e-08	7.5078
PGF	1	chr1A-372642401	14	chr5B-208256665	1.99857	1.968e-07	6.70597
PGF	1	chr1A-372642401	14	chr5B-208260312	3.83681	2.383e-08	7.62288
PGF	1	chr1A-527952067	3	chr1D-430413286	5.18781	1.831e-07	6.73731
PGF	1	chr1A-527952067	3	chr1D-430413324	5.34012	7.525e-08	7.12349
PGF	1	chr1A-527952067	3	chr1D-430413363	5.33285	7.905e-08	7.1021
PGF	1	chr1A-527952067	3	chr1D-430413383	4.81825	2.297e-09	8.63884
SPKLSP	14	chr5B-208256215	16	chr6A-583268917	1.49631	2.905e-07	6.53685
Ped	1	chr1A-47186534	1	chr1A-47191851	-11.6899	4.459e-09	8.35076
Ped	1	chr1A-47186555	1	chr1A-47191851	-10.3833	4.284e-08	7.36815
Ped	1	chr1A-47189491	1	chr1A-47189685	-12.3254	1.052e-09	8.97798
Ped	1	chr1A-47189499	1	chr1A-47189685	-12.3254	1.052e-09	8.97798
Ped	1	chr1A-47189568	1	chr1A-47189685	-12.3254	1.052e-09	8.97798
Ped	1	chr1A-47189587	1	chr1A-47189685	-12.9003	2.107e-08	7.67633
Ped	1	chr1A-47189587	4	chr2A-112746906	18.294	9.413e-08	7.02627
Ped	1	chr1A-47189587	4	chr2A-112746944	18.294	9.413e-08	7.02627
Ped	1	chr1A-47189587	4	chr2A-112746948	17.655	1.02e-09	8.9914
Ped	1	chr1A-47189587	4	chr2A-112746960	18.294	9.413e-08	7.02627
Ped	1	chr1A-47189685	1	chr1A-47189732	-12.3254	1.052e-09	8.97798
Ped	1	chr1A-47189685	1	chr1A-47189735	-12.3254	1.052e-09	8.97798
Ped	1	chr1A-47189685	1	chr1A-47191358	-12.9003	2.107e-08	7.67633
Ped	1	chr1A-47189685	1	chr1A-47191932	-11.9394	1.952e-07	6.70952
Ped	1	chr1A-47189685	1	chr1A-47191991	-12.3254	1.052e-09	8.97798
Ped	1	chr1A-47189685	1	chr1A-47192016	-12.3254	1.052e-09	8.97798
Ped	1	chr1A-47189685	2	chr1B-67019827	-6.61281	1.99e-07	6.70115
Ped	1	chr1A-47189685	2	chr1B-67019928	-5.79903	7.368e-08	7.13265
Ped	1	chr1A-47189685	2	chr1B-67020015	-6.52726	1.341e-07	6.87257
Ped	1	chr1A-47189685	2	chr1B-67020025	-6.52726	1.341e-07	6.87257
Ped	1	chr1A-47189685	2	chr1B-67020045	-6.52726	1.341e-07	6.87257
Ped	1	chr1A-47189685	2	chr1B-67020127	-4.81613	6.523e-08	7.18555
Ped	1	chr1A-47189685	2	chr1B-67020146	-4.81613	6.523e-08	7.18555
Ped	1	chr1A-47189685	2	chr1B-67020327	-4.81613	6.523e-08	7.18555
Ped	1	chr1A-47189685	2	chr1B-67020333	-5.96969	1.952e-07	6.70952
Ped	1	chr1A-47189685	2	chr1B-67020373	-6.1627	1.052e-09	8.97798
Ped	1	chr1A-47189685	2	chr1B-67020389	-6.1627	1.052e-09	8.97798
Ped	1	chr1A-47189685	2	chr1B-67020438	-6.1627	1.052e-09	8.97798
Ped	1	chr1A-47189685	2	chr1B-67020445	-6.1627	1.052e-09	8.97798
Ped	1	chr1A-47189685	2	chr1B-67020459	-6.1627	1.052e-09	8.97798
Ped	1	chr1A-47189685	2	chr1B-67020462	-6.1627	1.052e-09	8.97798
Ped	1	chr1A-47189685	2	chr1B-67020512	-6.1627	1.052e-09	8.97798
Ped	1	chr1A-47189685	2	chr1B-67020663	-6.1627	1.052e-09	8.97798
Ped	1	chr1A-47189685	2	chr1B-67020722	-4.81613	6.523e-08	7.18555
Ped	1	chr1A-47189685	2	chr1B-67020747	-6.1627	1.052e-09	8.97798
Ped	1	chr1A-47189685	2	chr1B-67020839	-6.17825	1.046e-07	6.98047
Ped	1	chr1A-47189685	2	chr1B-67021557	-4.81613	6.523e-08	7.18555
Ped	1	chr1A-47189685	2	chr1B-67021594	-4.81613	6.523e-08	7.18555
Ped	1	chr1A-47189685	2	chr1B-67021615	-4.81613	6.523e-08	7.18555
Ped	1	chr1A-47189685	2	chr1B-67021639	-4.81613	6.523e-08	7.18555
Ped	1	chr1A-47189685	2	chr1B-67021640	-4.81613	6.523e-08	7.18555
Ped	1	chr1A-47189685	4	chr2A-112746988	-12.3565	1.046e-07	6.98047
Ped	1	chr1A-47189685	4	chr2A-112746990	-12.3565	1.046e-07	6.98047
Ped	1	chr1A-47190830	2	chr1B-67018320	8.35189	2.588e-07	6.58704
Ped	1	chr1A-47190830	4	chr2A-112746906	16.1871	1.383e-07	6.85918
Ped	1	chr1A-47190830	4	chr2A-112746944	16.1871	1.383e-07	6.85918
Ped	1	chr1A-47190830	4	chr2A-112746960	16.1871	1.383e-07	6.85918
Ped	1	chr1A-47190912	1	chr1A-47191851	-10.8914	3.449e-08	7.46231
Ped	1	chr1A-47190926	1	chr1A-47191851	-10.8914	3.449e-08	7.46231
Ped	1	chr1A-47190941	1	chr1A-47191851	-10.8914	3.449e-08	7.46231
Ped	1	chr1A-47190951	1	chr1A-47191851	-10.8914	3.449e-08	7.46231
Ped	1	chr1A-47190967	1	chr1A-47191851	-10.8914	3.449e-08	7.46231
Ped	1	chr1A-47191021	1	chr1A-47193551	16.4915	1.634e-10	9.78675
Ped	1	chr1A-47191352	2	chr1B-67020775	8.9853	1.09e-07	6.96257
Ped	1	chr1A-47191352	4	chr2A-112746920	17.9706	1.09e-07	6.96257
Ped	1	chr1A-47191352	4	chr2A-112746929	17.9706	1.09e-07	6.96257
Ped	1	chr1A-47191352	4	chr2A-112746948	14.0337	2.931e-07	6.53298
Ped	1	chr1A-47191358	4	chr2A-112746906	18.294	9.413e-08	7.02627
Ped	1	chr1A-47191358	4	chr2A-112746944	18.294	9.413e-08	7.02627
Ped	1	chr1A-47191358	4	chr2A-112746948	17.655	1.02e-09	8.9914
Ped	1	chr1A-47191358	4	chr2A-112746960	18.294	9.413e-08	7.02627
Ped	1	chr1A-47191851	2	chr1B-67019198	-5.80569	9.546e-08	7.02018
Ped	1	chr1A-47191851	2	chr1B-67019256	-5.80569	9.546e-08	7.02018
Ped	1	chr1A-47191851	2	chr1B-67019284	-5.80569	9.546e-08	7.02018
Ped	1	chr1A-47191851	2	chr1B-67019300	-5.80569	9.546e-08	7.02018
Ped	1	chr1A-47191851	2	chr1B-67019311	-5.80569	9.546e-08	7.02018
Ped	1	chr1A-47191851	2	chr1B-67019330	-5.80569	9.546e-08	7.02018
Ped	1	chr1A-47191851	2	chr1B-67019354	-5.80569	9.546e-08	7.02018
Ped	1	chr1A-47191851	2	chr1B-67019478	-6.22449	4.601e-08	7.33715
Ped	1	chr1A-47191851	2	chr1B-67019928	-6.48018	6.657e-08	7.17672
Ped	1	chr1A-47191851	2	chr1B-67020083	-6.54688	6.991e-08	7.15546
Ped	1	chr1A-47191851	2	chr1B-67020089	-6.22449	4.601e-08	7.33715
Ped	1	chr1A-47191851	2	chr1B-67020304	-6.22449	4.601e-08	7.33715
Ped	1	chr1A-47191851	2	chr1B-67021331	-6.22449	4.601e-08	7.33715
Ped	1	chr1A-47191851	2	chr1B-67021340	-6.22449	4.601e-08	7.33715
Ped	1	chr1A-47191851	2	chr1B-67021440	-6.22449	4.601e-08	7.33715
Ped	1	chr1A-47193204	1	chr1A-47193670	17.5703	1.456e-07	6.83684
Ped	1	chr1A-47193204	3	chr1D-47312705	18.5714	5.108e-08	7.29175
Ped	1	chr1A-47193204	3	chr1D-47312706	18.5714	5.108e-08	7.29175
Ped	1	chr1A-47193204	3	chr1D-47312722	18.4741	1.498e-08	7.82449
Ped	1	chr1A-47193204	3	chr1D-47312735	18.4741	1.498e-08	7.82449
Ped	1	chr1A-47193204	3	chr1D-47314298	18.4741	1.498e-08	7.82449
Ped	1	chr1A-47193204	3	chr1D-47314304	18.3825	7.84e-08	7.10568
Ped	1	chr1A-47193551	2	chr1B-67016679	9.90567	6.438e-09	8.19125
Ped	1	chr1A-47193551	2	chr1B-67016690	9.90567	6.438e-09	8.19125
Ped	1	chr1A-47193551	2	chr1B-67016701	9.90567	6.438e-09	8.19125
Ped	1	chr1A-47193551	2	chr1B-67016710	9.90567	6.438e-09	8.19125
Ped	1	chr1A-47193551	2	chr1B-67016725	9.90567	6.438e-09	8.19125
Ped	1	chr1A-47193551	2	chr1B-67018320	9.30545	1.568e-09	8.80465
Ped	1	chr1A-47193551	2	chr1B-67018398	9.04687	1.145e-10	9.9412
Ped	1	chr1A-47193551	2	chr1B-67018501	9.51773	2.484e-09	8.60485
Ped	1	chr1A-47193551	2	chr1B-67020015	9.48327	5.809e-10	9.2359
Ped	1	chr1A-47193551	2	chr1B-67020025	9.48327	5.809e-10	9.2359
Ped	1	chr1A-47193551	2	chr1B-67020045	9.48327	5.809e-10	9.2359
Ped	1	chr1A-47193551	2	chr1B-67020839	9.30896	7.397e-11	10.1309
Ped	1	chr1A-47193551	2	chr1B-67020850	9.90567	6.438e-09	8.19125
Ped	1	chr1A-47193551	2	chr1B-67021275	9.29993	9.037e-09	8.04398
Ped	1	chr1A-47193551	3	chr1D-47314304	14.6036	1.201e-07	6.92046
Ped	1	chr1A-47193551	3	chr1D-47316974	19.8113	6.438e-09	8.19125
Ped	1	chr1A-47193551	3	chr1D-47317552	17.7916	1.823e-11	10.7392
Ped	1	chr1A-47193551	3	chr1D-47317573	17.7916	1.823e-11	10.7392
Ped	1	chr1A-47193551	4	chr2A-112746948	16.6832	1.329e-08	7.87648
Ped	1	chr1A-47193551	4	chr2A-112746988	18.6179	7.397e-11	10.1309
Ped	1	chr1A-47193551	4	chr2A-112746990	18.6179	7.397e-11	10.1309
Ped	1	chr1A-47193551	6	chr2D-112101404	16.1372	3.42e-09	8.46597
Ped	1	chr1A-47193665	2	chr1B-67019550	7.65764	1.365e-07	6.86487
Ped	1	chr1A-47193665	2	chr1B-67019561	7.65764	1.365e-07	6.86487
Ped	1	chr1A-47193665	2	chr1B-67019568	7.65764	1.365e-07	6.86487
Ped	1	chr1A-47193665	2	chr1B-67019599	7.65764	1.365e-07	6.86487
Ped	2	chr1B-67016679	2	chr1B-67019007	8.26603	1.742e-08	7.75895
Ped	2	chr1B-67016679	2	chr1B-67019119	8.04007	5.847e-08	7.23307
Ped	2	chr1B-67016679	2	chr1B-67019125	8.04007	5.847e-08	7.23307
Ped	2	chr1B-67016679	2	chr1B-67019550	4.71468	1.378e-07	6.86075
Ped	2	chr1B-67016679	2	chr1B-67019561	4.71468	1.378e-07	6.86075
Ped	2	chr1B-67016679	2	chr1B-67019568	4.71468	1.378e-07	6.86075
Ped	2	chr1B-67016679	2	chr1B-67019599	4.71468	1.378e-07	6.86075
Ped	2	chr1B-67016679	2	chr1B-67020653	4.88246	1.202e-08	7.9201
Ped	2	chr1B-67016679	4	chr2A-112746948	9.15012	1.447e-07	6.83953
Ped	2	chr1B-67016690	2	chr1B-67019007	8.26603	1.742e-08	7.75895
Ped	2	chr1B-67016690	2	chr1B-67019119	8.04007	5.847e-08	7.23307
Ped	2	chr1B-67016690	2	chr1B-67019125	8.04007	5.847e-08	7.23307
Ped	2	chr1B-67016690	2	chr1B-67019550	4.71468	1.378e-07	6.86075
Ped	2	chr1B-67016690	2	chr1B-67019561	4.71468	1.378e-07	6.86075
Ped	2	chr1B-67016690	2	chr1B-67019568	4.71468	1.378e-07	6.86075
Ped	2	chr1B-67016690	2	chr1B-67019599	4.71468	1.378e-07	6.86075
Ped	2	chr1B-67016690	2	chr1B-67020653	4.88246	1.202e-08	7.9201
Ped	2	chr1B-67016690	4	chr2A-112746948	9.15012	1.447e-07	6.83953
Ped	2	chr1B-67016701	2	chr1B-67019007	8.26603	1.742e-08	7.75895
Ped	2	chr1B-67016701	2	chr1B-67019119	8.04007	5.847e-08	7.23307
Ped	2	chr1B-67016701	2	chr1B-67019125	8.04007	5.847e-08	7.23307
Ped	2	chr1B-67016701	2	chr1B-67019550	4.71468	1.378e-07	6.86075
Ped	2	chr1B-67016701	2	chr1B-67019561	4.71468	1.378e-07	6.86075
Ped	2	chr1B-67016701	2	chr1B-67019568	4.71468	1.378e-07	6.86075
Ped	2	chr1B-67016701	2	chr1B-67019599	4.71468	1.378e-07	6.86075
Ped	2	chr1B-67016701	2	chr1B-67020653	4.88246	1.202e-08	7.9201
Ped	2	chr1B-67016701	4	chr2A-112746948	9.15012	1.447e-07	6.83953
Ped	2	chr1B-67016710	2	chr1B-67019007	8.26603	1.742e-08	7.75895
Ped	2	chr1B-67016710	2	chr1B-67019119	8.04007	5.847e-08	7.23307
Ped	2	chr1B-67016710	2	chr1B-67019125	8.04007	5.847e-08	7.23307
Ped	2	chr1B-67016710	2	chr1B-67019550	4.71468	1.378e-07	6.86075
Ped	2	chr1B-67016710	2	chr1B-67019561	4.71468	1.378e-07	6.86075
Ped	2	chr1B-67016710	2	chr1B-67019568	4.71468	1.378e-07	6.86075
Ped	2	chr1B-67016710	2	chr1B-67019599	4.71468	1.378e-07	6.86075
Ped	2	chr1B-67016710	2	chr1B-67020653	4.88246	1.202e-08	7.9201
Ped	2	chr1B-67016710	4	chr2A-112746948	9.15012	1.447e-07	6.83953
Ped	2	chr1B-67016725	2	chr1B-67019007	8.26603	1.742e-08	7.75895
Ped	2	chr1B-67016725	2	chr1B-67019119	8.04007	5.847e-08	7.23307
Ped	2	chr1B-67016725	2	chr1B-67019125	8.04007	5.847e-08	7.23307
Ped	2	chr1B-67016725	2	chr1B-67019550	4.71468	1.378e-07	6.86075
Ped	2	chr1B-67016725	2	chr1B-67019561	4.71468	1.378e-07	6.86075
Ped	2	chr1B-67016725	2	chr1B-67019568	4.71468	1.378e-07	6.86075
Ped	2	chr1B-67016725	2	chr1B-67019599	4.71468	1.378e-07	6.86075
Ped	2	chr1B-67016725	2	chr1B-67020653	4.88246	1.202e-08	7.9201
Ped	2	chr1B-67016725	4	chr2A-112746948	9.15012	1.447e-07	6.83953
Ped	2	chr1B-67018320	2	chr1B-67021436	4.85004	1.671e-08	7.77702
Ped	2	chr1B-67018320	6	chr2D-112101300	8.35189	2.588e-07	6.58704
Ped	2	chr1B-67018320	6	chr2D-112101323	8.35189	2.588e-07	6.58704
Ped	2	chr1B-67019007	2	chr1B-67020850	8.26603	1.742e-08	7.75895
Ped	2	chr1B-67019007	2	chr1B-67021275	7.31571	6.658e-08	7.17666
Ped	2	chr1B-67019007	3	chr1D-47312705	12.9792	8.764e-08	7.0573
Ped	2	chr1B-67019007	3	chr1D-47312706	12.9792	8.764e-08	7.0573
Ped	2	chr1B-67019007	3	chr1D-47316974	16.5321	1.742e-08	7.75895
Ped	2	chr1B-67019007	6	chr2D-112101404	12.9394	3.638e-09	8.43914
Ped	2	chr1B-67019017	3	chr1D-47312497	12.5168	3.092e-07	6.50976
Ped	2	chr1B-67019017	3	chr1D-47312498	12.5168	3.092e-07	6.50976
Ped	2	chr1B-67019119	2	chr1B-67020850	8.04007	5.847e-08	7.23307
Ped	2	chr1B-67019119	2	chr1B-67021275	7.12099	2.003e-07	6.69832
Ped	2	chr1B-67019119	3	chr1D-47312705	12.7332	1.576e-07	6.80244
Ped	2	chr1B-67019119	3	chr1D-47312706	12.7332	1.576e-07	6.80244
Ped	2	chr1B-67019119	3	chr1D-47316974	16.0801	5.847e-08	7.23307
Ped	2	chr1B-67019119	6	chr2D-112101404	12.3863	2.008e-08	7.69724
Ped	2	chr1B-67019125	2	chr1B-67020850	8.04007	5.847e-08	7.23307
Ped	2	chr1B-67019125	2	chr1B-67021275	7.12099	2.003e-07	6.69832
Ped	2	chr1B-67019125	3	chr1D-47312705	12.7332	1.576e-07	6.80244
Ped	2	chr1B-67019125	3	chr1D-47312706	12.7332	1.576e-07	6.80244
Ped	2	chr1B-67019125	3	chr1D-47316974	16.0801	5.847e-08	7.23307
Ped	2	chr1B-67019125	6	chr2D-112101404	12.3863	2.008e-08	7.69724
Ped	2	chr1B-67019550	2	chr1B-67020850	4.71468	1.378e-07	6.86075
Ped	2	chr1B-67019550	2	chr1B-67021275	4.52442	1.278e-07	6.89347
Ped	2	chr1B-67019550	3	chr1D-47312705	8.25747	6.063e-09	8.21731
Ped	2	chr1B-67019550	3	chr1D-47312706	8.25747	6.063e-09	8.21731
Ped	2	chr1B-67019550	3	chr1D-47313605	8.23282	9.998e-08	7.00009
Ped	2	chr1B-67019550	3	chr1D-47316974	9.42935	1.378e-07	6.86075
Ped	2	chr1B-67019550	6	chr2D-112101404	8.23146	2.161e-08	7.66535
Ped	2	chr1B-67019561	2	chr1B-67020850	4.71468	1.378e-07	6.86075
Ped	2	chr1B-67019561	2	chr1B-67021275	4.52442	1.278e-07	6.89347
Ped	2	chr1B-67019561	3	chr1D-47312705	8.25747	6.063e-09	8.21731
Ped	2	chr1B-67019561	3	chr1D-47312706	8.25747	6.063e-09	8.21731
Ped	2	chr1B-67019561	3	chr1D-47313605	8.23282	9.998e-08	7.00009
Ped	2	chr1B-67019561	3	chr1D-47316974	9.42935	1.378e-07	6.86075
Ped	2	chr1B-67019561	6	chr2D-112101404	8.23146	2.161e-08	7.66535
Ped	2	chr1B-67019568	2	chr1B-67020850	4.71468	1.378e-07	6.86075
Ped	2	chr1B-67019568	2	chr1B-67021275	4.52442	1.278e-07	6.89347
Ped	2	chr1B-67019568	3	chr1D-47312705	8.25747	6.063e-09	8.21731
Ped	2	chr1B-67019568	3	chr1D-47312706	8.25747	6.063e-09	8.21731
Ped	2	chr1B-67019568	3	chr1D-47313605	8.23282	9.998e-08	7.00009
Ped	2	chr1B-67019568	3	chr1D-47316974	9.42935	1.378e-07	6.86075
Ped	2	chr1B-67019568	6	chr2D-112101404	8.23146	2.161e-08	7.66535
Ped	2	chr1B-67019599	2	chr1B-67020850	4.71468	1.378e-07	6.86075
Ped	2	chr1B-67019599	2	chr1B-67021275	4.52442	1.278e-07	6.89347
Ped	2	chr1B-67019599	3	chr1D-47312705	8.25747	6.063e-09	8.21731
Ped	2	chr1B-67019599	3	chr1D-47312706	8.25747	6.063e-09	8.21731
Ped	2	chr1B-67019599	3	chr1D-47313605	8.23282	9.998e-08	7.00009
Ped	2	chr1B-67019599	3	chr1D-47316974	9.42935	1.378e-07	6.86075
Ped	2	chr1B-67019599	6	chr2D-112101404	8.23146	2.161e-08	7.66535
Ped	2	chr1B-67019827	5	chr2B-168832378	3.6525	1.032e-08	7.98632
Ped	2	chr1B-67020653	2	chr1B-67020850	4.88246	1.202e-08	7.9201
Ped	2	chr1B-67020653	2	chr1B-67021275	4.57939	1.721e-08	7.76422
Ped	2	chr1B-67020653	3	chr1D-47312705	7.3018	1.136e-07	6.94462
Ped	2	chr1B-67020653	3	chr1D-47312706	7.3018	1.136e-07	6.94462
Ped	2	chr1B-67020653	3	chr1D-47316974	9.76493	1.202e-08	7.9201
Ped	2	chr1B-67020653	6	chr2D-112101404	7.92782	7.317e-09	8.13567
Ped	2	chr1B-67020850	4	chr2A-112746948	9.15012	1.447e-07	6.83953
Ped	2	chr1B-67021275	4	chr2A-112746948	8.54223	2.236e-07	6.65053
Ped	2	chr1B-67021436	4	chr2A-112746906	9.26842	7.489e-09	8.12558
Ped	2	chr1B-67021436	4	chr2A-112746944	9.26842	7.489e-09	8.12558
Ped	2	chr1B-67021436	4	chr2A-112746948	9.68252	1.148e-09	8.94006
Ped	2	chr1B-67021436	4	chr2A-112746960	9.26842	7.489e-09	8.12558
Ped	3	chr1D-47313204	4	chr2A-112746948	14.9493	1.396e-08	7.85511
Ped	3	chr1D-47316974	4	chr2A-112746948	18.3002	1.447e-07	6.83953
Ped	4	chr2A-112746906	6	chr2D-112101300	16.1871	1.383e-07	6.85918
Ped	4	chr2A-112746906	6	chr2D-112101323	16.1871	1.383e-07	6.85918
Ped	4	chr2A-112746944	6	chr2D-112101300	16.1871	1.383e-07	6.85918
Ped	4	chr2A-112746944	6	chr2D-112101323	16.1871	1.383e-07	6.85918
Ped	4	chr2A-112746960	6	chr2D-112101300	16.1871	1.383e-07	6.85918
Ped	4	chr2A-112746960	6	chr2D-112101323	16.1871	1.383e-07	6.85918

## Sheet: w_dNdS
Gene family	Gene ID	n_syn	n_mis	n_non	n_spl	wmis_cv	wnon_cv	wspl_cv	pmis_cv	ptrunc_cv	pallsubs_cv	qmis_cv	qtrunc_cv	qallsubs_cv
TPS	TraesCS4A02G062900	3	0	0	0	0	0	0	1.63844e-11	0.999981	1.41232e-10	1.63844e-11	0.999981	1.41232e-10
TPS	TraesCS1A02G064800	3	0	0	0	0	0	0	0.00100427	0.274515	0.0024618	0.00301281	0.411772	0.00738541
TPS	TraesCS1A02G338200	2	1	0	0	0.181929	0	0	0.0181147	0.225113	0.0293563	0.0271721	0.411772	0.0440345			Legend	Description
TPS	TraesCS6A02G351300	3	0	0	0	0	0	0	0.0125099	0.694154	0.040931	0.0375298	0.726281	0.109533			Gene family	Trehalose phosphate synthase (TPS) and trehalose phosphate phosphatase (TPP)
TPP	TraesCS6A02G301800	0	2	1	0	1.48541	31.4185	31.4185	0.599596	0.0259639	0.0730221	0.599596	0.0778917	0.109533			Gene ID	Wheat gene ID at EnsemblPlants (IWGSC RefSeq v1.0 annotation)
TPP	TraesCS6A02G248400	1	0	0	0	0	0	0	0.0530461	0.726281	0.144785	0.0795691	0.726281	0.144785			n_syn	Number of synonymous substitutions
TPP	TraesCS2A02G161000	0	0	0	0	0	0	0	0.0440168	0.249402	0.0678006	0.154446	0.347869	0.271202			n_mis	Number of missense substitutions
TPP	TraesCS2A02G412100	0	0	0	0	0	0	0	0.111496	0.233002	0.138401	0.154446	0.347869	0.276803			n_non	Number of nonsense substitutions
TPP	TraesCS2A02G167100	1	0	0	1	0	1.70856	1.70856	0.115834	0.622864	0.257342	0.154446	0.622864	0.343123			n_spl	Number of essential splice site mutations
TPP	TraesCS2A02G161100	2	1	0	0	0.500056	0	0	0.433508	0.260902	0.391159	0.433508	0.347869	0.391159			wmis_cv	Ratio (𝜔 = dN/dS) for missense substitutions
TPP	TraesCS3A02G085700	1	0	0	0	0	0	0	0.0777771	0.825593	0.206046	0.155554	0.825593	0.412093			wnon_cv	Ratio (𝜔 = dN/dS) for nonsense substitutions
TPS	TraesCS6B02G384500	2	1	0	0	0.347138	0	0	0.199614	0.74242	0.416196	0.272135	0.831541	0.515002			wspl_cv	Ratio (𝜔 = dN/dS) for essential splice site mutations
TPP	TraesCS6B02G276300	0	0	0	0	0	0	0	0.211409	0.831541	0.447758	0.272135	0.831541	0.515002			pmis_cv	P-values for missense substitutions obtained by Likelihood-Ratio Tests
TPP	TraesCS6B02G330900	0	3	0	0	2.03144	0	0	0.272135	0.727728	0.515002	0.272135	0.831541	0.515002			ptrunc_cv	P-values for truncating substitutions obtained by Likelihood-Ratio Tests
TPS	TraesCS1B02G351600	0	1	0	0	0.264871	0	0	0.0889197	0.589708	0.203455	0.241076	0.83657	0.587128			pallsubs_cv	Global P-value for all substitutions
TPS	TraesCS1B02G350600	2	1	0	0	0.278593	0	0	0.120538	0.83657	0.293564	0.241076	0.83657	0.587128			qmis_cv	q-value for missense substitutions
TPP	TraesCS5D02G200800	0	1	0	0	4.07406	0	0	0.254187	0.90466	0.518277	0.370126	0.90466	0.648763			qtrunc_cv	q-value for truncating substitutions
TPS	TraesCS5D02G210000	0	0	0	0	0	0	0	0.322553	0.885569	0.606751	0.370126	0.90466	0.648763			qallsubs_cv	Global q-value without indels
TPS	TraesCS5D02G129600	1	0	0	0	0	0	0	0.370126	0.803149	0.648763	0.370126	0.90466	0.648763
TPP	TraesCS2B02G187200	1	0	0	0	0	0	0	0.0987586	0.46579	0.196182	0.395035	0.46579	0.66045
TPP	TraesCS2B02G430700	1	2	0	0	1.54273	0	0	0.567417	0.44698	0.635934	0.801025	0.46579	0.66045
TPP	TraesCS2B02G193300	1	2	0	0	1.08567	0	0	0.908705	0.35225	0.644524	0.908705	0.46579	0.66045
TPP	TraesCS2B02G187000	1	2	0	0	1.48338	0	0	0.600769	0.455946	0.66045	0.801025	0.46579	0.66045
TPS	TraesCS5A02G116500	0	0	0	0	0	0	0	0.107201	0.616711	0.241047	0.321603	0.748551	0.723142
TPS	TraesCS3A02G289300	1	2	0	0	0.703959	0	0	0.598011	0.825593	0.849352	0.598011	0.825593	0.849352
TPS	TraesCS1D02G065600	1	2	0	0	1.91654	0	0	0.406451	0.75422	0.674631	0.627198	0.899809	0.85158
TPS	TraesCS1D02G340400	1	2	0	0	1.43946	0	0	0.627198	0.73766	0.840266	0.627198	0.899809	0.85158
TPP	TraesCS1D02G213700	0	1	0	0	1.83796	0	0	0.580473	0.899809	0.85158	0.627198	0.899809	0.85158
TPP	TraesCS1A02G210400	1	2	0	0	1.20348	0	0	0.799426	0.61744	0.854685	0.799426	0.61744	0.854685
TPS	TraesCS3B02G323900	1	2	0	0	0.696311	0	0	0.585943	0.999983	0.862119	0.585943	0.999983	0.862119
TPP	TraesCS1B02G224300	2	1	0	0	0.427137	0	0	0.454838	0.614601	0.682204	0.60645	0.83657	0.89637
TPS	TraesCS1B02G083100	0	3	0	0	1.16727	0	0	0.793968	0.697964	0.89637	0.793968	0.83657	0.89637
TPS	TraesCS5A02G203500	2	1	0	0	0.501808	0	0	0.550156	0.643374	0.763602	0.825234	0.748551	0.943553
TPP	TraesCS5A02G190000	0	1	0	0	0.892447	0	0	0.907662	0.748551	0.943553	0.907662	0.748551	0.943553

## Sheet: Heritab._Genes
Trait	Gene family	Gene ID	LRT	pvalue(LRT)	-log10(p)_LRT	V(35K SNP Chip)	V(Single Gene)	V(e)	V(p)	V(35K SNP Chip)/Vp	V(Single Gene)/Vp	SE_V(35K SNP Chip)/Vp	SE_V(Single Gene)/Vp
Awns	TPS	TraesCS1A02G064800	0.107	0.37152	0.430018	0.256239	0.006175	0.122076	0.38449	0.666439	0.01606	0.126074	0.053675				Proportion of variance explained per single gene ignoring population structure
Awns	TPS	TraesCS1A02G338200	0.284	0.29715	0.527024	0.249413	0.00266	0.126089	0.378161	0.659542	0.007033	0.124952	0.020169
Awns	TPS	TraesCS1B02G083100	0	0.5	0.30103	0.244518	0	0.127843	0.372361	0.656668	1e-06	0.124956	0.040562			Legend	Description
Awns	TPS	TraesCS1B02G350600	1.448	0.11441	0.941536	0.242457	0.009257	0.125763	0.377477	0.642309	0.024524	0.125738	0.044408			Gene family	Trehalose phosphate synthase (TPS) and trehalose phosphate phosphatase (TPP)
Awns	TPS	TraesCS1B02G351600	2.467	0.058126	1.23563	0.242431	0.011743	0.122945	0.377119	0.642849	0.031139	0.124215	0.041747			Trait	See `Phenotype_description` sheet
Awns	TPS	TraesCS1D02G065600	0.135	0.35684	0.447526	0.255581	0.005289	0.122528	0.383398	0.666621	0.013795	0.125054	0.044152			Gene ID	Wheat gene ID at EnsemblPlants (IWGSC RefSeq v1.0 annotation)
Awns	TPS	TraesCS1D02G340400	0.179	0.33597	0.4737	0.253792	0.002108	0.124167	0.380067	0.667756	0.005547	0.122921	0.018224			V(35K SNP Chip)	Variance of the 35K SNP Chip
Awns	TPS	TraesCS3A02G289300	0.398	0.26407	0.578281	0.249763	0.00404	0.125013	0.378816	0.659326	0.010665	0.125571	0.025296			V(Single Gene)	Variance of each individual gene
Awns	TPS	TraesCS3B02G323900	0	0.5	0.30103	0.254306	0	0.124996	0.379302	0.670457	1e-06	0.124725	0.014655			V(e)	Residual variance
Awns	TPS	TraesCS4A02G062900	0	0.49478	0.305588	0.252366	6.1e-05	0.126348	0.378776	0.666267	0.000162	0.124671	0.013622			V(p)	V(35K SNP Chip) + V(Single Gene) + Ve
Awns	TPS	TraesCS4B02G239900	0	0.5	0.30103	0.247675	0	0.122027	0.369702	0.669931	1e-06	0.122432	0.022165			V(35K SNP Chip)/Vp	Proportion of heritability of the 35K SNP Chip
Awns	TPS	TraesCS5A02G116500	0	0.5	0.30103	0.249629	0	0.125119	0.374748	0.666125	1e-06	0.123727	0.019711			V(Single Gene)/Vp	Proportion of heritability of the single gene
Awns	TPS	TraesCS5A02G203500	3.885	0.024361	1.6133	0.218452	2.21923	0.119552	2.55724	0.085425	0.867824	0.075582	0.111551			SE_V(35K SNP Chip)/Vp	Standard error of the 35K SNP Chip
Awns	TPS	TraesCS5B02G117800	0	0.5	0.30103	0.244487	0	0.109531	0.354018	0.690606	1e-06	0.118465	0.042908			SE_V(Single Gene)/Vp	Standard error of the single gene
Awns	TPS	TraesCS5D02G129600	0	0.5	0.30103	0.223274	0	0.119538	0.342812	0.651302	1e-06	0.121916	0.043076			NA	Mixed model did not converge
Awns	TPS	TraesCS5D02G210000	0.524	0.23463	0.629616	0.257337	0.005508	0.121167	0.384012	0.670128	0.014343	0.121518	0.032252
Awns	TPS	TraesCS6A02G351300	0	0.5	0.30103	0.257523	0	0.101595	0.359118	0.717097	1e-06	0.114539	0.039333
Awns	TPS	TraesCS6B02G384500	0	0.5	0.30103	0.252195	0	0.124327	0.376523	0.6698	1e-06	0.123468	0.017782
Awns	TPP	TraesCS1A02G210400	0	0.5	0.30103	0.260441	0	0.104722	0.365163	0.713219	1e-06	0.11571	0.032698
Awns	TPP	TraesCS1B02G224300	0.621	0.21537	0.666815	0.238457	0.006289	0.130032	0.374779	0.636262	0.016781	0.130649	0.036401
Awns	TPP	TraesCS1D02G213700	0	0.5	0.30103	0.25462	0	0.125162	0.379782	0.670437	1e-06	0.12391	0.011415
Awns	TPP	TraesCS2A02G161100	0.264	0.3036	0.517698	0.276801	0.004777	0.112596	0.394174	0.70223	0.012118	0.119215	0.03041
Awns	TPP	TraesCS2A02G167100	0	0.5	0.30103	0.255287	0	0.108974	0.364262	0.700835	1e-06	0.116998	0.031227
Awns	TPP	TraesCS2B02G187000	0	0.5	0.30103	0.252408	0.065321	0.118542	0.436272	0.578558	0.149725	0.157669	0.168295
Awns	TPP	TraesCS2B02G187200	0	0.5	0.30103	0.165705	0	0.053889	0.219593	0.754597	2e-06	0.090085	0.077321
Awns	TPP	TraesCS2B02G193300	2.524	0.056066	1.2513	0.230137	0.013604	0.129115	0.372855	0.617227	0.036486	0.131858	0.056046
Awns	TPP	TraesCS2B02G430700	0	0.5	0.30103	0.253161	0	0.125799	0.37896	0.668042	1e-06	0.124281	0.017763
Awns	TPP	TraesCS2D02G168200	1.082	0.14912	0.826464	0.266202	0.008766	0.113857	0.388825	0.684631	0.022546	0.122119	0.036734
Awns	TPP	TraesCS3A02G085700	0	0.5	0.30103	0.257301	0	0.12337	0.380671	0.675914	1e-06	0.127775	0.019291
Awns	TPP	TraesCS3D02G085800	0	0.5	0.30103	0.253235	0	0.125756	0.378991	0.668182	1e-06	0.12737	0.022312
Awns	TPP	TraesCS5A02G190000	0	0.5	0.30103	0.209198	0	0.122147	0.331346	0.63136	1e-06	0.122784	0.037307
Awns	TPP	TraesCS5D02G200800	3.588	0.0291	1.53611	0.277057	0.010886	0.104621	0.392565	0.705761	0.027731	0.115566	0.036905
Awns	TPP	TraesCS6A02G248400	0	0.5	0.30103	0.265831	0	0.033163	0.298994	0.889084	1e-06	0.063944	0.052541
Awns	TPP	TraesCS6A02G301800	0	0.5	0.30103	0.252784	0	0.111398	0.364182	0.694114	1e-06	0.119321	0.036268
Awns	TPP	TraesCS6B02G276300	0	0.5	0.30103	0.235231	0	0.121586	0.356817	0.659248	1e-06	0.122344	0.02882
Awns	TPP	TraesCS6B02G330900	2.013	0.077968	1.10808	0.241872	0.011231	0.125032	0.378135	0.639645	0.029701	0.129055	0.0471
Awns	TPP	TraesCS7A02G180800	0.592	0.22082	0.655962	0.235164	0.00901	0.130471	0.374644	0.627698	0.024049	0.130836	0.052894
Awns	TPP	TraesCS7B02G085800	0.136	0.35603	0.448513	0.252958	0.001847	0.125053	0.379858	0.665929	0.004862	0.124489	0.018024
BM	TPS	TraesCS1A02G064800	0.319	0.28601	0.543619	5382.3	316.979	3493.67	9192.95	0.585481	0.034481	0.135812	0.071704
BM	TPS	TraesCS1A02G338200	0	0.5	0.30103	4603.39	0.00831	2213.62	6817.02	0.675279	1e-06	0.109419	0.062061
BM	TPS	TraesCS1B02G083100	0.563	0.22645	0.645028	4844.81	1873.83	3595.05	10313.7	0.469745	0.181684	0.162626	0.189967
BM	TPS	TraesCS1B02G350600	0	0.5	0.30103	5425.65	0.00831	3559.88	8985.54	0.60382	1e-06	0.132716	0.016218
BM	TPS	TraesCS1B02G351600	0	0.5	0.30103	5480.6	0.00831	3353.81	8834.41	0.620369	1e-06	0.130939	0.0335
BM	TPS	TraesCS1D02G065600	3.406	0.032479	1.4884	4183.28	1102.03	3803.04	9088.34	0.46029	0.121258	0.150378	0.10738
BM	TPS	TraesCS1D02G340400	0	0.5	0.30103	5276.09	0.00831	3622.83	8898.92	0.592891	1e-06	0.132947	0.021833
BM	TPS	TraesCS3A02G289300	0.1	0.37597	0.424847	5442.4	61.7128	3550.53	9054.64	0.601062	0.006816	0.131192	0.024709
BM	TPS	TraesCS3B02G323900	0	0.5	0.30103	5527.35	0.00831	3405.76	8933.12	0.618748	1e-06	0.132028	0.028775
BM	TPS	TraesCS4A02G062900	0.623	0.21502	0.667521	5096.96	122.463	3676.04	8895.46	0.572984	0.013767	0.13684	0.028752
BM	TPS	TraesCS4B02G239900	0	0.5	0.30103	5234.61	0.00831	3431.54	8666.15	0.604029	1e-06	0.130191	0.02689
BM	TPS	TraesCS5A02G116500	0.102	0.37453	0.426513	5360.3	41.3825	3601.93	9003.61	0.59535	0.004596	0.132742	0.018242
BM	TPS	TraesCS5A02G203500	0	0.5	0.30103	5395.79	0.00831	3573.48	8969.28	0.601586	1e-06	0.132467	0.014992
BM	TPS	TraesCS5B02G117800	0	0.5	0.30103	5530.96	0.00831	3022.89	8553.86	0.646604	1e-06	0.125858	0.041088
BM	TPS	TraesCS5D02G129600	0	0.5	0.30103	5325.91	0.00831	3618.59	8944.5	0.595439	1e-06	0.132828	0.01856
BM	TPS	TraesCS5D02G210000	0	0.5	0.30103	5106.27	0.00831	3288.51	8394.78	0.608267	1e-06	0.129764	0.049959
BM	TPS	TraesCS6A02G351300	0	0.49895	0.301943	5369.48	0.352087	3625.38	8995.21	0.596927	3.9e-05	0.134661	0.015121
BM	TPS	TraesCS6B02G384500	2.651	0.051746	1.28612	4407.78	1271.9	3706.56	9386.25	0.4696	0.135507	0.148035	0.123447
BM	TPP	TraesCS1A02G210400	2.163	0.070667	1.15078	5086.83	277.279	3603.45	8967.56	0.567248	0.03092	0.13388	0.054928
BM	TPP	TraesCS1B02G224300	0	0.5	0.30103	5405.09	0.00831	3206.66	8611.75	0.627641	1e-06	0.128923	0.040423
BM	TPP	TraesCS1D02G213700	0	0.5	0.30103	4961.54	0.00831	3653.22	8614.77	0.575935	1e-06	0.133483	0.022495
BM	TPP	TraesCS2A02G161100	0	0.5	0.30103	4603.84	0.00831	3427.54	8031.39	0.573231	1e-06	0.131657	0.069361
BM	TPP	TraesCS2A02G167100	0	0.5	0.30103	5291.94	0.00831	3601.91	8893.86	0.59501	1e-06	0.132685	0.021192
BM	TPP	TraesCS2B02G187000	0.022	0.44057	0.355985	5344.73	18.4707	3627.72	8990.92	0.594458	0.002054	0.133635	0.016003
BM	TPP	TraesCS2B02G187200	0	0.5	0.30103	5373.17	0.00831	3622.98	8996.16	0.597273	1e-06	0.133548	0.013156
BM	TPP	TraesCS2B02G193300	0	0.5	0.30103	5380.27	0.00831	3617.33	8997.6	0.597967	1e-06	0.133524	0.014706
BM	TPP	TraesCS2B02G430700	0.038	0.42311	0.373547	5231.75	26.7158	3674.76	8933.22	0.585651	0.002991	0.137096	0.016491
BM	TPP	TraesCS2D02G168200	0.117	0.36609	0.436412	5312.01	139.815	3574.29	9026.12	0.588515	0.01549	0.136414	0.04282
BM	TPP	TraesCS3A02G085700	0.223	0.31833	0.497122	5622.25	72.5807	3453.12	9147.94	0.614591	0.007934	0.127705	0.023411
BM	TPP	TraesCS3D02G085800	0	0.5	0.30103	4889.79	0.00831	2766.14	7655.94	0.638692	1e-06	0.125231	0.076203
BM	TPP	TraesCS5A02G190000	NA	NA	NA	NA	NA	NA	NA	NA	NA	NA	NA
BM	TPP	TraesCS5D02G200800	1.822	0.08855	1.05281	5241.18	175.81	3527.25	8944.24	0.585984	0.019656	0.132047	0.030419
BM	TPP	TraesCS6A02G248400	0	0.5	0.30103	4900.12	0.00831	2400.26	7300.4	0.671214	1e-06	0.112898	0.055952
BM	TPP	TraesCS6A02G301800	0.023	0.4393	0.357239	5281.21	24.4923	3657.25	8962.96	0.589226	0.002733	0.137576	0.019696
BM	TPP	TraesCS6B02G276300	NA	NA	NA	NA	NA	NA	NA	NA	NA	NA	NA
BM	TPP	TraesCS6B02G330900	NA	NA	NA	NA	NA	NA	NA	NA	NA	NA	NA
BM	TPP	TraesCS7A02G180800	0	0.5	0.30103	5371.48	0.00831	3624.77	8996.25	0.59708	1e-06	0.132934	0.008127
BM	TPP	TraesCS7B02G085800	0	0.5	0.30103	5274	0.00831	3551.22	8825.23	0.597605	1e-06	0.131969	0.02283
DTA	TPS	TraesCS1A02G064800	0	0.5	0.30103	7.38301	1e-05	3.41595	10.799	0.683677	1e-06	0.12457	0.057477
DTA	TPS	TraesCS1A02G338200	0.027	0.43521	0.361301	7.31456	0.027589	3.60916	10.9513	0.667916	0.002519	0.119737	0.016393
DTA	TPS	TraesCS1B02G083100	0	0.5	0.30103	6.42	1e-05	1.82323	8.24324	0.77882	1e-06	0.100285	0.093141
DTA	TPS	TraesCS1B02G350600	NA	NA	NA	NA	NA	NA	NA	NA	NA	NA	NA
DTA	TPS	TraesCS1B02G351600	1.044	0.15345	0.814033	7.20293	0.285006	3.52684	11.0148	0.653934	0.025875	0.12256	0.041826
DTA	TPS	TraesCS1D02G065600	0	0.5	0.30103	7.51052	1e-05	3.45454	10.9651	0.68495	1e-06	0.125413	0.037259
DTA	TPS	TraesCS1D02G340400	0	0.5	0.30103	7.17559	1e-05	3.59122	10.7668	0.666454	1e-06	0.118946	0.024787
DTA	TPS	TraesCS3A02G289300	2.302	0.064609	1.18971	6.55737	0.444677	3.7303	10.7323	0.610991	0.041433	0.129928	0.055053
DTA	TPS	TraesCS3B02G323900	NA	NA	NA	NA	NA	NA	NA	NA	NA	NA	NA
DTA	TPS	TraesCS4A02G062900	0	0.5	0.30103	7.46057	1e-05	3.28511	10.7457	0.694285	1e-06	0.115917	0.03494
DTA	TPS	TraesCS4B02G239900	0	0.5	0.30103	6.54759	1e-05	3.39776	9.94536	0.658356	1e-06	0.116525	0.034956
DTA	TPS	TraesCS5A02G116500	0.558	0.2275	0.643019	7.12593	0.169873	3.61621	10.912	0.653035	0.015568	0.124558	0.03061
DTA	TPS	TraesCS5A02G203500	0.96	0.16356	0.786323	6.72777	0.162528	3.80286	10.6932	0.629166	0.015199	0.126831	0.031403
DTA	TPS	TraesCS5B02G117800	0	0.5	0.30103	7.00448	1e-05	3.56615	10.5706	0.662635	1e-06	0.118722	0.028796
DTA	TPS	TraesCS5D02G129600	0	0.5	0.30103	7.1444	1e-05	3.18406	10.3285	0.691719	1e-06	0.114051	0.039313
DTA	TPS	TraesCS5D02G210000	0	0.5	0.30103	7.31136	1e-05	3.59205	10.9034	0.670557	1e-06	0.119285	0.020963
DTA	TPS	TraesCS6A02G351300	0.009	0.46187	0.33548	7.30516	0.014225	3.62085	10.9402	0.667734	0.0013	0.119379	0.015335
DTA	TPS	TraesCS6B02G384500	0	0.5	0.30103	7.30977	1e-05	3.62768	10.9375	0.668324	1e-06	0.119569	0.011328
DTA	TPP	TraesCS1A02G210400	0	0.5	0.30103	7.35415	1e-05	3.59552	10.9497	0.671632	1e-06	0.119657	0.01322
DTA	TPP	TraesCS1B02G224300	0	0.5	0.30103	7.2652	1e-05	3.45683	10.722	0.677595	1e-06	0.118318	0.034055
DTA	TPP	TraesCS1D02G213700	1.095	0.14769	0.830649	7.31358	0.251428	3.44311	11.0081	0.66438	0.02284	0.117794	0.033188
DTA	TPP	TraesCS2A02G161100	0	0.5	0.30103	7.24286	1e-05	3.64419	10.8871	0.665272	1e-06	0.119435	0.021743
DTA	TPP	TraesCS2A02G167100	0	0.5	0.30103	7.30612	1e-05	3.62946	10.9356	0.668105	1e-06	0.118999	0.013926
DTA	TPP	TraesCS2B02G187000	2.403	0.060552	1.21787	6.92994	0.319764	3.60414	10.8538	0.638478	0.029461	0.129801	0.046689
DTA	TPP	TraesCS2B02G187200	2.772	0.047962	1.3191	6.90206	0.398616	3.60406	10.9047	0.632941	0.036554	0.132214	0.059828
DTA	TPP	TraesCS2B02G193300	0	0.5	0.30103	7.28693	1e-05	3.62113	10.9081	0.668031	1e-06	0.119103	0.016652
DTA	TPP	TraesCS2B02G430700	0	0.5	0.30103	7.29877	1e-05	3.63235	10.9311	0.667705	1e-06	0.119113	0.016249
DTA	TPP	TraesCS2D02G168200	4.269	0.019406	1.71206	8.57484	0.568507	2.64551	11.7889	0.727368	0.048224	0.105338	0.052614
DTA	TPP	TraesCS3A02G085700	0	0.5	0.30103	7.3038	1e-05	3.62927	10.9331	0.668046	1e-06	0.119029	0.021625
DTA	TPP	TraesCS3D02G085800	0	0.5	0.30103	7.31093	1e-05	3.62553	10.9365	0.668491	1e-06	0.120651	0.020813
DTA	TPP	TraesCS5A02G190000	1.129	0.14401	0.841607	6.49831	0.173703	3.90592	10.5779	0.614327	0.016421	0.130102	0.032284
DTA	TPP	TraesCS5D02G200800	0.056	0.40653	0.390907	7.35513	0.022281	3.58575	10.9632	0.670895	0.002032	0.118249	0.010776
DTA	TPP	TraesCS6A02G248400	0	0.5	0.30103	7.17603	1e-05	3.62508	10.8011	0.664378	1e-06	0.119254	0.019961
DTA	TPP	TraesCS6A02G301800	0	0.5	0.30103	6.81184	1e-05	2.85807	9.66992	0.704436	1e-06	0.108801	0.049105
DTA	TPP	TraesCS6B02G276300	0	0.5	0.30103	7.20673	1e-05	3.42475	10.6315	0.677867	1e-06	0.116539	0.028571
DTA	TPP	TraesCS6B02G330900	1.226	0.13407	0.872668	7.17861	0.263117	3.55436	10.9961	0.652833	0.023928	0.123782	0.043445
DTA	TPP	TraesCS7A02G180800	0	0.5	0.30103	7.33541	1e-05	3.59599	10.9314	0.67104	1e-06	0.118679	0.010869
DTA	TPP	TraesCS7B02G085800	0	0.5	0.30103	7.42941	1e-05	3.51359	10.943	0.678918	1e-06	0.118921	0.017915
DTInB	TPS	TraesCS1A02G064800	0	0.5	0.30103	7.13556	1.1e-05	4.659	11.7946	0.604987	1e-06	0.144501	0.068837
DTInB	TPS	TraesCS1A02G338200	0	0.5	0.30103	6.84674	1.1e-05	5.14151	11.9883	0.57112	1e-06	0.141005	0.025987
DTInB	TPS	TraesCS1B02G083100	0	0.5	0.30103	5.48771	1.1e-05	3.14267	8.63038	0.635859	1e-06	0.124604	0.101861
DTInB	TPS	TraesCS1B02G350600	0	0.5	0.30103	6.27393	1.1e-05	5.2549	11.5288	0.544194	1e-06	0.141301	0.031315
DTInB	TPS	TraesCS1B02G351600	0	0.5	0.30103	6.88954	1.1e-05	5.34087	12.2304	0.563312	1e-06	0.142676	0.017518
DTInB	TPS	TraesCS1D02G065600	0.247	0.30976	0.508975	6.46651	0.16337	5.48885	12.1187	0.533596	0.013481	0.152371	0.03707
DTInB	TPS	TraesCS1D02G340400	0.586	0.22196	0.653725	7.04092	0.169951	5.14527	12.3561	0.569832	0.013754	0.140193	0.028496
DTInB	TPS	TraesCS3A02G289300	0.156	0.34637	0.46046	6.73996	0.087972	5.37118	12.1991	0.552496	0.007211	0.145284	0.023859
DTInB	TPS	TraesCS3B02G323900	0	0.5	0.30103	6.8017	1.1e-05	5.25691	12.0586	0.564053	1e-06	0.141936	0.02297
DTInB	TPS	TraesCS4A02G062900	0	0.5	0.30103	6.71566	1.1e-05	4.5162	11.2319	0.597911	1e-06	0.136002	0.055121
DTInB	TPS	TraesCS4B02G239900	0	0.5	0.30103	6.92835	1.1e-05	5.02858	11.9569	0.579442	1e-06	0.1399	0.025477
DTInB	TPS	TraesCS5A02G116500	0	0.5	0.30103	7.17038	1.1e-05	5.00102	12.1714	0.589117	1e-06	0.140939	0.026349
DTInB	TPS	TraesCS5A02G203500	0	0.5	0.30103	6.96578	1.1e-05	5.30254	12.2683	0.567785	1e-06	0.143092	0.011599
DTInB	TPS	TraesCS5B02G117800	0	0.5	0.30103	6.87627	1.1e-05	5.29161	12.1679	0.565116	1e-06	0.142497	0.022617
DTInB	TPS	TraesCS5D02G129600	0	0.5	0.30103	6.09751	1.1e-05	5.89231	11.9898	0.508557	1e-06	0.201001	0.273668
DTInB	TPS	TraesCS5D02G210000	0	0.5	0.30103	6.75546	1.1e-05	5.21133	11.9668	0.564517	1e-06	0.141579	0.027866
DTInB	TPS	TraesCS6A02G351300	0.993	0.15949	0.797267	6.71737	0.214706	5.28143	12.2135	0.549995	0.017579	0.144911	0.031347
DTInB	TPS	TraesCS6B02G384500	0	0.5	0.30103	6.95186	1.1e-05	5.27501	12.2269	0.568572	1e-06	0.142549	0.019587
DTInB	TPP	TraesCS1A02G210400	0	0.5	0.30103	7.00867	1.1e-05	5.17975	12.1884	0.575026	1e-06	0.141852	0.020122
DTInB	TPP	TraesCS1B02G224300	0	0.5	0.30103	6.96132	1.1e-05	5.17413	12.1355	0.573635	1e-06	0.142201	0.027021
DTInB	TPP	TraesCS1D02G213700	1.218	0.13485	0.870149	6.77446	0.293274	5.18135	12.2491	0.553059	0.023943	0.14437	0.035181
DTInB	TPP	TraesCS2A02G161100	0	0.5	0.30103	5.60258	1.1e-05	5.32572	10.9283	0.512666	1e-06	0.141001	0.049127
DTInB	TPP	TraesCS2A02G167100	0.174	0.33813	0.470916	7.11153	0.086508	5.16743	12.3655	0.575112	0.006996	0.141207	0.020763
DTInB	TPP	TraesCS2B02G187000	4.711	0.014989	1.82423	5.4542	0.62826	5.69242	11.7749	0.463207	0.053356	0.162556	0.072496
DTInB	TPP	TraesCS2B02G187200	5.158	0.011572	1.93659	5.35166	0.741414	5.74171	11.8348	0.452197	0.062647	0.164302	0.09086
DTInB	TPP	TraesCS2B02G193300	0	0.5	0.30103	6.37932	1.1e-05	2.41591	8.79524	0.725315	1e-06	0.106842	0.084767
DTInB	TPP	TraesCS2B02G430700	0.026	0.43655	0.359966	6.82482	0.027183	5.36206	12.2141	0.558767	0.002226	0.144206	0.015149
DTInB	TPP	TraesCS2D02G168200	3.915	0.023927	1.62111	9.71307	0.64561	3.49769	13.8564	0.700982	0.046593	0.117319	0.049739
DTInB	TPP	TraesCS3A02G085700	0	0.5	0.30103	6.61985	1.1e-05	5.33941	11.9593	0.553533	1e-06	0.142526	0.0274
DTInB	TPP	TraesCS3D02G085800	0	0.5	0.30103	6.68767	1.1e-05	4.99911	11.6868	0.572242	1e-06	0.14022	0.041164
DTInB	TPP	TraesCS5A02G190000	0.161	0.34423	0.463151	6.65459	0.057444	5.43274	12.1448	0.547939	0.00473	0.145002	0.016309
DTInB	TPP	TraesCS5D02G200800	0.064	0.39987	0.398081	7.06118	0.031577	5.23211	12.3249	0.572922	0.002562	0.14166	0.012583
DTInB	TPP	TraesCS6A02G248400	0	0.5	0.30103	6.13049	1.1e-05	5.41537	11.5459	0.530968	1e-06	0.142855	0.030114
DTInB	TPP	TraesCS6A02G301800	0	0.5	0.30103	6.70974	1.1e-05	5.02318	11.7329	0.571872	1e-06	0.139876	0.034093
DTInB	TPP	TraesCS6B02G276300	0	0.5	0.30103	6.8361	1.1e-05	5.29849	12.1346	0.563356	1e-06	0.142307	0.019023
DTInB	TPP	TraesCS6B02G330900	2.178	0.070004	1.15488	6.41327	0.528229	5.33633	12.2778	0.522346	0.043023	0.149968	0.066942
DTInB	TPP	TraesCS7A02G180800	0	0.49917	0.301752	6.915	0.000206	5.337	12.2522	0.564388	1.7e-05	0.142581	0.008227
DTInB	TPP	TraesCS7B02G085800	0	0.5	0.30103	7.06476	1.1e-05	5.19975	12.2645	0.576032	1e-06	0.142887	0.01777
DTM	TPS	TraesCS1A02G064800	0	0.5	0.30103	8.34044	1e-05	2.41407	10.7545	0.775529	1e-06	0.101357	0.048405
DTM	TPS	TraesCS1A02G338200	0	0.5	0.30103	7.62906	1e-05	2.00841	9.63748	0.791603	1e-06	0.0905	0.038963
DTM	TPS	TraesCS1B02G083100	0	0.5	0.30103	7.64158	1e-05	2.27981	9.9214	0.770212	1e-06	0.099759	0.064338
DTM	TPS	TraesCS1B02G350600	NA	NA	NA	NA	NA	NA	NA	NA	NA	NA	NA
DTM	TPS	TraesCS1B02G351600	0.706	0.20037	0.698167	8.30575	0.188589	2.4291	10.9234	0.76036	0.017265	0.102764	0.031611
DTM	TPS	TraesCS1D02G065600	0	0.5	0.30103	8.44826	1e-05	2.33954	10.7878	0.78313	1e-06	0.100973	0.042888
DTM	TPS	TraesCS1D02G340400	0	0.5	0.30103	8.32436	1e-05	2.22242	10.5468	0.789279	1e-06	0.094566	0.029484
DTM	TPS	TraesCS3A02G289300	1.137	0.14315	0.844209	8.10624	0.205683	2.4877	10.7996	0.750604	0.019045	0.104919	0.031499
DTM	TPS	TraesCS3B02G323900	0	0.5	0.30103	7.78896	1e-05	1.961	9.74997	0.79887	1e-06	0.089568	0.039816
DTM	TPS	TraesCS4A02G062900	0.517	0.23602	0.627051	8.76877	0.781618	2.10163	11.652	0.752554	0.06708	0.106199	0.074797
DTM	TPS	TraesCS4B02G239900	NA	NA	NA	NA	NA	NA	NA	NA	NA	NA	NA
DTM	TPS	TraesCS5A02G116500	0.255	0.30688	0.513031	8.15606	0.116255	2.53406	10.8064	0.754745	0.010758	0.105995	0.026075
DTM	TPS	TraesCS5A02G203500	0.51	0.2376	0.624154	7.99191	0.096907	2.60636	10.6952	0.747244	0.009061	0.106277	0.021745
DTM	TPS	TraesCS5B02G117800	0	0.5	0.30103	8.41558	1e-05	2.4614	10.877	0.773705	1e-06	0.098898	0.017292
DTM	TPS	TraesCS5D02G129600	0	0.5	0.30103	8.36112	1e-05	2.31308	10.6742	0.783301	1e-06	0.096779	0.026865
DTM	TPS	TraesCS5D02G210000	0.012	0.45579	0.341235	8.42807	0.020042	2.4667	10.9148	0.772168	0.001836	0.099181	0.017868
DTM	TPS	TraesCS6A02G351300	0.009	0.46143	0.335894	8.46104	0.013412	2.45374	10.9282	0.77424	0.001227	0.098376	0.01402
DTM	TPS	TraesCS6B02G384500	1.66	0.098775	1.00535	8.23439	0.206023	2.40107	10.8415	0.759526	0.019003	0.101117	0.030312
DTM	TPP	TraesCS1A02G210400	NA	NA	NA	NA	NA	NA	NA	NA	NA	NA	NA
DTM	TPP	TraesCS1B02G224300	0	0.5	0.30103	8.46372	1e-05	2.42214	10.8859	0.777496	1e-06	0.099267	0.020947
DTM	TPP	TraesCS1D02G213700	0	0.5	0.30103	8.42167	1e-05	2.48216	10.9038	0.772359	1e-06	0.098873	0.010428
DTM	TPP	TraesCS2A02G161100	0.892	0.17244	0.763362	8.70594	0.209273	2.25128	11.1665	0.779649	0.018741	0.097479	0.034174
DTM	TPP	TraesCS2A02G167100	0	0.5	0.30103	8.37624	1e-05	2.48795	10.8642	0.770995	1e-06	0.099156	0.015895
DTM	TPP	TraesCS2B02G187000	1.516	0.10908	0.962255	8.46427	0.213436	2.33558	11.0133	0.768551	0.01938	0.102918	0.034154
DTM	TPP	TraesCS2B02G187200	1.645	0.099854	1.00063	8.44578	0.244716	2.34189	11.0324	0.765544	0.022182	0.104471	0.039985
DTM	TPP	TraesCS2B02G193300	0	0.5	0.30103	7.97592	1e-05	1.28926	9.26518	0.860848	1e-06	0.074652	0.051877
DTM	TPP	TraesCS2B02G430700	0	0.5	0.30103	8.05326	1e-05	2.48778	10.5411	0.76399	1e-06	0.099942	0.024332
DTM	TPP	TraesCS2D02G168200	0.754	0.19253	0.715502	8.73386	0.150198	2.23889	11.1229	0.785211	0.013503	0.095713	0.025699
DTM	TPP	TraesCS3A02G085700	0	0.5	0.30103	7.95116	1e-05	2.32006	10.2712	0.77412	1e-06	0.097031	0.034252
DTM	TPP	TraesCS3D02G085800	0	0.5	0.30103	8.47625	1e-05	2.22146	10.6977	0.792342	1e-06	0.09691	0.033975
DTM	TPP	TraesCS5A02G190000	1.951	0.081225	1.09031	7.54714	0.235174	2.71694	10.4992	0.718827	0.022399	0.113026	0.039837
DTM	TPP	TraesCS5D02G200800	0.001	0.4848	0.314437	8.42505	0.002833	2.4746	10.9025	0.772764	0.00026	0.098674	0.007434
DTM	TPP	TraesCS6A02G248400	0	0.5	0.30103	8.42543	1e-05	2.47379	10.8992	0.77303	1e-06	0.098901	0.013454
DTM	TPP	TraesCS6A02G301800	0	0.5	0.30103	8.41624	1e-05	1.33657	9.75282	0.862954	1e-06	0.075635	0.04752
DTM	TPP	TraesCS6B02G276300	0.311	0.28854	0.539794	8.48353	0.072276	2.40192	10.9577	0.774205	0.006596	0.09742	0.018225
DTM	TPP	TraesCS6B02G330900	0.772	0.18984	0.721612	8.11975	0.181798	2.52305	10.8246	0.75012	0.016795	0.107462	0.034838
DTM	TPP	TraesCS7A02G180800	0	0.5	0.30103	8.14844	1e-05	1.37586	9.5243	0.855542	1e-06	0.071308	0.033907
DTM	TPP	TraesCS7B02G085800	0.236	0.31346	0.503818	8.30775	0.069925	2.49112	10.8688	0.764367	0.006434	0.101261	0.019652
GFR	TPS	TraesCS1A02G064800	0	0.5	0.30103	1.23011	1e-06	0.376332	1.60645	0.765736	1e-06	0.111141	0.047313
GFR	TPS	TraesCS1A02G338200	0	0.5	0.30103	1.08486	0.265324	0.434996	1.78518	0.607702	0.148626	0.180507	0.183951
GFR	TPS	TraesCS1B02G083100	NA	NA	NA	NA	NA	NA	NA	NA	NA	NA	NA
GFR	TPS	TraesCS1B02G350600	0	0.5	0.30103	1.26477	1e-06	0.379964	1.64474	0.768981	1e-06	0.109213	0.013479
GFR	TPS	TraesCS1B02G351600	NA	NA	NA	NA	NA	NA	NA	NA	NA	NA	NA
GFR	TPS	TraesCS1D02G065600	NA	NA	NA	NA	NA	NA	NA	NA	NA	NA	NA
GFR	TPS	TraesCS1D02G340400	0.077	0.39082	0.408023	1.25827	0.009554	0.380613	1.64844	0.763311	0.005796	0.10886	0.022497
GFR	TPS	TraesCS3A02G289300	0	0.5	0.30103	1.27531	1e-06	0.374686	1.64999	0.772916	1e-06	0.111176	0.023086
GFR	TPS	TraesCS3B02G323900	NA	NA	NA	NA	NA	NA	NA	NA	NA	NA	NA
GFR	TPS	TraesCS4A02G062900	3.134	0.038346	1.41628	1.01904	0.043932	0.456326	1.5193	0.670732	0.028916	0.130614	0.036735
GFR	TPS	TraesCS4B02G239900	0	0.5	0.30103	1.26511	1e-06	0.369249	1.63437	0.774071	1e-06	0.106896	0.017185
GFR	TPS	TraesCS5A02G116500	0.003	0.47668	0.321773	1.23958	0.001848	0.393427	1.63486	0.758221	0.001131	0.112874	0.016639
GFR	TPS	TraesCS5A02G203500	0	0.5	0.30103	1.24879	1e-06	0.390181	1.63898	0.761935	1e-06	0.110525	0.009727
GFR	TPS	TraesCS5B02G117800	0	0.5	0.30103	1.28268	1e-06	0.362137	1.64482	0.779831	1e-06	0.107666	0.025655
GFR	TPS	TraesCS5D02G129600	0	0.5	0.30103	1.19695	1e-06	0.392189	1.58915	0.753207	1e-06	0.111291	0.024921
GFR	TPS	TraesCS5D02G210000	0	0.5	0.30103	1.28954	1e-06	0.34413	1.63367	0.78935	1e-06	0.103817	0.026413
GFR	TPS	TraesCS6A02G351300	0	0.5	0.30103	1.21413	1e-06	0.399295	1.61342	0.752516	1e-06	0.112151	0.021887
GFR	TPS	TraesCS6B02G384500	2.28	0.06552	1.18363	1.1613	0.257986	0.364997	1.78428	0.650849	0.144588	0.145084	0.125508
GFR	TPP	TraesCS1A02G210400	NA	NA	NA	NA	NA	NA	NA	NA	NA	NA	NA
GFR	TPP	TraesCS1B02G224300	0.007	0.46615	0.331474	1.24443	0.002736	0.391273	1.63844	0.759522	0.00167	0.111502	0.020332
GFR	TPP	TraesCS1D02G213700	NA	NA	NA	NA	NA	NA	NA	NA	NA	NA	NA
GFR	TPP	TraesCS2A02G161100	NA	NA	NA	NA	NA	NA	NA	NA	NA	NA	NA
GFR	TPP	TraesCS2A02G167100	0	0.5	0.30103	1.18773	1e-06	0.362912	1.55064	0.765959	1e-06	0.106781	0.030045
GFR	TPP	TraesCS2B02G187000	0.358	0.27487	0.560873	1.22138	0.015225	0.394464	1.63107	0.748821	0.009335	0.113827	0.024835
GFR	TPP	TraesCS2B02G187200	0.178	0.33667	0.472796	1.23011	0.009379	0.393899	1.63339	0.753103	0.005742	0.112682	0.019322
GFR	TPP	TraesCS2B02G193300	NA	NA	NA	NA	NA	NA	NA	NA	NA	NA	NA
GFR	TPP	TraesCS2B02G430700	0	0.5	0.30103	1.27314	1e-06	0.362177	1.63532	0.778527	1e-06	0.105981	0.024153
GFR	TPP	TraesCS2D02G168200	0	0.5	0.30103	1.23212	1e-06	0.395521	1.62764	0.756997	1e-06	0.11115	0.014648
GFR	TPP	TraesCS3A02G085700	0.023	0.43976	0.356784	1.2461	0.003644	0.389751	1.6395	0.760051	0.002223	0.110073	0.017625
GFR	TPP	TraesCS3D02G085800	0	0.5	0.30103	1.25957	1e-06	0.38252	1.64209	0.767052	1e-06	0.114167	0.027621
GFR	TPP	TraesCS5A02G190000	NA	NA	NA	NA	NA	NA	NA	NA	NA	NA	NA
GFR	TPP	TraesCS5D02G200800	0	0.5	0.30103	1.2092	1e-06	0.400979	1.61018	0.750971	1e-06	0.112541	0.012329
GFR	TPP	TraesCS6A02G248400	0.02	0.444	0.352617	1.25429	0.00375	0.386023	1.64406	0.76292	0.002281	0.109034	0.016766
GFR	TPP	TraesCS6A02G301800	0.097	0.37794	0.422577	1.22882	0.007858	0.395237	1.63192	0.752993	0.004815	0.11339	0.01982
GFR	TPP	TraesCS6B02G276300	2.107	0.0733	1.1349	1.25998	0.026876	0.362041	1.6489	0.764135	0.016299	0.107421	0.02697
GFR	TPP	TraesCS6B02G330900	0	0.5	0.30103	1.27807	1e-06	0.359747	1.63782	0.780349	1e-06	0.106423	0.023403
GFR	TPP	TraesCS7A02G180800	0	0.5	0.30103	1.25605	1e-06	0.386433	1.64248	0.764726	1e-06	0.109604	0.008504
GFR	TPP	TraesCS7B02G085800	0.682	0.20439	0.68954	1.33953	0.024475	0.340424	1.70443	0.785911	0.01436	0.102659	0.031437
GM2	TPS	TraesCS1A02G064800	1.207	0.13594	0.866653	1.1897e+06	151017	402439	1.74315e+06	0.682497	0.086635	0.120447	0.096881
GM2	TPS	TraesCS1A02G338200	0.012	0.45607	0.340968	1.25815e+06	2242.83	418965	1.67936e+06	0.749185	0.001336	0.094751	0.012874
GM2	TPS	TraesCS1B02G083100	0.425	0.25729	0.589577	1.23336e+06	43211.3	417419	1.694e+06	0.72808	0.025508	0.105154	0.060533
GM2	TPS	TraesCS1B02G350600	2.851	0.045666	1.34041	1.29469e+06	43412	373269	1.71137e+06	0.756522	0.025367	0.093438	0.038459
GM2	TPS	TraesCS1B02G351600	0.371	0.27123	0.566662	1.28473e+06	20487.5	397766	1.70298e+06	0.7544	0.01203	0.09318	0.027194
GM2	TPS	TraesCS1D02G065600	2.348	0.062722	1.20258	1.10358e+06	327496	409567	1.84064e+06	0.599561	0.177925	0.133297	0.129544
GM2	TPS	TraesCS1D02G340400	0	0.5	0.30103	1.16485e+06	1.86518	341591	1.50644e+06	0.773246	1e-06	0.088946	0.045891
GM2	TPS	TraesCS3A02G289300	0	0.5	0.30103	1.25952e+06	1.86518	418059	1.67758e+06	0.750796	1e-06	0.096452	0.017509
GM2	TPS	TraesCS3B02G323900	0	0.5	0.30103	823392	1.86518	361981	1.18537e+06	0.694626	2e-06	0.093387	0.068586
GM2	TPS	TraesCS4A02G062900	0	0.5	0.30103	1.19106e+06	1.86518	404581	1.59564e+06	0.746445	1e-06	0.094308	0.034023
GM2	TPS	TraesCS4B02G239900	0	0.5	0.30103	1.27989e+06	1.86518	389748	1.66964e+06	0.766567	1e-06	0.093397	0.019394
GM2	TPS	TraesCS5A02G116500	0.663	0.20782	0.682313	1.20134e+06	30721.5	429748	1.66181e+06	0.722912	0.018487	0.102396	0.03347
GM2	TPS	TraesCS5A02G203500	0	0.5	0.30103	1.25896e+06	1.86518	417502	1.67646e+06	0.750961	1e-06	0.095037	0.011691
GM2	TPS	TraesCS5B02G117800	0	0.5	0.30103	1.25243e+06	1.86518	358722	1.61115e+06	0.777349	1e-06	0.091523	0.036045
GM2	TPS	TraesCS5D02G129600	0	0.5	0.30103	1.23564e+06	1.86518	375794	1.61143e+06	0.766794	1e-06	0.092692	0.033484
GM2	TPS	TraesCS5D02G210000	0	0.5	0.30103	1.26572e+06	1.86518	410610	1.67633e+06	0.755053	1e-06	0.096265	0.018978
GM2	TPS	TraesCS6A02G351300	0	0.5	0.30103	1.20475e+06	1.86518	423577	1.62833e+06	0.739869	1e-06	0.095652	0.02315
GM2	TPS	TraesCS6B02G384500	0	0.5	0.30103	1.23448e+06	1.86518	411367	1.64585e+06	0.750057	1e-06	0.094208	0.020549
GM2	TPP	TraesCS1A02G210400	0	0.5	0.30103	1.14202e+06	1.86518	230377	1.3724e+06	0.832135	1e-06	0.075163	0.050747
GM2	TPP	TraesCS1B02G224300	0	0.5	0.30103	1.1449e+06	1.86518	427634	1.57254e+06	0.72806	1e-06	0.096835	0.036186
GM2	TPP	TraesCS1D02G213700	0	0.5	0.30103	1.26636e+06	1.86518	398679	1.66504e+06	0.760558	1e-06	0.092526	0.014459
GM2	TPP	TraesCS2A02G161100	0.124	0.36221	0.44104	1.23753e+06	13564.8	423125	1.67422e+06	0.739168	0.008102	0.098557	0.028024
GM2	TPP	TraesCS2A02G167100	0.779	0.18871	0.724205	1.30122e+06	29700.8	381955	1.71287e+06	0.759669	0.01734	0.092553	0.028908
GM2	TPP	TraesCS2B02G187000	0.023	0.44034	0.356212	1.26196e+06	3306.28	416879	1.68214e+06	0.750208	0.001966	0.094409	0.014816
GM2	TPP	TraesCS2B02G187200	0.059	0.40413	0.393479	1.26645e+06	5547.54	413896	1.6859e+06	0.751205	0.003291	0.094179	0.016367
GM2	TPP	TraesCS2B02G193300	0	0.5	0.30103	1.25493e+06	1.86518	421567	1.6765e+06	0.748542	1e-06	0.095556	0.012434
GM2	TPP	TraesCS2B02G430700	0	0.5	0.30103	1.24481e+06	1.86518	423786	1.66859e+06	0.746021	1e-06	0.095204	0.014469
GM2	TPP	TraesCS2D02G168200	0	0.5	0.30103	1.24612e+06	1.86518	415378	1.6615e+06	0.749996	1e-06	0.094596	0.018363
GM2	TPP	TraesCS3A02G085700	0.649	0.2102	0.677367	1.2637e+06	21192.2	405091	1.68998e+06	0.747758	0.01254	0.094277	0.025671
GM2	TPP	TraesCS3D02G085800	4.266	0.019442	1.71126	1.08818e+06	269730	433730	1.79164e+06	0.607364	0.15055	0.144166	0.132185
GM2	TPP	TraesCS5A02G190000	0.24	0.31195	0.505915	1.25425e+06	9056.28	416231	1.67954e+06	0.746783	0.005392	0.094818	0.016366
GM2	TPP	TraesCS5D02G200800	0	0.5	0.30103	1.21707e+06	1.86518	396767	1.61384e+06	0.754146	1e-06	0.092481	0.021332
GM2	TPP	TraesCS6A02G248400	5.625	0.0088523	2.05294	1.42571e+06	111947	291702	1.82936e+06	0.77935	0.061195	0.095524	0.069009
GM2	TPP	TraesCS6A02G301800	0.255	0.30666	0.513343	1.26809e+06	24266.8	405895	1.69826e+06	0.746704	0.014289	0.095386	0.033266
GM2	TPP	TraesCS6B02G276300	0.778	0.18881	0.723975	1.23108e+06	15893.1	419484	1.66645e+06	0.73874	0.009537	0.096689	0.020366
GM2	TPP	TraesCS6B02G330900	0.298	0.29255	0.5338	1.2875e+06	19965.8	398851	1.70631e+06	0.754549	0.011701	0.09462	0.030842
GM2	TPP	TraesCS7A02G180800	0	0.5	0.30103	1.26574e+06	1.86518	412184	1.67793e+06	0.754349	1e-06	0.094358	0.0114
GM2	TPP	TraesCS7B02G085800	0	0.5	0.30103	1.15595e+06	1.44567e+06	425881	3.0275e+06	0.381816	0.477513	0.235204	0.306658
GSP	TPS	TraesCS1A02G064800	0.039	0.42133	0.375378	21.3109	0.486541	6.80839	28.6058	0.744984	0.017008	0.102927	0.0637
GSP	TPS	TraesCS1A02G338200	0.187	0.33278	0.477843	21.0343	0.162561	7.00945	28.2063	0.74573	0.005763	0.098797	0.018869
GSP	TPS	TraesCS1B02G083100	0	0.5	0.30103	20.6954	2.7e-05	6.61621	27.3117	0.75775	1e-06	0.099044	0.046938
GSP	TPS	TraesCS1B02G350600	0	0.5	0.30103	17.061	2.7e-05	5.36652	22.4275	0.760716	1e-06	0.089884	0.057097
GSP	TPS	TraesCS1B02G351600	0	0.49645	0.304124	21.1576	0.003794	7.04763	28.209	0.750029	0.000134	0.100999	0.015484
GSP	TPS	TraesCS1D02G065600	2.04	0.07662	1.11566	20.5745	1.31969	6.67972	28.5739	0.720044	0.046185	0.104422	0.057894
GSP	TPS	TraesCS1D02G340400	NA	NA	NA	NA	NA	NA	NA	NA	NA	NA	NA
GSP	TPS	TraesCS3A02G289300	0	0.5	0.30103	19.852	2.7e-05	6.2096	26.0617	0.761733	1e-06	0.09394	0.039215
GSP	TPS	TraesCS3B02G323900	0.006	0.47012	0.327791	21.164	0.023003	7.03425	28.2212	0.749931	0.000815	0.098131	0.012166
GSP	TPS	TraesCS4A02G062900	0	0.5	0.30103	20.5439	2.7e-05	6.79971	27.3437	0.751323	1e-06	0.097092	0.027337
GSP	TPS	TraesCS4B02G239900	0	0.5	0.30103	18.8045	2.7e-05	6.67866	25.4832	0.737918	1e-06	0.097109	0.033125
GSP	TPS	TraesCS5A02G116500	2.021	0.077578	1.11026	19.7688	1.04845	7.14823	27.9654	0.7069	0.037491	0.108764	0.05112
GSP	TPS	TraesCS5A02G203500	0	0.5	0.30103	21.3302	2.7e-05	6.80075	28.131	0.758246	1e-06	0.096919	0.015754
GSP	TPS	TraesCS5B02G117800	0.167	0.34159	0.466495	21.2404	0.357399	6.85341	28.4512	0.746555	0.012562	0.098884	0.032395
GSP	TPS	TraesCS5D02G129600	2.957	0.042746	1.3691	19.6538	1.20738	7.19145	28.0526	0.700604	0.04304	0.113178	0.069166
GSP	TPS	TraesCS5D02G210000	0.519	0.23573	0.627585	19.9747	0.723104	7.31319	28.011	0.713103	0.025815	0.110626	0.049756
GSP	TPS	TraesCS6A02G351300	2.388	0.061147	1.21362	19.8842	2.69301	6.79695	29.3741	0.676928	0.09168	0.126938	0.11258
GSP	TPS	TraesCS6B02G384500	0	0.5	0.30103	21.8151	2.7e-05	5.01474	26.8299	0.81309	1e-06	0.084574	0.039411
GSP	TPP	TraesCS1A02G210400	1.042	0.15363	0.813524	20.8861	0.425975	6.92194	28.234	0.73975	0.015087	0.09937	0.030255
GSP	TPP	TraesCS1B02G224300	0	0.5	0.30103	20.201	2.7e-05	6.1361	26.3372	0.767016	1e-06	0.095062	0.04623
GSP	TPP	TraesCS1D02G213700	0	0.5	0.30103	20.4268	2.7e-05	7.27052	27.6973	0.7375	1e-06	0.100792	0.014023
GSP	TPP	TraesCS2A02G161100	0	0.5	0.30103	19.8977	2.7e-05	4.32292	24.2206	0.821518	1e-06	0.084994	0.065557
GSP	TPP	TraesCS2A02G167100	1.316	0.12567	0.900768	19.6459	1.37609	7.12514	28.1471	0.697972	0.048889	0.111608	0.058912
GSP	TPP	TraesCS2B02G187000	1.372	0.12074	0.918149	20.0267	0.606342	7.22328	27.8563	0.718928	0.021767	0.105599	0.040022
GSP	TPP	TraesCS2B02G187200	1.085	0.14879	0.827426	20.1482	0.508346	7.24013	27.8967	0.722244	0.018222	0.105071	0.036149
GSP	TPP	TraesCS2B02G193300	0.04	0.42082	0.375904	21.0705	0.072613	7.04966	28.1928	0.747373	0.002576	0.099219	0.015707
GSP	TPP	TraesCS2B02G430700	2.604	0.053301	1.27326	20.2637	0.70646	6.85169	27.8218	0.728338	0.025392	0.104086	0.036091
GSP	TPP	TraesCS2D02G168200	0	0.5	0.30103	21.5123	2.7e-05	5.73175	27.2441	0.789614	1e-06	0.089724	0.032586
GSP	TPP	TraesCS3A02G085700	0	0.5	0.30103	20.6689	2.7e-05	6.56181	27.2307	0.759028	1e-06	0.096906	0.038402
GSP	TPP	TraesCS3D02G085800	1.752	0.09283	1.03231	19.839	1.00511	7.21342	28.0576	0.707083	0.035823	0.110955	0.056848
GSP	TPP	TraesCS5A02G190000	0	0.5	0.30103	21.184	2.7e-05	6.93745	28.1215	0.753303	1e-06	0.097465	0.013318
GSP	TPP	TraesCS5D02G200800	0.03	0.43177	0.364748	21.0086	0.050161	7.07207	28.1309	0.746818	0.001783	0.099345	0.011003
GSP	TPP	TraesCS6A02G248400	0.307	0.28992	0.537722	20.7887	0.24618	7.0661	28.101	0.739786	0.008761	0.100668	0.022034
GSP	TPP	TraesCS6A02G301800	0	0.5	0.30103	21.1385	2.7e-05	7.05004	28.1885	0.749896	1e-06	0.097943	0.019932
GSP	TPP	TraesCS6B02G276300	0.951	0.16472	0.783254	20.3103	0.342569	7.16856	27.8215	0.730024	0.012313	0.103288	0.025262
GSP	TPP	TraesCS6B02G330900	0	0.5	0.30103	21.3783	2.7e-05	6.41834	27.7967	0.769096	1e-06	0.098343	0.038955
GSP	TPP	TraesCS7A02G180800	0.066	0.39836	0.399724	20.9419	0.056076	7.09686	28.0948	0.7454	0.001996	0.099615	0.009685
GSP	TPP	TraesCS7B02G085800	0	0.5	0.30103	21.2657	2.7e-05	6.98469	28.2505	0.752757	1e-06	0.099357	0.012695
GWSP	TPS	TraesCS1A02G064800	4.538	0.016572	1.78063	0.051352	0.008767	0.012161	0.072281	0.71046	0.121296	0.100711	0.094099
GWSP	TPS	TraesCS1A02G338200	4.252	0.019603	1.70768	0.047493	0.013619	0.014543	0.075655	0.627759	0.180016	0.169403	0.193897
GWSP	TPS	TraesCS1B02G083100	0.24	0.31201	0.505831	0.049902	0.001162	0.015573	0.066637	0.748863	0.017436	0.092851	0.047022
GWSP	TPS	TraesCS1B02G350600	0.695	0.2023	0.694004	0.052237	0.000778	0.014473	0.067487	0.774023	0.011522	0.083373	0.02443
GWSP	TPS	TraesCS1B02G351600	0	0.5	0.30103	0.048562	0	0.015695	0.064257	0.755745	1e-06	0.087028	0.027651
GWSP	TPS	TraesCS1D02G065600	0.07	0.39568	0.402656	0.050207	0.000449	0.015627	0.066283	0.757466	0.006771	0.088932	0.031926
GWSP	TPS	TraesCS1D02G340400	0	0.5	0.30103	0.050193	0	0.015803	0.065996	0.760549	1e-06	0.086477	0.017172
GWSP	TPS	TraesCS3A02G289300	0.019	0.44546	0.351191	0.050129	0.000174	0.015758	0.06606	0.758834	0.002627	0.088775	0.020105
GWSP	TPS	TraesCS3B02G323900	0.589	0.22143	0.654764	0.050135	0.000775	0.015422	0.066332	0.755824	0.011682	0.087221	0.026312
GWSP	TPS	TraesCS4A02G062900	0.096	0.37825	0.422221	0.049588	0.000374	0.015862	0.065824	0.753342	0.005677	0.090539	0.021737
GWSP	TPS	TraesCS4B02G239900	NA	NA	NA	NA	NA	NA	NA	NA	NA	NA	NA
GWSP	TPS	TraesCS5A02G116500	0.169	0.3407	0.467628	0.050176	0.00054	0.015546	0.066262	0.757233	0.008151	0.089052	0.023207
GWSP	TPS	TraesCS5A02G203500	NA	NA	NA	NA	NA	NA	NA	NA	NA	NA	NA
GWSP	TPS	TraesCS5B02G117800	0.22	0.3196	0.495393	0.049481	0.00083	0.015752	0.066063	0.748997	0.012564	0.091435	0.031352
GWSP	TPS	TraesCS5D02G129600	0.688	0.20334	0.691777	0.048706	0.001051	0.016039	0.065796	0.740252	0.015978	0.093384	0.035323
GWSP	TPS	TraesCS5D02G210000	0	0.5	0.30103	0.05071	0	0.01518	0.06589	0.769615	1e-06	0.088406	0.025561
GWSP	TPS	TraesCS6A02G351300	1.353	0.12238	0.91229	0.05067	0.002248	0.014562	0.06748	0.750891	0.033315	0.088002	0.047357
GWSP	TPS	TraesCS6B02G384500	0	0.5	0.30103	0.050962	0	0.014934	0.065895	0.773373	1e-06	0.085787	0.02089
GWSP	TPP	TraesCS1A02G210400	0.953	0.16448	0.783887	0.049764	0.000932	0.015476	0.066172	0.75204	0.01408	0.087825	0.028818
GWSP	TPP	TraesCS1B02G224300	0	0.5	0.30103	0.046513	0	0.015279	0.061792	0.75273	1e-06	0.087771	0.051061
GWSP	TPP	TraesCS1D02G213700	NA	NA	NA	NA	NA	NA	NA	NA	NA	NA	NA
GWSP	TPP	TraesCS2A02G161100	0	0.5	0.30103	0.047919	0	0.01435	0.062269	0.769544	1e-06	0.084896	0.038452
GWSP	TPP	TraesCS2A02G167100	3.664	0.027796	1.55602	0.049333	0.002312	0.014407	0.066051	0.746886	0.035003	0.093523	0.041357
GWSP	TPP	TraesCS2B02G187000	0	0.5	0.30103	0.047199	0	0.015512	0.062711	0.752643	1e-06	0.086983	0.031062
GWSP	TPP	TraesCS2B02G187200	0	0.5	0.30103	0.047831	0	0.015679	0.06351	0.753126	1e-06	0.087108	0.025456
GWSP	TPP	TraesCS2B02G193300	0	0.5	0.30103	0.050429	0	0.015565	0.065994	0.764149	1e-06	0.086858	0.016349
GWSP	TPP	TraesCS2B02G430700	4.993	0.012723	1.89541	0.046816	0.001892	0.015271	0.063979	0.731732	0.029575	0.093425	0.035202
GWSP	TPP	TraesCS2D02G168200	0	0.5	0.30103	0.048389	0	0.013516	0.061905	0.781666	1e-06	0.081546	0.033885
GWSP	TPP	TraesCS3A02G085700	0	0.5	0.30103	0.044045	0	0.014468	0.058513	0.752737	1e-06	0.085679	0.045843
GWSP	TPP	TraesCS3D02G085800	3.514	0.030434	1.51664	0.047842	0.006347	0.014968	0.069158	0.691787	0.091773	0.116264	0.100032
GWSP	TPP	TraesCS5A02G190000	0	0.5	0.30103	0.04929	0	0.014982	0.064272	0.766894	1e-06	0.08472	0.021135
GWSP	TPP	TraesCS5D02G200800	0	0.5	0.30103	0.050539	0	0.0156	0.066138	0.764135	1e-06	0.086174	0.010691
GWSP	TPP	TraesCS6A02G248400	0.448	0.2516	0.599289	0.050738	0.000837	0.01513	0.066705	0.76063	0.012544	0.087303	0.0263
GWSP	TPP	TraesCS6A02G301800	0	0.5	0.30103	0.050245	0	0.01422	0.064466	0.77941	1e-06	0.085034	0.030313
GWSP	TPP	TraesCS6B02G276300	0.005	0.47063	0.32732	0.050278	3.9e-05	0.015757	0.066075	0.760935	0.000587	0.086721	0.008673
GWSP	TPP	TraesCS6B02G330900	0.611	0.21726	0.66302	0.05146	0.001019	0.01481	0.067289	0.764759	0.015144	0.086738	0.032739
GWSP	TPP	TraesCS7A02G180800	0	0.5	0.30103	0.050293	0	0.015518	0.06581	0.764206	1e-06	0.085755	0.011332
GWSP	TPP	TraesCS7B02G085800	0	0.5	0.30103	0.050202	0.020953	0.01497	0.086125	0.582893	0.243288	0.23891	0.296194
Height	TPS	TraesCS1A02G064800	1.239	0.13284	0.876671	13.0655	7.31001	7.3294	27.7049	0.471595	0.263853	0.158355	0.168269
Height	TPS	TraesCS1A02G338200	1.256	0.13123	0.881967	14.794	4.4005	7.3507	26.5452	0.557313	0.165774	0.170703	0.195403
Height	TPS	TraesCS1B02G083100	15.662	3.7868e-05	4.42173	9.70424	27.9624	7.39361	45.0602	0.215362	0.620556	0.105026	0.145633
Height	TPS	TraesCS1B02G350600	0	0.5	0.30103	14.8069	2.2e-05	7.96401	22.7709	0.650254	1e-06	0.125894	0.013422
Height	TPS	TraesCS1B02G351600	0	0.5	0.30103	13.4778	2.2e-05	7.52955	21.0074	0.641576	1e-06	0.123436	0.038352
Height	TPS	TraesCS1D02G065600	15.961	3.2336e-05	4.49031	9.78113	16.5938	7.08878	33.4637	0.292291	0.495875	0.11791	0.149457
Height	TPS	TraesCS1D02G340400	0.026	0.43638	0.360135	14.9123	0.049248	7.91174	22.8733	0.651952	0.002153	0.125621	0.015994
Height	TPS	TraesCS3A02G289300	1.205	0.13619	0.865855	13.634	0.954134	8.11698	22.7051	0.600482	0.042023	0.13654	0.06415
Height	TPS	TraesCS3B02G323900	0.051	0.41058	0.386602	14.9902	0.067265	7.86825	22.9258	0.65386	0.002934	0.125106	0.015941
Height	TPS	TraesCS4A02G062900	0	0.5	0.30103	14.8222	2.2e-05	7.5767	22.3989	0.661737	1e-06	0.124031	0.026262
Height	TPS	TraesCS4B02G239900	0	0.5	0.30103	15.359	32.1337	7.30824	54.8009	0.280269	0.586371	0.243474	0.347967
Height	TPS	TraesCS5A02G116500	0.824	0.18201	0.739905	14.3617	0.477332	7.94239	22.7814	0.630412	0.020953	0.127839	0.036088
Height	TPS	TraesCS5A02G203500	0	0.5	0.30103	14.9015	2.2e-05	7.95098	22.8525	0.652073	1e-06	0.126024	0.009682
Height	TPS	TraesCS5B02G117800	0.245	0.31043	0.508036	14.4208	0.2071	8.06425	22.6922	0.635497	0.009127	0.129964	0.025455
Height	TPS	TraesCS5D02G129600	0	0.5	0.30103	1.81734	2.2e-05	2.45537	4.27274	0.425334	5e-06	0.085622	0.128255
Height	TPS	TraesCS5D02G210000	0	0.5	0.30103	11.0011	2.2e-05	3.62744	14.6285	0.752028	2e-06	0.09449	0.076818
Height	TPS	TraesCS6A02G351300	0	0.5	0.30103	12.1607	2.2e-05	6.236	18.3968	0.661026	1e-06	0.114951	0.054888
Height	TPS	TraesCS6B02G384500	0.573	0.22458	0.648629	14.7963	0.36613	7.75618	22.9187	0.645603	0.015975	0.129417	0.034415
Height	TPP	TraesCS1A02G210400	2.02	0.077641	1.10991	13.7001	0.557135	8.17558	22.4328	0.610717	0.024836	0.131058	0.043039
Height	TPP	TraesCS1B02G224300	0	0.5	0.30103	14.9212	2.2e-05	7.57841	22.4996	0.663175	1e-06	0.124768	0.028546
Height	TPP	TraesCS1D02G213700	0	0.5	0.30103	14.8847	2.2e-05	7.93796	22.8227	0.652189	1e-06	0.125778	0.01142
Height	TPP	TraesCS2A02G161100	0.002	0.48266	0.316359	14.76	0.023533	8.00868	22.7922	0.64759	0.001033	0.133636	0.02138
Height	TPP	TraesCS2A02G167100	0.903	0.17104	0.766902	15.4884	0.32647	7.39782	23.2127	0.667238	0.014064	0.123487	0.024274
Height	TPP	TraesCS2B02G187000	0	0.5	0.30103	15.0252	2.2e-05	7.55682	22.5821	0.665361	1e-06	0.124391	0.024772
Height	TPP	TraesCS2B02G187200	0	0.5	0.30103	15.0445	2.2e-05	7.20182	22.2463	0.676268	1e-06	0.122386	0.031058
Height	TPP	TraesCS2B02G193300	0	0.5	0.30103	17.8897	2.2e-05	1.65281	19.5425	0.915424	1e-06	0.061157	0.058174
Height	TPP	TraesCS2B02G430700	4.457	0.017382	1.7599	13.3283	0.78837	7.94416	22.0608	0.604161	0.035736	0.131749	0.04353
Height	TPP	TraesCS2D02G168200	1.017	0.15661	0.805181	15.1659	0.63685	7.42727	23.23	0.652858	0.027415	0.125963	0.041358
Height	TPP	TraesCS3A02G085700	0	0.5	0.30103	15.0665	2.2e-05	7.35055	22.4171	0.672099	1e-06	0.123599	0.030845
Height	TPP	TraesCS3D02G085800	0	0.5	0.30103	15.0623	2.2e-05	5.07877	20.1411	0.74784	1e-06	0.113732	0.07315
Height	TPP	TraesCS5A02G190000	1.959	0.080808	1.09255	15.1705	0.518764	7.46523	23.1545	0.655185	0.022404	0.125831	0.039896
Height	TPP	TraesCS5D02G200800	1.3	0.12713	0.895752	14.4984	0.300466	7.84962	22.6485	0.64015	0.013266	0.126316	0.022828
Height	TPP	TraesCS6A02G248400	1.059	0.15172	0.818957	15.5255	0.45051	7.3623	23.3383	0.665237	0.019303	0.124238	0.032403
Height	TPP	TraesCS6A02G301800	0	0.5	0.30103	14.3915	2.2e-05	7.2467	21.6382	0.665096	1e-06	0.12217	0.036743
Height	TPP	TraesCS6B02G276300	3.923	0.023811	1.62322	14.1025	1.32614	7.61991	23.0485	0.611861	0.057537	0.136583	0.084181
Height	TPP	TraesCS6B02G330900	0	0.5	0.30103	14.1231	2.2e-05	7.85795	21.9811	0.642512	1e-06	0.125809	0.040414
Height	TPP	TraesCS7A02G180800	0.071	0.39469	0.403744	14.7565	0.050937	7.97634	22.7837	0.647675	0.002236	0.126613	0.010635
Height	TPP	TraesCS7B02G085800	0	0.5	0.30103	15.0777	2.2e-05	7.61852	22.6962	0.664326	1e-06	0.124804	0.022198
HI	TPS	TraesCS1A02G064800	4.157	0.020733	1.68334	0.00044	0.000156	0.00012	0.000716	0.614596	0.217295	0.131643	0.129793
HI	TPS	TraesCS1A02G338200	0	0.5	0.30103	0.000443	0	0.000145	0.000588	0.753939	1e-06	0.09636	0.024718
HI	TPS	TraesCS1B02G083100	5.12	0.011823	1.92727	0.000422	0.000387	0.000126	0.000936	0.451566	0.413765	0.158828	0.184542
HI	TPS	TraesCS1B02G350600	0.291	0.29477	0.530517	0.000441	4e-06	0.000157	0.000602	0.732337	0.006773	0.103601	0.018901
HI	TPS	TraesCS1B02G351600	0.111	0.36969	0.432162	0.000454	5e-06	0.000152	0.00061	0.743851	0.007568	0.101527	0.02504
HI	TPS	TraesCS1D02G065600	2.959	0.04271	1.36947	0.000446	0.000151	0.000124	0.000721	0.617989	0.209832	0.135454	0.13985
HI	TPS	TraesCS1D02G340400	0	0.5	0.30103	0.000454	0	0.000151	0.000605	0.750663	1e-06	0.098058	0.022795
HI	TPS	TraesCS3A02G289300	0	0.5	0.30103	0.000418	0	0.00013	0.000549	0.762619	1e-06	0.092927	0.039719
HI	TPS	TraesCS3B02G323900	NA	NA	NA	NA	NA	NA	NA	NA	NA	NA	NA
HI	TPS	TraesCS4A02G062900	0.058	0.4049	0.392652	0.000457	2e-06	0.000151	0.00061	0.748795	0.003099	0.099395	0.01612
HI	TPS	TraesCS4B02G239900	0	0.5	0.30103	0.000475	0	0.000137	0.000611	0.776582	1e-06	0.095353	0.019491
HI	TPS	TraesCS5A02G116500	0.044	0.41715	0.379708	0.000458	2e-06	0.000151	0.000611	0.749517	0.004072	0.099136	0.019479
HI	TPS	TraesCS5A02G203500	0	0.5	0.30103	0.000448	0	0.000149	0.000597	0.750338	1e-06	0.097434	0.019194
HI	TPS	TraesCS5B02G117800	0	0.5	0.30103	0.000463	0	0.000147	0.00061	0.759689	1e-06	0.098035	0.02145
HI	TPS	TraesCS5D02G129600	0	0.5	0.30103	0.000462	0	0.000149	0.000611	0.756106	1e-06	0.098738	0.016373
HI	TPS	TraesCS5D02G210000	NA	NA	NA	NA	NA	NA	NA	NA	NA	NA	NA
HI	TPS	TraesCS6A02G351300	0	0.5	0.30103	0.000461	0	0.000151	0.000612	0.753471	1e-06	0.10072	0.012962
HI	TPS	TraesCS6B02G384500	0.08	0.38852	0.410587	0.000458	2e-06	0.000151	0.00061	0.749808	0.003089	0.098913	0.014145
HI	TPP	TraesCS1A02G210400	5.353	0.010345	1.98527	0.000413	4.3e-05	0.000153	0.00061	0.678093	0.071204	0.129614	0.11347
HI	TPP	TraesCS1B02G224300	0	0.5	0.30103	0.000464	0	0.000145	0.000609	0.762314	1e-06	0.09891	0.026046
HI	TPP	TraesCS1D02G213700	0	0.5	0.30103	0.00046	0	0.000151	0.000611	0.752654	1e-06	0.097741	0.01163
HI	TPP	TraesCS2A02G161100	0	0.5	0.30103	0.000433	0	0.000155	0.000587	0.736546	1e-06	0.099941	0.032166
HI	TPP	TraesCS2A02G167100	0	0.5	0.30103	0.000444	0	0.000133	0.000576	0.769749	1e-06	0.092549	0.028371
HI	TPP	TraesCS2B02G187000	0	0.5	0.30103	0.000458	0	0.00015	0.000609	0.752771	1e-06	0.097683	0.015178
HI	TPP	TraesCS2B02G187200	0	0.5	0.30103	0.000459	0	0.000151	0.00061	0.752918	1e-06	0.097698	0.013669
HI	TPP	TraesCS2B02G193300	0	0.5	0.30103	0.000461	0	0.000146	0.000607	0.75895	1e-06	0.097305	0.020568
HI	TPP	TraesCS2B02G430700	0	0.5	0.30103	0.000441	0	9.8e-05	0.000539	0.818116	1e-06	0.079906	0.038925
HI	TPP	TraesCS2D02G168200	4.752	0.01463	1.83476	0.000515	6.7e-05	0.0001	0.000682	0.755751	0.097521	0.10503	0.088268
HI	TPP	TraesCS3A02G085700	0.045	0.41568	0.381241	0.000469	2e-06	0.000146	0.000617	0.760008	0.003513	0.096459	0.019328
HI	TPP	TraesCS3D02G085800	0	0.5	0.30103	0.000461	0	0.000147	0.000609	0.757917	1e-06	0.098999	0.025764
HI	TPP	TraesCS5A02G190000	0.003	0.4788	0.319846	0.000462	0	0.00015	0.000612	0.754227	0.000495	0.097352	0.009564
HI	TPP	TraesCS5D02G200800	0.693	0.20257	0.693425	0.000447	4e-06	0.000152	0.000604	0.740247	0.007203	0.098673	0.015078
HI	TPP	TraesCS6A02G248400	0.182	0.335	0.474955	0.000455	4e-06	0.000151	0.00061	0.746263	0.006658	0.098357	0.020137
HI	TPP	TraesCS6A02G301800	NA	NA	NA	NA	NA	NA	NA	NA	NA	NA	NA
HI	TPP	TraesCS6B02G276300	1.827	0.088257	1.05425	0.000424	2.6e-05	0.000156	0.000607	0.699481	0.043515	0.115152	0.071804
HI	TPP	TraesCS6B02G330900	0	0.5	0.30103	0.00046	0	0.00015	0.00061	0.753785	1e-06	0.09785	0.017412
HI	TPP	TraesCS7A02G180800	NA	NA	NA	NA	NA	NA	NA	NA	NA	NA	NA
HI	TPP	TraesCS7B02G085800	NA	NA	NA	NA	NA	NA	NA	NA	NA	NA	NA
InfSPKLSP	TPS	TraesCS1A02G064800	0	0.5	0.30103	0.048121	0	0.051821	0.099942	0.481493	1e-06	0.137248	0.051005
InfSPKLSP	TPS	TraesCS1A02G338200	0.429	0.25617	0.591472	0.048263	0.001075	0.051531	0.100869	0.478474	0.010659	0.13573	0.026665
InfSPKLSP	TPS	TraesCS1B02G083100	0	0.5	0.30103	0.048048	0	0.052049	0.100097	0.480017	1e-06	0.135389	0.028305
InfSPKLSP	TPS	TraesCS1B02G350600	0	0.5	0.30103	0.017724	0	0.038651	0.056375	0.314401	2e-06	0.104145	0.088122
InfSPKLSP	TPS	TraesCS1B02G351600	0	0.5	0.30103	0.048794	0	0.051796	0.10059	0.485079	1e-06	0.136735	0.01985
InfSPKLSP	TPS	TraesCS1D02G065600	0	0.5	0.30103	0.048436	0	0.052153	0.100589	0.481522	1e-06	0.136277	0.035891
InfSPKLSP	TPS	TraesCS1D02G340400	0	0.5	0.30103	0.049416	0	0.047723	0.097139	0.508717	1e-06	0.13474	0.035911
InfSPKLSP	TPS	TraesCS3A02G289300	0.452	0.25077	0.600724	0.048146	0.001355	0.051379	0.10088	0.47726	0.01343	0.13615	0.029499
InfSPKLSP	TPS	TraesCS3B02G323900	0.042	0.41911	0.377672	0.048795	0.000296	0.051789	0.100879	0.483692	0.002935	0.134899	0.017161
InfSPKLSP	TPS	TraesCS4A02G062900	0	0.5	0.30103	0.04931	0	0.050622	0.099933	0.493435	1e-06	0.136784	0.028863
InfSPKLSP	TPS	TraesCS4B02G239900	0	0.49813	0.302657	0.048464	5e-06	0.052163	0.100632	0.481593	5.1e-05	0.13543	0.010703
InfSPKLSP	TPS	TraesCS5A02G116500	NA	NA	NA	NA	NA	NA	NA	NA	NA	NA	NA
InfSPKLSP	TPS	TraesCS5A02G203500	NA	NA	NA	NA	NA	NA	NA	NA	NA	NA	NA
InfSPKLSP	TPS	TraesCS5B02G117800	0.979	0.16127	0.792446	0.045202	0.003374	0.052153	0.100729	0.44875	0.033499	0.137954	0.04979
InfSPKLSP	TPS	TraesCS5D02G129600	1.406	0.11789	0.928523	0.045122	0.002599	0.052587	0.100308	0.449833	0.025909	0.138302	0.048129
InfSPKLSP	TPS	TraesCS5D02G210000	2.489	0.057321	1.24169	0.04372	0.004101	0.052281	0.100102	0.436751	0.04097	0.137745	0.060462
InfSPKLSP	TPS	TraesCS6A02G351300	0	0.5	0.30103	0.049172	0	0.048923	0.098094	0.501268	1e-06	0.136078	0.039043
InfSPKLSP	TPS	TraesCS6B02G384500	0	0.5	0.30103	0.048009	0	0.052237	0.100246	0.478908	1e-06	0.135318	0.015831
InfSPKLSP	TPP	TraesCS1A02G210400	0.453	0.25053	0.60114	0.047739	0.00097	0.05188	0.100589	0.474595	0.009646	0.13484	0.024075
InfSPKLSP	TPP	TraesCS1B02G224300	0	0.5	0.30103	0.051368	0	0.047844	0.099212	0.517759	1e-06	0.139395	0.035979
InfSPKLSP	TPP	TraesCS1D02G213700	0.751	0.19305	0.71433	0.04796	0.001029	0.05131	0.100298	0.478173	0.010256	0.132617	0.020449
InfSPKLSP	TPP	TraesCS2A02G161100	0.37	0.27162	0.566038	0.049856	0.001613	0.05053	0.101999	0.488789	0.015814	0.135784	0.03844
InfSPKLSP	TPP	TraesCS2A02G167100	0.762	0.19131	0.718262	0.046257	0.001771	0.052016	0.100044	0.462368	0.017698	0.138046	0.030842
InfSPKLSP	TPP	TraesCS2B02G187000	0.733	0.19593	0.707899	0.046467	0.001519	0.052302	0.100288	0.46333	0.015149	0.134792	0.032432
InfSPKLSP	TPP	TraesCS2B02G187200	0.912	0.16985	0.769934	0.046166	0.001867	0.052365	0.100398	0.459826	0.018594	0.134637	0.03841
InfSPKLSP	TPP	TraesCS2B02G193300	0	0.5	0.30103	0.049448	0	0.044152	0.0936	0.528289	1e-06	0.133117	0.047281
InfSPKLSP	TPP	TraesCS2B02G430700	0.006	0.46888	0.328938	0.048629	0.000141	0.051955	0.100725	0.482788	0.001401	0.13534	0.01628
InfSPKLSP	TPP	TraesCS2D02G168200	0	0.5	0.30103	0.037197	0	0.038869	0.076066	0.489009	1e-06	0.122889	0.071031
InfSPKLSP	TPP	TraesCS3A02G085700	0	0.5	0.30103	0.048923	0	0.042209	0.091132	0.536838	1e-06	0.134936	0.067453
InfSPKLSP	TPP	TraesCS3D02G085800	0.072	0.39441	0.404052	0.047693	0.000508	0.052345	0.100546	0.47434	0.005053	0.138033	0.024473
InfSPKLSP	TPP	TraesCS5A02G190000	0	0.5	0.30103	0.040757	0	0.035534	0.076291	0.534234	1e-06	0.120213	0.060774
InfSPKLSP	TPP	TraesCS5D02G200800	5.977	0.007248	2.13978	0.04727	0.007432	0.047652	0.102353	0.46183	0.07261	0.138042	0.081108
InfSPKLSP	TPP	TraesCS6A02G248400	0	0.5	0.30103	0.04806	0	0.052031	0.100091	0.48016	1e-06	0.135311	0.019993
InfSPKLSP	TPP	TraesCS6A02G301800	0	0.5	0.30103	0.049778	0	0.050534	0.100311	0.496232	1e-06	0.137951	0.025071
InfSPKLSP	TPP	TraesCS6B02G276300	0	0.5	0.30103	0.04844	0	0.052181	0.100622	0.481408	1e-06	0.135523	0.00963
InfSPKLSP	TPP	TraesCS6B02G330900	0	0.5	0.30103	0.047632	0	0.049934	0.097566	0.488203	1e-06	0.134718	0.034723
InfSPKLSP	TPP	TraesCS7A02G180800	1.31	0.12621	0.898906	0.048979	0.001393	0.050459	0.100831	0.485753	0.013819	0.133847	0.025695
InfSPKLSP	TPP	TraesCS7B02G085800	0.122	0.36345	0.439555	0.047422	0.000505	0.052435	0.100362	0.472506	0.005033	0.137314	0.019318
Ped	TPS	TraesCS1A02G064800	0	0.5	0.30103	6.47192	8e-06	0.441006	6.91293	0.936205	1e-06	0.060274	0.047949
Ped	TPS	TraesCS1A02G338200	0	0.5	0.30103	6.1925	8e-06	0.788024	6.98053	0.88711	1e-06	0.063558	0.012791
Ped	TPS	TraesCS1B02G083100	NA	NA	NA	NA	NA	NA	NA	NA	NA	NA	NA
Ped	TPS	TraesCS1B02G350600	0	0.5	0.30103	6.09115	8e-06	0.661471	6.75263	0.902041	1e-06	0.058884	0.023047
Ped	TPS	TraesCS1B02G351600	0.25	0.30843	0.510843	6.21054	0.056157	0.777988	7.04469	0.881592	0.007971	0.065626	0.021831
Ped	TPS	TraesCS1D02G065600	0.599	0.2194	0.658763	5.41599	0.73947	0.936317	7.09178	0.7637	0.104272	0.125759	0.105876
Ped	TPS	TraesCS1D02G340400	0	0.5	0.30103	6.22925	8e-06	0.795004	7.02426	0.886819	1e-06	0.063784	0.013227
Ped	TPS	TraesCS3A02G289300	0.059	0.40407	0.393543	6.16405	0.030028	0.807293	7.00137	0.880406	0.004289	0.068587	0.019505
Ped	TPS	TraesCS3B02G323900	0	0.5	0.30103	6.1352	8e-06	0.71121	6.84642	0.896118	1e-06	0.061213	0.021909
Ped	TPS	TraesCS4A02G062900	0	0.5	0.30103	6.21562	8e-06	0.643953	6.85958	0.906122	1e-06	0.058683	0.0248
Ped	TPS	TraesCS4B02G239900	3.009	0.041411	1.38288	6.05032	0.236399	0.759397	7.04612	0.858674	0.03355	0.08066	0.058787
Ped	TPS	TraesCS5A02G116500	0.037	0.42403	0.372603	6.11132	0.029683	0.827051	6.96805	0.877048	0.00426	0.070963	0.018897
Ped	TPS	TraesCS5A02G203500	0.174	0.33845	0.470505	6.12023	0.030756	0.821733	6.97272	0.877739	0.004411	0.068064	0.01484
Ped	TPS	TraesCS5B02G117800	0	0.5	0.30103	6.5324	8e-06	0.581661	7.11407	0.918237	1e-06	0.061341	0.027536
Ped	TPS	TraesCS5D02G129600	0	0.5	0.30103	6.49309	8e-06	0.290974	6.78407	0.957108	1e-06	0.04607	0.038239
Ped	TPS	TraesCS5D02G210000	0	0.5	0.30103	6.47808	8e-06	0.635984	7.11408	0.910601	1e-06	0.062064	0.021113
Ped	TPS	TraesCS6A02G351300	0	0.5	0.30103	6.56715	8e-06	0.2195	6.78666	0.967656	1e-06	0.035383	0.030715
Ped	TPS	TraesCS6B02G384500	1.293	0.12774	0.893673	6.0565	0.268582	0.756807	7.08189	0.85521	0.037925	0.080722	0.05192
Ped	TPP	TraesCS1A02G210400	5.277	0.010806	1.96634	5.38631	0.302043	0.95675	6.64511	0.810568	0.045453	0.095964	0.066067
Ped	TPP	TraesCS1B02G224300	0	0.5	0.30103	6.19151	8e-06	0.628713	6.82024	0.907815	1e-06	0.059897	0.029815
Ped	TPP	TraesCS1D02G213700	0.119	0.36508	0.437612	6.10199	0.012491	0.830248	6.94473	0.878651	0.001799	0.066722	0.006943
Ped	TPP	TraesCS2A02G161100	0.07	0.39582	0.402502	6.09314	0.026977	0.834688	6.95481	0.876105	0.003879	0.071317	0.017665
Ped	TPP	TraesCS2A02G167100	0	0.5	0.30103	6.30614	8e-06	0.722185	7.02833	0.897245	1e-06	0.061036	0.014842
Ped	TPP	TraesCS2B02G187000	0	0.5	0.30103	6.24643	8e-06	0.766983	7.01342	0.89064	1e-06	0.063352	0.015166
Ped	TPP	TraesCS2B02G187200	0	0.5	0.30103	6.24405	8e-06	0.715351	6.95941	0.89721	1e-06	0.06134	0.017788
Ped	TPP	TraesCS2B02G193300	0	0.5	0.30103	6.25278	8e-06	0.697968	6.95075	0.899583	1e-06	0.061676	0.022428
Ped	TPP	TraesCS2B02G430700	0	0.5	0.30103	6.42494	8e-06	0.630192	7.05514	0.910675	1e-06	0.057543	0.019415
Ped	TPP	TraesCS2D02G168200	0	0.5	0.30103	6.25251	8e-06	0.778759	7.03128	0.889243	1e-06	0.063931	0.017787
Ped	TPP	TraesCS3A02G085700	0	0.5	0.30103	6.01921	8e-06	0.692094	6.71131	0.896875	1e-06	0.060935	0.027322
Ped	TPP	TraesCS3D02G085800	0.115	0.36703	0.435298	6.16935	0.043572	0.805466	7.01838	0.879027	0.006208	0.069206	0.024628
Ped	TPP	TraesCS5A02G190000	0.376	0.26997	0.568684	6.13567	0.045067	0.807684	6.98842	0.877977	0.006449	0.067251	0.01706
Ped	TPP	TraesCS5D02G200800	0.312	0.28819	0.540321	5.99313	0.0446	0.849893	6.88762	0.87013	0.006475	0.069898	0.015341
Ped	TPP	TraesCS6A02G248400	0	0.5	0.30103	6.27731	8e-06	0.759348	7.03666	0.892086	1e-06	0.063503	0.015106
Ped	TPP	TraesCS6A02G301800	0	0.5	0.30103	6.29174	8e-06	0.729948	7.0217	0.896043	1e-06	0.063274	0.019227
Ped	TPP	TraesCS6B02G276300	3.927	0.023753	1.62428	5.94943	0.152256	0.775022	6.87671	0.865157	0.022141	0.071829	0.03238
Ped	TPP	TraesCS6B02G330900	0	0.5	0.30103	6.23806	8e-06	0.793512	7.03158	0.887149	1e-06	0.064181	0.011319
Ped	TPP	TraesCS7A02G180800	0	0.5	0.30103	6.2484	8e-06	0.776453	7.02487	0.88947	1e-06	0.062906	0.008436
Ped	TPP	TraesCS7B02G085800	1.648	0.099594	1.00177	5.91711	0.1362	0.846201	6.89951	0.857613	0.019741	0.075447	0.0357
PGF	TPS	TraesCS1A02G064800	0.017	0.44762	0.349091	1.29111	0.014559	1.03028	2.33594	0.552713	0.006233	0.144387	0.046706
PGF	TPS	TraesCS1A02G338200	11.042	0.00044528	3.35137	0.935745	3.81464	0.967036	5.71742	0.163666	0.667196	0.1168	0.213079
PGF	TPS	TraesCS1B02G083100	0	0.5	0.30103	1.36249	2e-06	0.975909	2.3384	0.582659	1e-06	0.136902	0.033528
PGF	TPS	TraesCS1B02G350600	0	0.5	0.30103	1.19466	2e-06	0.931259	2.12593	0.56195	1e-06	0.126789	0.040157
PGF	TPS	TraesCS1B02G351600	0.066	0.39854	0.399528	1.32071	0.015245	1.01234	2.34829	0.562411	0.006492	0.132116	0.026943
PGF	TPS	TraesCS1D02G065600	0	0.5	0.30103	1.33458	2e-06	1.01098	2.34556	0.568981	1e-06	0.141392	0.033017
PGF	TPS	TraesCS1D02G340400	0.31	0.28875	0.539478	1.34153	0.035525	0.987948	2.36501	0.567243	0.015021	0.129104	0.035531
PGF	TPS	TraesCS3A02G289300	0.581	0.22291	0.65187	1.24931	0.056564	1.02767	2.33354	0.535372	0.02424	0.135542	0.047069
PGF	TPS	TraesCS3B02G323900	0	0.5	0.30103	1.11335	2e-06	0.787326	1.90067	0.585764	1e-06	0.120089	0.057421
PGF	TPS	TraesCS4A02G062900	0	0.5	0.30103	1.37819	2e-06	0.958406	2.3366	0.589827	1e-06	0.131971	0.02647
PGF	TPS	TraesCS4B02G239900	0	0.5	0.30103	1.23729	2e-06	1.00429	2.24158	0.551972	1e-06	0.130092	0.026125
PGF	TPS	TraesCS5A02G116500	0.261	0.30472	0.516099	1.3378	0.020166	0.99821	2.35617	0.567784	0.008559	0.131169	0.022844
PGF	TPS	TraesCS5A02G203500	0.093	0.38006	0.420148	1.30101	0.008338	1.02528	2.33462	0.557268	0.003571	0.132317	0.015035
PGF	TPS	TraesCS5B02G117800	0	0.5	0.30103	1.3263	2e-06	0.79954	2.12584	0.623894	1e-06	0.124375	0.054696
PGF	TPS	TraesCS5D02G129600	NA	NA	NA	NA	NA	NA	NA	NA	NA	NA	NA
PGF	TPS	TraesCS5D02G210000	0	0.5	0.30103	1.28488	2e-06	0.898184	2.18307	0.588567	1e-06	0.12793	0.047711
PGF	TPS	TraesCS6A02G351300	0.002	0.48209	0.316872	1.3186	0.001494	1.02114	2.34123	0.563207	0.000638	0.132862	0.015503
PGF	TPS	TraesCS6B02G384500	0	0.5	0.30103	1.09356	0.430376	1.05416	2.57809	0.424175	0.166936	0.152561	0.15404
PGF	TPP	TraesCS1A02G210400	0	0.5	0.30103	1.32227	2e-06	1.0202	2.34247	0.564476	1e-06	0.131664	0.011443
PGF	TPP	TraesCS1B02G224300	0	0.5	0.30103	0.297307	2e-06	0.713026	1.01033	0.294266	2e-06	0.091108	0.109266
PGF	TPP	TraesCS1D02G213700	1.882	0.08504	1.07038	1.38222	0.082123	0.930154	2.3945	0.577248	0.034297	0.126479	0.045303
PGF	TPP	TraesCS2A02G161100	NA	NA	NA	NA	NA	NA	NA	NA	NA	NA	NA
PGF	TPP	TraesCS2A02G167100	0.228	0.31644	0.499709	1.35863	0.018014	0.986984	2.36363	0.574808	0.007621	0.129933	0.020858
PGF	TPP	TraesCS2B02G187000	1.273	0.12956	0.887529	1.24452	0.048358	1.02982	2.32269	0.535808	0.02082	0.137746	0.038405
PGF	TPP	TraesCS2B02G187200	1.665	0.098494	1.00659	1.24364	0.06676	1.02484	2.33523	0.532554	0.028588	0.138472	0.052098
PGF	TPP	TraesCS2B02G193300	0.069	0.39617	0.402118	1.33674	0.010109	1.00648	2.35332	0.56802	0.004295	0.130155	0.019893
PGF	TPP	TraesCS2B02G430700	0.379	0.26897	0.570296	1.29577	0.032193	1.0118	2.33977	0.553803	0.013759	0.131875	0.029289
PGF	TPP	TraesCS2D02G168200	4.208	0.020112	1.69654	1.63204	0.115323	0.772849	2.52021	0.64758	0.045759	0.118585	0.049667
PGF	TPP	TraesCS3A02G085700	0.491	0.24185	0.616454	1.39268	0.071684	0.951326	2.41568	0.576514	0.029674	0.130287	0.053339
PGF	TPP	TraesCS3D02G085800	0.24	0.31224	0.505511	1.31579	0.032754	1.0096	2.35814	0.557977	0.01389	0.133116	0.039864
PGF	TPP	TraesCS5A02G190000	0	0.5	0.30103	1.33995	2e-06	1.00839	2.34834	0.570594	1e-06	0.132773	0.012073
PGF	TPP	TraesCS5D02G200800	0	0.5	0.30103	1.30153	2e-06	1.0299	2.33144	0.558253	1e-06	0.132515	0.012114
PGF	TPP	TraesCS6A02G248400	0	0.5	0.30103	0.705639	2e-06	0.414503	1.12014	0.629954	2e-06	0.096026	0.086916
PGF	TPP	TraesCS6A02G301800	0	0.5	0.30103	1.30536	2e-06	0.973367	2.27873	0.572845	1e-06	0.129973	0.030201
PGF	TPP	TraesCS6B02G276300	0.081	0.38803	0.411135	1.30443	0.013948	1.02001	2.33839	0.557833	0.005965	0.132408	0.022503
PGF	TPP	TraesCS6B02G330900	0.073	0.39368	0.404857	1.34158	0.010836	1.00438	2.35679	0.569238	0.004598	0.130624	0.021404
PGF	TPP	TraesCS7A02G180800	0.372	0.27093	0.567143	1.26448	0.017369	1.03577	2.31762	0.545593	0.007494	0.133569	0.019615
PGF	TPP	TraesCS7B02G085800	NA	NA	NA	NA	NA	NA	NA	NA	NA	NA	NA
RSGP	TPS	TraesCS1A02G064800	0	0.5	0.30103	1.15463	2e-06	0.463517	1.61815	0.71355	1e-06	0.122732	0.102874
RSGP	TPS	TraesCS1A02G338200	0	0.5	0.30103	1.15464	2e-06	0.794285	1.94892	0.592448	1e-06	0.134933	0.012096
RSGP	TPS	TraesCS1B02G083100	0	0.5	0.30103	1.15443	2e-06	0.737829	1.89226	0.610079	1e-06	0.134231	0.046976
RSGP	TPS	TraesCS1B02G350600	0.01	0.46047	0.336799	1.15621	0.002546	0.792105	1.95086	0.592667	0.001305	0.134442	0.014008
RSGP	TPS	TraesCS1B02G351600	2.357	0.062355	1.20513	0.991608	0.275357	0.805603	2.07257	0.478444	0.132858	0.150721	0.134078
RSGP	TPS	TraesCS1D02G065600	1.176	0.13912	0.85661	1.06107	0.064053	0.807285	1.93241	0.549091	0.033147	0.143408	0.050515
RSGP	TPS	TraesCS1D02G340400	3.383	0.032931	1.4824	1.10679	0.066627	0.759723	1.93314	0.572535	0.034466	0.135438	0.043835
RSGP	TPS	TraesCS3A02G289300	0	0.5	0.30103	1.19388	2e-06	0.752955	1.94684	0.613241	1e-06	0.135261	0.032262
RSGP	TPS	TraesCS3B02G323900	0.497	0.24041	0.619047	1.14882	0.053662	0.7762	1.97868	0.580598	0.02712	0.134212	0.056711
RSGP	TPS	TraesCS4A02G062900	0	0.5	0.30103	1.15383	2e-06	0.794627	1.94846	0.592176	1e-06	0.134889	0.01594
RSGP	TPS	TraesCS4B02G239900	0.162	0.34388	0.463593	1.16352	0.009594	0.783462	1.95658	0.594672	0.004903	0.132856	0.016986
RSGP	TPS	TraesCS5A02G116500	2.697	0.05027	1.29869	0.783187	0.083928	0.942384	1.8095	0.43282	0.046382	0.15697	0.059385
RSGP	TPS	TraesCS5A02G203500	0.282	0.29781	0.526061	1.10798	0.012686	0.809374	1.93004	0.574071	0.006573	0.138982	0.018864
RSGP	TPS	TraesCS5B02G117800	0.22	0.31965	0.495325	1.11753	0.020094	0.801966	1.93959	0.576168	0.01036	0.138367	0.028769
RSGP	TPS	TraesCS5D02G129600	0	0.5	0.30103	1.1586	2e-06	0.791611	1.95021	0.594089	1e-06	0.136632	0.015598
RSGP	TPS	TraesCS5D02G210000	0	0.5	0.30103	1.17498	2e-06	0.7585	1.93348	0.607701	1e-06	0.134925	0.034128
RSGP	TPS	TraesCS6A02G351300	1.64	0.10013	0.999436	1.13494	0.046378	0.76987	1.95118	0.581665	0.023769	0.133729	0.035945
RSGP	TPS	TraesCS6B02G384500	0	0.5	0.30103	1.17787	2e-06	0.778962	1.95683	0.601926	1e-06	0.13628	0.026031
RSGP	TPP	TraesCS1A02G210400	0	0.5	0.30103	1.0546	2e-06	0.667982	1.72258	0.61222	1e-06	0.125758	0.04499
RSGP	TPP	TraesCS1B02G224300	0	0.5	0.30103	1.1549	2e-06	0.794094	1.949	0.592562	1e-06	0.136172	0.019451
RSGP	TPP	TraesCS1D02G213700	0	0.5	0.30103	1.18035	2e-06	0.775089	1.95545	0.603624	1e-06	0.133899	0.014213
RSGP	TPP	TraesCS2A02G161100	0	0.5	0.30103	1.16792	2e-06	0.526939	1.69486	0.689095	1e-06	0.117152	0.066418
RSGP	TPP	TraesCS2A02G167100	0	0.5	0.30103	1.14675	2e-06	0.797662	1.94442	0.589767	1e-06	0.134985	0.016365
RSGP	TPP	TraesCS2B02G187000	1.877	0.085313	1.06898	1.16882	0.081881	0.748896	1.9996	0.584527	0.040949	0.137014	0.071376
RSGP	TPP	TraesCS2B02G187200	1.68	0.09746	1.01117	1.15893	0.052162	0.762943	1.97403	0.587086	0.026424	0.135986	0.047491
RSGP	TPP	TraesCS2B02G193300	0.698	0.2017	0.695294	1.04795	0.044903	0.827292	1.92015	0.545767	0.023385	0.145019	0.050175
RSGP	TPP	TraesCS2B02G430700	0	0.5	0.30103	1.16666	2e-06	0.786231	1.9529	0.597402	1e-06	0.135137	0.014287
RSGP	TPP	TraesCS2D02G168200	0.083	0.38672	0.412603	1.16918	0.011005	0.779469	1.95966	0.596627	0.005616	0.13369	0.023037
RSGP	TPP	TraesCS3A02G085700	0.008	0.46543	0.332146	1.16454	0.006944	0.785807	1.9573	0.594976	0.003548	0.134257	0.028426
RSGP	TPP	TraesCS3D02G085800	0	0.5	0.30103	1.15937	2e-06	0.79043	1.9498	0.594609	1e-06	0.137276	0.020911
RSGP	TPP	TraesCS5A02G190000	0	0.5	0.30103	1.17656	2e-06	0.763893	1.94046	0.606332	1e-06	0.133106	0.018088
RSGP	TPP	TraesCS5D02G200800	0	0.5	0.30103	1.14687	2e-06	0.797452	1.94432	0.589855	1e-06	0.134964	0.012107
RSGP	TPP	TraesCS6A02G248400	0	0.5	0.30103	1.15362	2e-06	0.793723	1.94735	0.592407	1e-06	0.134938	0.017947
RSGP	TPP	TraesCS6A02G301800	0	0.5	0.30103	1.14894	2e-06	0.774002	1.92294	0.59749	1e-06	0.133842	0.025081
RSGP	TPP	TraesCS6B02G276300	0.002	0.48194	0.317007	1.15115	0.000863	0.795645	1.94766	0.591043	0.000443	0.135546	0.010013
RSGP	TPP	TraesCS6B02G330900	0.476	0.24506	0.610728	1.1163	0.027057	0.799931	1.94328	0.574438	0.013923	0.138374	0.032933
RSGP	TPP	TraesCS7A02G180800	0	0.5	0.30103	1.06757	0.192057	0.804858	2.06448	0.517111	0.093029	0.156746	0.135716
RSGP	TPP	TraesCS7B02G085800	0	0.5	0.30103	1.10428	2e-06	0.736601	1.84088	0.599864	1e-06	0.131012	0.034849
SM2	TPS	TraesCS1A02G064800	0.203	0.32611	0.486636	763.228	30.4749	396.861	1190.56	0.641064	0.025597	0.116162	0.060686
SM2	TPS	TraesCS1A02G338200	7.644	0.0028487	2.54535	574.324	527.77	424.651	1526.74	0.376175	0.345683	0.164364	0.231598
SM2	TPS	TraesCS1B02G083100	0	0.5	0.30103	757.802	0.001192	410.766	1168.57	0.648487	1e-06	0.115178	0.025027
SM2	TPS	TraesCS1B02G350600	0.192	0.33054	0.480776	775.855	6.65293	398.29	1180.8	0.65706	0.005634	0.11286	0.01811
SM2	TPS	TraesCS1B02G351600	0	0.5	0.30103	740.419	0.001192	397.862	1138.28	0.650471	1e-06	0.113464	0.033451
SM2	TPS	TraesCS1D02G065600	0	0.5	0.30103	740.593	0.001192	396.081	1136.67	0.651543	1e-06	0.114362	0.042489
SM2	TPS	TraesCS1D02G340400	0	0.5	0.30103	751.371	0.001192	399.973	1151.35	0.652603	1e-06	0.11341	0.025055
SM2	TPS	TraesCS3A02G289300	0.002	0.48336	0.315729	757.179	1.01121	411.113	1169.3	0.647547	0.000865	0.115051	0.019967
SM2	TPS	TraesCS3B02G323900	0.001	0.49066	0.309219	758.578	0.318731	410.849	1169.75	0.648498	0.000272	0.113801	0.012337
SM2	TPS	TraesCS4A02G062900	0	0.5	0.30103	657.518	0.001192	378.219	1035.74	0.63483	1e-06	0.111185	0.050829
SM2	TPS	TraesCS4B02G239900	NA	NA	NA	NA	NA	NA	NA	NA	NA	NA	NA
SM2	TPS	TraesCS5A02G116500	0	0.5	0.30103	785.569	0.001192	392.038	1177.61	0.667089	1e-06	0.118098	0.019976
SM2	TPS	TraesCS5A02G203500	0	0.5	0.30103	743.272	0.001192	406.933	1150.21	0.646208	1e-06	0.113469	0.018413
SM2	TPS	TraesCS5B02G117800	0.804	0.1849	0.733063	714.505	32.3857	416.622	1163.51	0.614093	0.027834	0.121623	0.045107
SM2	TPS	TraesCS5D02G129600	1.695	0.09648	1.01556	732.308	37.0481	406.96	1176.32	0.622544	0.031495	0.117631	0.057167
SM2	TPS	TraesCS5D02G210000	0	0.5	0.30103	753.972	0.001192	365.16	1119.13	0.673711	1e-06	0.112486	0.041309
SM2	TPS	TraesCS6A02G351300	2.868	0.04517	1.34515	804.947	81.7356	352.774	1239.46	0.649435	0.065945	0.114588	0.077483
SM2	TPS	TraesCS6B02G384500	NA	NA	NA	NA	NA	NA	NA	NA	NA	NA	NA
SM2	TPP	TraesCS1A02G210400	0.36	0.27428	0.561806	750.901	9.39741	408.856	1169.15	0.64226	0.008038	0.114355	0.021486
SM2	TPP	TraesCS1B02G224300	0	0.5	0.30103	687.418	0.001192	408.349	1095.77	0.627339	1e-06	0.113652	0.038792
SM2	TPP	TraesCS1D02G213700	0	0.5	0.30103	765.487	0.001192	407.011	1172.5	0.652868	1e-06	0.114291	0.010291
SM2	TPP	TraesCS2A02G161100	0	0.5	0.30103	717.387	0.001192	385.508	1102.9	0.650457	1e-06	0.112231	0.040091
SM2	TPP	TraesCS2A02G167100	1.103	0.14683	0.833185	733.252	22.2984	406.351	1161.9	0.631079	0.019191	0.119181	0.030904
SM2	TPP	TraesCS2B02G187000	0	0.5	0.30103	758.181	0.001192	411.198	1169.38	0.648361	1e-06	0.117327	0.014361
SM2	TPP	TraesCS2B02G187200	0	0.5	0.30103	769.562	0.001192	402.638	1172.2	0.65651	1e-06	0.116898	0.016818
SM2	TPP	TraesCS2B02G193300	0	0.5	0.30103	681.988	0.001192	299.222	981.211	0.695047	1e-06	0.104122	0.057622
SM2	TPP	TraesCS2B02G430700	3.008	0.041418	1.38281	732.361	28.5129	394.588	1155.46	0.633825	0.024677	0.115216	0.033533
SM2	TPP	TraesCS2D02G168200	0	0.5	0.30103	751.154	0.001192	377.705	1128.86	0.665409	1e-06	0.111727	0.032504
SM2	TPP	TraesCS3A02G085700	0	0.5	0.30103	737.585	0.001192	414.923	1152.51	0.639982	1e-06	0.114462	0.024244
SM2	TPP	TraesCS3D02G085800	1.009	0.15751	0.802692	703.954	70.1168	417.657	1191.73	0.5907	0.058836	0.134395	0.091193
SM2	TPP	TraesCS5A02G190000	0	0.5	0.30103	753.731	0.001192	411.326	1165.06	0.646947	1e-06	0.113885	0.012376
SM2	TPP	TraesCS5D02G200800	NA	NA	NA	NA	NA	NA	NA	NA	NA	NA	NA
SM2	TPP	TraesCS6A02G248400	2.444	0.059004	1.22912	801.243	46.7766	363.692	1211.71	0.661249	0.038604	0.112657	0.051021
SM2	TPP	TraesCS6A02G301800	0	0.5	0.30103	726.494	0.001192	381.718	1108.21	0.655554	1e-06	0.111766	0.035876
SM2	TPP	TraesCS6B02G276300	0	0.5	0.30103	765.35	0.001192	397.165	1162.52	0.658356	1e-06	0.113227	0.017731
SM2	TPP	TraesCS6B02G330900	0	0.5	0.30103	756.726	0.001192	411.545	1168.27	0.647731	1e-06	0.113874	0.015766
SM2	TPP	TraesCS7A02G180800	0	0.5	0.30103	758.104	0.001192	406.286	1164.39	0.651073	1e-06	0.113543	0.012846
SM2	TPP	TraesCS7B02G085800	0	0.5	0.30103	674.984	0.001192	311.427	986.412	0.684282	1e-06	0.105234	0.056295
Spike	TPS	TraesCS1A02G064800	0	0.5	0.30103	0.756954	1e-06	0.198404	0.955359	0.792324	1e-06	0.092533	0.05488
Spike	TPS	TraesCS1A02G338200	0.004	0.47362	0.32457	0.763351	0.000983	0.226737	0.991071	0.770229	0.000991	0.088502	0.013558
Spike	TPS	TraesCS1B02G083100	0	0.5	0.30103	0.77398	1e-06	0.206109	0.980089	0.789703	1e-06	0.092009	0.036535
Spike	TPS	TraesCS1B02G350600	0	0.5	0.30103	0.756672	1e-06	0.22334	0.980012	0.772104	1e-06	0.087609	0.021318
Spike	TPS	TraesCS1B02G351600	0	0.5	0.30103	0.76095	1e-06	0.217783	0.978734	0.777484	1e-06	0.087451	0.023494
Spike	TPS	TraesCS1D02G065600	0	0.5	0.30103	0.765971	1e-06	0.215082	0.981054	0.780763	1e-06	0.091874	0.039867
Spike	TPS	TraesCS1D02G340400	0	0.5	0.30103	0.766732	1e-06	0.224903	0.991636	0.773199	1e-06	0.08831	0.014314
Spike	TPS	TraesCS3A02G289300	NA	NA	NA	NA	NA	NA	NA	NA	NA	NA	NA
Spike	TPS	TraesCS3B02G323900	0	0.5	0.30103	0.751824	1e-06	0.216562	0.968387	0.776367	1e-06	0.08664	0.022352
Spike	TPS	TraesCS4A02G062900	1.334	0.12406	0.906368	0.689908	0.044009	0.239969	0.973886	0.708407	0.045189	0.109427	0.061141
Spike	TPS	TraesCS4B02G239900	0	0.5	0.30103	0.722316	1e-06	0.182737	0.905054	0.798091	1e-06	0.081585	0.0355
Spike	TPS	TraesCS5A02G116500	0.161	0.34419	0.463202	0.744509	0.007893	0.231301	0.983702	0.756844	0.008024	0.093421	0.023234
Spike	TPS	TraesCS5A02G203500	0	0.5	0.30103	0.76896	1e-06	0.208881	0.977843	0.786384	1e-06	0.085939	0.020403
Spike	TPS	TraesCS5B02G117800	0.683	0.20436	0.689604	0.710078	0.016136	0.241964	0.968178	0.733417	0.016667	0.10117	0.031461
Spike	TPS	TraesCS5D02G129600	0.402	0.26301	0.580028	0.752438	0.012502	0.227212	0.992151	0.75839	0.012601	0.092061	0.032522
Spike	TPS	TraesCS5D02G210000	NA	NA	NA	NA	NA	NA	NA	NA	NA	NA	NA
Spike	TPS	TraesCS6A02G351300	0.295	0.29355	0.532318	0.757643	0.013166	0.223062	0.99387	0.762315	0.013247	0.090662	0.03134
Spike	TPS	TraesCS6B02G384500	0.09	0.3824	0.417482	0.766832	0.003372	0.223407	0.993611	0.771762	0.003394	0.087361	0.014632
Spike	TPP	TraesCS1A02G210400	0	0.5	0.30103	0.770437	1e-06	0.219908	0.990346	0.777947	1e-06	0.087974	0.015172
Spike	TPP	TraesCS1B02G224300	0	0.5	0.30103	0.72441	1e-06	0.177867	0.902278	0.802868	1e-06	0.084118	0.04728
Spike	TPP	TraesCS1D02G213700	0	0.5	0.30103	0.763814	1e-06	0.226093	0.989907	0.771601	1e-06	0.087516	0.009009
Spike	TPP	TraesCS2A02G161100	0	0.5	0.30103	0.754795	1e-06	0.212842	0.967638	0.780038	1e-06	0.088314	0.036
Spike	TPP	TraesCS2A02G167100	0.786	0.18772	0.726489	0.761899	0.010164	0.219288	0.991351	0.768546	0.010253	0.088242	0.019194
Spike	TPP	TraesCS2B02G187000	0	0.5	0.30103	0.772555	1e-06	0.194267	0.966824	0.799065	1e-06	0.085542	0.030089
Spike	TPP	TraesCS2B02G187200	NA	NA	NA	NA	NA	NA	NA	NA	NA	NA	NA
Spike	TPP	TraesCS2B02G193300	0	0.5	0.30103	0.750054	1e-06	0.213532	0.963588	0.778397	1e-06	0.08661	0.026457
Spike	TPP	TraesCS2B02G430700	0.112	0.36887	0.433127	0.759975	0.002916	0.226304	0.989195	0.768277	0.002948	0.088271	0.011858
Spike	TPP	TraesCS2D02G168200	0	0.5	0.30103	0.772862	1e-06	0.197852	0.970716	0.796178	1e-06	0.085992	0.034428
Spike	TPP	TraesCS3A02G085700	0	0.5	0.30103	0.711179	1e-06	0.113203	0.824382	0.862681	1e-06	0.074064	0.06212
Spike	TPP	TraesCS3D02G085800	0.989	0.15995	0.796016	0.726547	0.023206	0.233769	0.983522	0.73872	0.023595	0.098865	0.043984
Spike	TPP	TraesCS5A02G190000	NA	NA	NA	NA	NA	NA	NA	NA	NA	NA	NA
Spike	TPP	TraesCS5D02G200800	0	0.5	0.30103	0.76583	1e-06	0.224429	0.99026	0.773362	1e-06	0.0874	0.010711
Spike	TPP	TraesCS6A02G248400	0	0.5	0.30103	0.745505	1e-06	0.186341	0.931847	0.800029	1e-06	0.082775	0.033839
Spike	TPP	TraesCS6A02G301800	1.863	0.086152	1.06473	0.737711	0.044813	0.221344	1.00387	0.734869	0.04464	0.099797	0.061108
Spike	TPP	TraesCS6B02G276300	0	0.5	0.30103	0.74571	1e-06	0.229451	0.975163	0.764703	1e-06	0.088418	0.014851
Spike	TPP	TraesCS6B02G330900	0	0.5	0.30103	0.765305	1e-06	0.220671	0.985977	0.77619	1e-06	0.087983	0.019269
Spike	TPP	TraesCS7A02G180800	0	0.5	0.30103	0.737991	1e-06	0.170892	0.908885	0.811975	1e-06	0.07811	0.032261
Spike	TPP	TraesCS7B02G085800	0	0.49402	0.306255	0.763894	0.000173	0.226971	0.991038	0.770802	0.000174	0.089005	0.011465
SPKLSP	TPS	TraesCS1A02G064800	0.126	0.36146	0.44194	1.29225	0.025007	0.335113	1.65237	0.782059	0.015134	0.103454	0.049639
SPKLSP	TPS	TraesCS1A02G338200	0	0.5	0.30103	1.31601	2e-06	0.333613	1.64963	0.797764	1e-06	0.094384	0.011049
SPKLSP	TPS	TraesCS1B02G083100	0	0.5	0.30103	1.31512	2e-06	0.334384	1.6495	0.797281	1e-06	0.099675	0.026625
SPKLSP	TPS	TraesCS1B02G350600	0	0.5	0.30103	1.30883	2e-06	0.330357	1.63919	0.798462	1e-06	0.093774	0.015144
SPKLSP	TPS	TraesCS1B02G351600	0	0.5	0.30103	1.31653	2e-06	0.326389	1.64292	0.801335	1e-06	0.093692	0.018331
SPKLSP	TPS	TraesCS1D02G065600	4.577	0.016205	1.79035	1.1842	0.136305	0.328649	1.64916	0.718065	0.082651	0.115122	0.076142
SPKLSP	TPS	TraesCS1D02G340400	0.982	0.16086	0.793552	1.3181	0.037325	0.312624	1.66805	0.790205	0.022376	0.094977	0.034446
SPKLSP	TPS	TraesCS3A02G289300	0.326	0.28412	0.546498	1.25209	0.014962	0.352883	1.61994	0.772926	0.009236	0.103938	0.023062
SPKLSP	TPS	TraesCS3B02G323900	0.033	0.42815	0.368404	1.30447	0.003295	0.33756	1.64533	0.792835	0.002003	0.095784	0.013316
SPKLSP	TPS	TraesCS4A02G062900	0.045	0.41582	0.381095	1.2833	0.010187	0.342647	1.63614	0.78435	0.006226	0.100532	0.025716
SPKLSP	TPS	TraesCS4B02G239900	0	0.5	0.30103	1.30666	2e-06	0.324079	1.63074	0.801267	1e-06	0.092916	0.01678
SPKLSP	TPS	TraesCS5A02G116500	3.624	0.028471	1.5456	1.14643	0.08078	0.36621	1.59342	0.719478	0.050696	0.115323	0.062352
SPKLSP	TPS	TraesCS5A02G203500	0.21	0.32345	0.490193	1.28382	0.008241	0.343102	1.63517	0.785133	0.00504	0.097952	0.015969
SPKLSP	TPS	TraesCS5B02G117800	0	0.5	0.30103	1.23365	2e-06	0.309284	1.54293	0.799547	1e-06	0.091846	0.032852
SPKLSP	TPS	TraesCS5D02G129600	3.685	0.027455	1.56138	1.22239	0.078256	0.340467	1.64111	0.744854	0.047685	0.112404	0.072994
SPKLSP	TPS	TraesCS5D02G210000	0.311	0.28848	0.539884	1.24139	0.036698	0.353762	1.63185	0.760725	0.022489	0.10876	0.046605
SPKLSP	TPS	TraesCS6A02G351300	0	0.5	0.30103	1.30033	2e-06	0.335085	1.63542	0.795107	1e-06	0.094623	0.021649
SPKLSP	TPS	TraesCS6B02G384500	0.003	0.47743	0.32109	1.31382	0.000918	0.334793	1.64953	0.796481	0.000556	0.094318	0.010831
SPKLSP	TPP	TraesCS1A02G210400	0	0.5	0.30103	1.22689	2e-06	0.24945	1.47634	0.831034	1e-06	0.082796	0.038453
SPKLSP	TPP	TraesCS1B02G224300	0.05	0.41168	0.38544	1.31413	0.005708	0.332907	1.65275	0.79512	0.003454	0.094999	0.019239
SPKLSP	TPP	TraesCS1D02G213700	NA	NA	NA	NA	NA	NA	NA	NA	NA	NA	NA
SPKLSP	TPP	TraesCS2A02G161100	0	0.5	0.30103	1.31278	2e-06	0.335157	1.64794	0.79662	1e-06	0.094663	0.019034
SPKLSP	TPP	TraesCS2A02G167100	0	0.5	0.30103	1.31365	2e-06	0.333701	1.64736	0.797432	1e-06	0.094219	0.01415
SPKLSP	TPP	TraesCS2B02G187000	1.209	0.13579	0.867132	1.17398	0.028557	0.379256	1.58179	0.742183	0.018054	0.111913	0.033127
SPKLSP	TPP	TraesCS2B02G187200	1.481	0.11182	0.951481	1.15471	0.036596	0.385978	1.57728	0.732086	0.023202	0.115572	0.042255
SPKLSP	TPP	TraesCS2B02G193300	0	0.5	0.30103	1.33664	2e-06	0.322256	1.6589	0.80574	1e-06	0.095382	0.015122
SPKLSP	TPP	TraesCS2B02G430700	0	0.5	0.30103	1.32043	2e-06	0.330334	1.65076	0.799889	1e-06	0.094032	0.015968
SPKLSP	TPP	TraesCS2D02G168200	0	0.5	0.30103	1.31866	2e-06	0.332041	1.6507	0.798848	1e-06	0.094532	0.016703
SPKLSP	TPP	TraesCS3A02G085700	0	0.5	0.30103	1.32145	2e-06	0.311105	1.63255	0.809435	1e-06	0.092121	0.02443
SPKLSP	TPP	TraesCS3D02G085800	0.107	0.37194	0.429527	1.29202	0.009797	0.340929	1.64274	0.7865	0.005964	0.099511	0.024632
SPKLSP	TPP	TraesCS5A02G190000	0.557	0.22778	0.642484	1.2695	0.014618	0.345167	1.62928	0.779176	0.008972	0.098997	0.021199
SPKLSP	TPP	TraesCS5D02G200800	1.394	0.11889	0.924855	1.23892	0.049195	0.340986	1.6291	0.760493	0.030198	0.102195	0.042374
SPKLSP	TPP	TraesCS6A02G248400	0	0.5	0.30103	1.89353	2e-06	0.01824	1.91177	0.990458	1e-06	0.025132	0.02282
SPKLSP	TPP	TraesCS6A02G301800	0	0.5	0.30103	1.33226	2e-06	0.194241	1.5265	0.872753	1e-06	0.075153	0.043526
SPKLSP	TPP	TraesCS6B02G276300	0	0.5	0.30103	1.22086	0.314108	0.352277	1.88725	0.646901	0.166437	0.192934	0.210605
SPKLSP	TPP	TraesCS6B02G330900	0.372	0.27084	0.567287	1.25555	0.015832	0.352393	1.62378	0.77323	0.00975	0.102237	0.025127
SPKLSP	TPP	TraesCS7A02G180800	0.806	0.18472	0.733486	1.29337	0.012487	0.3327	1.63856	0.789334	0.007621	0.09639	0.016192
SPKLSP	TPP	TraesCS7B02G085800	1.044	0.15339	0.814203	1.22301	0.029092	0.359609	1.61172	0.758828	0.01805	0.105659	0.03642
TGW	TPS	TraesCS1A02G064800	4.328	0.018748	1.72705	13.417	1.62443	2.5975	17.639	0.760648	0.092093	0.089376	0.074696
TGW	TPS	TraesCS1A02G338200	0.754	0.19255	0.715456	13.5799	0.287012	3.04682	16.9137	0.802892	0.016969	0.077498	0.036578
TGW	TPS	TraesCS1B02G083100	0	0.5	0.30103	13.3421	1.9e-05	3.27795	16.62	0.80277	1e-06	0.07686	0.02044
TGW	TPS	TraesCS1B02G350600	3.692	0.027344	1.56314	14.1536	0.521065	2.60804	17.2827	0.818946	0.030149	0.07336	0.042907
TGW	TPS	TraesCS1B02G351600	2.197	0.069153	1.16019	14.1462	0.565077	2.66573	17.377	0.814076	0.032519	0.072958	0.042633
TGW	TPS	TraesCS1D02G065600	0.133	0.35759	0.446615	13.0279	0.313233	3.2954	16.6365	0.783089	0.018828	0.089727	0.051156
TGW	TPS	TraesCS1D02G340400	0	0.5	0.30103	13.3447	1.9e-05	3.27191	16.6167	0.803093	1e-06	0.075741	0.018414
TGW	TPS	TraesCS3A02G289300	0	0.5	0.30103	13.3433	1.9e-05	3.27785	16.6212	0.80279	1e-06	0.077286	0.015784
TGW	TPS	TraesCS3B02G323900	1.328	0.12455	0.904656	14.5114	2.05765	2.49528	19.0643	0.76118	0.107932	0.11683	0.126579
TGW	TPS	TraesCS4A02G062900	2.55	0.055141	1.25853	13.7594	1.44368	2.61749	17.8206	0.772108	0.081012	0.090442	0.083933
TGW	TPS	TraesCS4B02G239900	NA	NA	NA	NA	NA	NA	NA	NA	NA	NA	NA
TGW	TPS	TraesCS5A02G116500	0	0.49559	0.304877	13.3578	0.002732	3.27061	16.6312	0.80318	0.000164	0.076385	0.013305
TGW	TPS	TraesCS5A02G203500	NA	NA	NA	NA	NA	NA	NA	NA	NA	NA	NA
TGW	TPS	TraesCS5B02G117800	0	0.5	0.30103	13.3403	1.9e-05	3.25099	16.5913	0.804053	1e-06	0.075666	0.017083
TGW	TPS	TraesCS5D02G129600	0	0.5	0.30103	13.3127	1.9e-05	3.25903	16.5718	0.803337	1e-06	0.075339	0.016319
TGW	TPS	TraesCS5D02G210000	NA	NA	NA	NA	NA	NA	NA	NA	NA	NA	NA
TGW	TPS	TraesCS6A02G351300	0	0.5	0.30103	13.2665	1.9e-05	3.29715	16.5637	0.80094	1e-06	0.075387	0.014589
TGW	TPS	TraesCS6B02G384500	0	0.49703	0.303617	13.341	0.001433	3.27813	16.6205	0.80268	8.6e-05	0.075415	0.011251
TGW	TPP	TraesCS1A02G210400	0	0.5	0.30103	12.882	1.9e-05	2.80052	15.6825	0.821422	1e-06	0.071086	0.03018
TGW	TPP	TraesCS1B02G224300	14.239	8.0502e-05	4.09419	17.5822	50.8815	0.380319	68.844	0.255391	0.739084	0.150954	0.15341
TGW	TPP	TraesCS1D02G213700	0	0.5	0.30103	13.3858	1.9e-05	3.26008	16.6459	0.80415	1e-06	0.074945	0.00897
TGW	TPP	TraesCS2A02G161100	0	0.5	0.30103	13.3203	1.9e-05	3.23848	16.5588	0.804424	1e-06	0.075449	0.01798
TGW	TPP	TraesCS2A02G167100	6.643	0.0049785	2.3029	14.6614	1.0991	2.09791	17.8585	0.820981	0.061545	0.07584	0.059805
TGW	TPP	TraesCS2B02G187000	7.161	0.0037252	2.42885	13.9705	1.06481	2.43517	17.4705	0.799663	0.060949	0.091372	0.078184
TGW	TPP	TraesCS2B02G187200	7.502	0.0030814	2.51125	14.0452	1.58404	2.39989	18.0292	0.779029	0.08786	0.125477	0.129132
TGW	TPP	TraesCS2B02G193300	0	0.5	0.30103	11.9386	1.9e-05	2.46199	14.4006	0.829034	1e-06	0.07164	0.055111
TGW	TPP	TraesCS2B02G430700	0.235	0.31377	0.503389	13.2348	0.068962	3.26418	16.5679	0.79882	0.004162	0.075957	0.012522
TGW	TPP	TraesCS2D02G168200	0	0.5	0.30103	13.3348	1.9e-05	3.27949	16.6143	0.802609	1e-06	0.075039	0.012135
TGW	TPP	TraesCS3A02G085700	0	0.5	0.30103	13.3219	1.9e-05	3.27973	16.6016	0.802444	1e-06	0.075047	0.015542
TGW	TPP	TraesCS3D02G085800	12	0.00026603	3.57507	12.8018	5.78991	2.36397	20.9557	0.6109	0.276292	0.159132	0.171133
TGW	TPP	TraesCS5A02G190000	0	0.49845	0.302378	13.3421	0.000556	3.2783	16.6209	0.802727	3.3e-05	0.075086	0.008616
TGW	TPP	TraesCS5D02G200800	0	0.5	0.30103	13.0792	1.9e-05	3.27635	16.3556	0.799679	1e-06	0.075352	0.012606
TGW	TPP	TraesCS6A02G248400	2.287	0.065218	1.18563	14.7519	0.585057	2.43265	17.7696	0.830176	0.032925	0.071557	0.04357
TGW	TPP	TraesCS6A02G301800	5.048	0.012329	1.90907	13.5156	1.45222	2.69935	17.6671	0.765011	0.082199	0.100061	0.091624
TGW	TPP	TraesCS6B02G276300	0	0.5	0.30103	13.374	1.9e-05	3.22731	16.6014	0.805599	1e-06	0.074712	0.010796
TGW	TPP	TraesCS6B02G330900	4.413	0.01783	1.74885	14.723	0.858922	2.3236	17.9055	0.82226	0.04797	0.07895	0.062253
TGW	TPP	TraesCS7A02G180800	0	0.5	0.30103	13.3619	1.9e-05	3.10972	16.4717	0.811207	1e-06	0.073159	0.014188
TGW	TPP	TraesCS7B02G085800	0.142	0.35294	0.452299	13.2065	0.086843	3.29262	16.586	0.796246	0.005236	0.077691	0.018756
TTA7H	TPS	TraesCS1A02G064800	0	0.5	0.30103	2922.89	0.004261	1642.68	4565.57	0.640202	1e-06	0.129614	0.056538
TTA7H	TPS	TraesCS1A02G338200	0.005	0.47122	0.326776	2910.13	3.74008	1694.52	4608.39	0.631485	0.000812	0.123689	0.012274
TTA7H	TPS	TraesCS1B02G083100	0	0.5	0.30103	2616.18	0.004261	799.581	3415.77	0.765914	1e-06	0.103084	0.096865
TTA7H	TPS	TraesCS1B02G350600	0	0.5	0.30103	2531	0.004261	1576.56	4107.57	0.61618	1e-06	0.120516	0.03962
TTA7H	TPS	TraesCS1B02G351600	2.452	0.05869	1.23144	2700.36	281.862	1671.05	4653.27	0.580314	0.060573	0.135411	0.073596
TTA7H	TPS	TraesCS1D02G065600	0	0.5	0.30103	3001.19	0.004261	1596.35	4597.54	0.652781	1e-06	0.12896	0.041855
TTA7H	TPS	TraesCS1D02G340400	0	0.5	0.30103	2804.92	0.004261	1513.28	4318.2	0.649556	1e-06	0.119234	0.043935
TTA7H	TPS	TraesCS3A02G289300	1.405	0.11797	0.928228	2723.01	141.983	1704.86	4569.85	0.595863	0.03107	0.129707	0.04653
TTA7H	TPS	TraesCS3B02G323900	0	0.5	0.30103	434.459	0.004261	1330.17	1764.63	0.246204	2e-06	0.085165	0.098754
TTA7H	TPS	TraesCS4A02G062900	0	0.5	0.30103	2947.33	0.004261	1668.66	4616	0.638504	1e-06	0.12502	0.020135
TTA7H	TPS	TraesCS4B02G239900	0	0.5	0.30103	2521.11	0.004261	1613.3	4134.41	0.609785	1e-06	0.121691	0.036931
TTA7H	TPS	TraesCS5A02G116500	0.299	0.29241	0.534008	2856.27	50.2021	1693.1	4599.57	0.620985	0.010915	0.127345	0.026268
TTA7H	TPS	TraesCS5A02G203500	1.358	0.12193	0.913889	2665.42	83.7763	1761.83	4511.02	0.590868	0.018571	0.129664	0.035481
TTA7H	TPS	TraesCS5B02G117800	0	0.5	0.30103	2846.02	0.004261	1707.12	4553.15	0.625067	1e-06	0.124111	0.022172
TTA7H	TPS	TraesCS5D02G129600	0	0.5	0.30103	2907.38	0.004261	1697.8	4605.19	0.631328	1e-06	0.124448	0.014493
TTA7H	TPS	TraesCS5D02G210000	0	0.5	0.30103	2944.97	0.004261	1513.88	4458.86	0.660477	1e-06	0.121244	0.042938
TTA7H	TPS	TraesCS6A02G351300	0.292	0.29437	0.531106	2869.55	40.638	1689.87	4600.06	0.623807	0.008834	0.125292	0.023732
TTA7H	TPS	TraesCS6B02G384500	0.032	0.42935	0.367189	2885.6	9.48393	1701.69	4596.77	0.627745	0.002063	0.124884	0.013971
TTA7H	TPP	TraesCS1A02G210400	0	0.5	0.30103	2939.75	0.004261	1657.11	4596.86	0.639512	1e-06	0.123254	0.017284
TTA7H	TPP	TraesCS1B02G224300	0	0.5	0.30103	2285.3	0.004261	1293.08	3578.39	0.638641	1e-06	0.115644	0.082045
TTA7H	TPP	TraesCS1D02G213700	1.195	0.13714	0.862836	2857.86	115.02	1639.04	4611.92	0.619668	0.02494	0.12376	0.035565
TTA7H	TPP	TraesCS2A02G161100	0	0.5	0.30103	2867.09	0.004261	1704.68	4571.77	0.627129	1e-06	0.123935	0.025046
TTA7H	TPP	TraesCS2A02G167100	0.298	0.29271	0.533562	2951.83	39.6206	1645.63	4637.09	0.636571	0.008544	0.122196	0.021019
TTA7H	TPP	TraesCS2B02G187000	2.699	0.05019	1.29938	2574.14	155.153	1766.69	4495.98	0.572543	0.034509	0.139748	0.053313
TTA7H	TPP	TraesCS2B02G187200	3.111	0.038893	1.41013	2552.86	191.476	1771.65	4515.98	0.565295	0.0424	0.14208	0.067871
TTA7H	TPP	TraesCS2B02G193300	0	0.5	0.30103	2705.44	0.004261	1556.67	4262.11	0.634765	1e-06	0.120165	0.041525
TTA7H	TPP	TraesCS2B02G430700	0	0.49433	0.305983	2903.51	1.08056	1699.32	4603.91	0.630661	0.000235	0.124569	0.013656
TTA7H	TPP	TraesCS2D02G168200	2.547	0.055244	1.25771	3212.68	164.495	1427	4804.18	0.668726	0.03424	0.117057	0.044578
TTA7H	TPP	TraesCS3A02G085700	0.001	0.48488	0.314366	2917.37	6.58712	1689.8	4613.75	0.63232	0.001428	0.123323	0.025333
TTA7H	TPP	TraesCS3D02G085800	0.34	0.27983	0.553106	2851.28	57.0523	1700.08	4608.41	0.618712	0.01238	0.126488	0.032661
TTA7H	TPP	TraesCS5A02G190000	1.408	0.11767	0.929334	2600.98	84.7666	1793.84	4479.59	0.580629	0.018923	0.131766	0.0357
TTA7H	TPP	TraesCS5D02G200800	0.088	0.38352	0.416212	2925	13.9055	1677.16	4616.07	0.633656	0.003012	0.122787	0.012862
TTA7H	TPP	TraesCS6A02G248400	0	0.5	0.30103	2859.86	0.004261	1691.63	4551.5	0.628334	1e-06	0.123589	0.020382
TTA7H	TPP	TraesCS6A02G301800	0	0.5	0.30103	2812.06	0.004261	1627.39	4439.45	0.633425	1e-06	0.121961	0.030551
TTA7H	TPP	TraesCS6B02G276300	0	0.5	0.30103	2837.38	0.004261	1665.62	4503.01	0.630108	1e-06	0.122765	0.02106
TTA7H	TPP	TraesCS6B02G330900	1.166	0.14009	0.853593	2915.49	111.821	1636.18	4663.49	0.625173	0.023978	0.125332	0.043969
TTA7H	TPP	TraesCS7A02G180800	0	0.5	0.30103	2898.03	0.004261	1690.12	4588.15	0.631633	1e-06	0.123375	0.011868
TTA7H	TPP	TraesCS7B02G085800	0	0.5	0.30103	2944.13	0.004261	1672.56	4616.7	0.637714	1e-06	0.125362	0.015031
TTAnth	TPS	TraesCS1A02G064800	0	0.5	0.30103	2713.24	0.003728	1285.14	3998.39	0.678584	1e-06	0.126551	0.059693
TTAnth	TPS	TraesCS1A02G338200	0.002	0.48256	0.316449	2681.57	2.521	1378.97	4063.06	0.659987	0.00062	0.121585	0.013398
TTAnth	TPS	TraesCS1B02G083100	0	0.5	0.30103	2358.75	0.003728	659.324	3018.08	0.781541	1e-06	0.099734	0.093737
TTAnth	TPS	TraesCS1B02G350600	NA	NA	NA	NA	NA	NA	NA	NA	NA	NA	NA
TTAnth	TPS	TraesCS1B02G351600	1.179	0.13874	0.857798	2641.72	113.493	1338.53	4093.74	0.645306	0.027724	0.12484	0.043353
TTAnth	TPS	TraesCS1D02G065600	0	0.5	0.30103	2773.77	0.003728	1298.58	4072.36	0.681122	1e-06	0.127185	0.038585
TTAnth	TPS	TraesCS1D02G340400	0	0.5	0.30103	2622.47	0.003728	1364.46	3986.93	0.657767	1e-06	0.121188	0.026358
TTAnth	TPS	TraesCS3A02G289300	2.09	0.074143	1.12993	2424.73	151.554	1414.65	3990.93	0.60756	0.037975	0.130922	0.051984
TTAnth	TPS	TraesCS3B02G323900	NA	NA	NA	NA	NA	NA	NA	NA	NA	NA	NA
TTAnth	TPS	TraesCS4A02G062900	0	0.5	0.30103	2752.02	0.003728	1249.7	4001.73	0.687709	1e-06	0.118122	0.033786
TTAnth	TPS	TraesCS4B02G239900	0	0.5	0.30103	2312.7	0.003728	1243.04	3555.74	0.650413	1e-06	0.116886	0.040848
TTAnth	TPS	TraesCS5A02G116500	0.472	0.246	0.609065	2624.53	56.7044	1374.32	4055.55	0.647145	0.013982	0.126216	0.029058
TTAnth	TPS	TraesCS5A02G203500	0.773	0.18969	0.721956	2483.88	51.8579	1442.34	3978.08	0.624392	0.013036	0.12841	0.028264
TTAnth	TPS	TraesCS5B02G117800	0	0.5	0.30103	2562.92	0.003728	1353.03	3915.95	0.654482	1e-06	0.120847	0.0299
TTAnth	TPS	TraesCS5D02G129600	0	0.5	0.30103	2623.64	0.003728	1220.24	3843.88	0.68255	1e-06	0.116534	0.038861
TTAnth	TPS	TraesCS5D02G210000	0	0.5	0.30103	2681.69	0.003728	1367.41	4049.11	0.662293	1e-06	0.121571	0.021139
TTAnth	TPS	TraesCS6A02G351300	0.012	0.45709	0.339998	2679.37	6.04695	1377.71	4063.13	0.659436	0.001488	0.121701	0.015674
TTAnth	TPS	TraesCS6B02G384500	0	0.5	0.30103	2680.97	0.003728	1380.8	4061.77	0.660048	1e-06	0.121899	0.011332
TTAnth	TPP	TraesCS1A02G210400	0	0.5	0.30103	2695.63	0.003728	1370.64	4066.27	0.662924	1e-06	0.122036	0.012948
TTAnth	TPP	TraesCS1B02G224300	0	0.5	0.30103	2658.17	0.003728	1308.24	3966.41	0.670169	1e-06	0.120317	0.035739
TTAnth	TPP	TraesCS1D02G213700	1.068	0.15073	0.8218	2688.21	92.6564	1309.77	4090.64	0.657162	0.022651	0.11989	0.033167
TTAnth	TPP	TraesCS2A02G161100	0	0.5	0.30103	2642.22	0.003728	1389.04	4031.26	0.655433	1e-06	0.121889	0.023074
TTAnth	TPP	TraesCS2A02G167100	0	0.49538	0.305062	2681.86	0.683755	1379.85	4062.4	0.660167	0.000168	0.121251	0.014122
TTAnth	TPP	TraesCS2B02G187000	2.441	0.059094	1.22846	2527.62	120.988	1376.83	4025.44	0.627911	0.030056	0.132587	0.04747
TTAnth	TPP	TraesCS2B02G187200	2.836	0.046084	1.33645	2517.01	152.412	1376.34	4045.76	0.622134	0.037672	0.134989	0.061441
TTAnth	TPP	TraesCS2B02G193300	0	0.5	0.30103	2674.09	0.003728	1378.84	4052.93	0.659791	1e-06	0.121404	0.016245
TTAnth	TPP	TraesCS2B02G430700	0	0.5	0.30103	2678.22	0.003728	1381.94	4060.16	0.659633	1e-06	0.121412	0.016035
TTAnth	TPP	TraesCS2D02G168200	4.351	0.018499	1.73285	3181.81	210.65	998.246	4390.71	0.724669	0.047976	0.106433	0.052115
TTAnth	TPP	TraesCS3A02G085700	0	0.49637	0.304194	2682.31	0.905303	1379.67	4062.89	0.660198	0.000223	0.121272	0.021251
TTAnth	TPP	TraesCS3D02G085800	0	0.5	0.30103	2681.98	0.003728	1379.62	4061.61	0.660326	1e-06	0.122968	0.020719
TTAnth	TPP	TraesCS5A02G190000	0.925	0.16803	0.774613	2402.67	56.6397	1478.83	3938.14	0.610102	0.014382	0.131572	0.029523
TTAnth	TPP	TraesCS5D02G200800	0.045	0.41558	0.381345	2696.73	7.52446	1366.41	4070.67	0.66248	0.001848	0.120618	0.01071
TTAnth	TPP	TraesCS6A02G248400	0	0.5	0.30103	2620.36	0.003728	1379.64	4000	0.655089	1e-06	0.12158	0.020879
TTAnth	TPP	TraesCS6A02G301800	0	0.5	0.30103	2496.3	0.003728	1093.82	3590.12	0.695325	1e-06	0.111162	0.049275
TTAnth	TPP	TraesCS6B02G276300	0	0.5	0.30103	2644.55	0.003728	1319.3	3963.85	0.667166	1e-06	0.119372	0.0268
TTAnth	TPP	TraesCS6B02G330900	1.276	0.12928	0.888469	2630.85	101.185	1352.43	4084.46	0.644111	0.024773	0.126091	0.044532
TTAnth	TPP	TraesCS7A02G180800	0	0.5	0.30103	2690.56	0.003728	1370.96	4061.53	0.66245	1e-06	0.121081	0.010457
TTAnth	TPP	TraesCS7B02G085800	0	0.5	0.30103	2731.14	0.003728	1330.85	4061.99	0.672365	1e-06	0.120963	0.018799
TTInB	TPS	TraesCS1A02G064800	0	0.5	0.30103	2004.47	0.003241	1367.02	3371.49	0.594535	1e-06	0.14501	0.069542
TTInB	TPS	TraesCS1A02G338200	0	0.5	0.30103	1918.19	0.003241	1517.78	3435.98	0.558267	1e-06	0.141472	0.02688
TTInB	TPS	TraesCS1B02G083100	0	0.5	0.30103	1576.67	0.003241	933.681	2510.36	0.628067	1e-06	0.125678	0.10067
TTInB	TPS	TraesCS1B02G350600	0	0.5	0.30103	1584.53	0.003241	1492.36	3076.89	0.514978	1e-06	0.138609	0.044629
TTInB	TPS	TraesCS1B02G351600	0	0.5	0.30103	1933.56	0.003241	1582.82	3516.39	0.549872	1e-06	0.143277	0.017269
TTInB	TPS	TraesCS1D02G065600	0.359	0.27442	0.561584	1789.3	57.1964	1630.89	3477.38	0.514552	0.016448	0.153077	0.03886
TTInB	TPS	TraesCS1D02G340400	0.505	0.23868	0.622184	1965.62	44.6447	1534.17	3544.43	0.554566	0.012596	0.141098	0.027465
TTInB	TPS	TraesCS3A02G289300	0.295	0.29365	0.53217	1868.54	36.3737	1594.59	3499.51	0.533944	0.010394	0.146091	0.026763
TTInB	TPS	TraesCS3B02G323900	0	0.5	0.30103	1880.24	0.003241	1547.03	3427.27	0.548611	1e-06	0.142072	0.026815
TTInB	TPS	TraesCS4A02G062900	0	0.5	0.30103	1859.91	0.003241	1355.81	3215.73	0.57838	1e-06	0.137504	0.056865
TTInB	TPS	TraesCS4B02G239900	0	0.5	0.30103	1924.59	0.003241	1451.6	3376.19	0.570047	1e-06	0.139212	0.030459
TTInB	TPS	TraesCS5A02G116500	0	0.5	0.30103	1996.87	0.003241	1503.96	3500.84	0.570399	1e-06	0.142343	0.025152
TTInB	TPS	TraesCS5A02G203500	0	0.5	0.30103	1945.99	0.003241	1576.98	3522.97	0.552372	1e-06	0.143813	0.010903
TTInB	TPS	TraesCS5B02G117800	0	0.5	0.30103	1929.7	0.003241	1576.54	3506.24	0.550361	1e-06	0.143275	0.02068
TTInB	TPS	TraesCS5D02G129600	NA	NA	NA	NA	NA	NA	NA	NA	NA	NA	NA
TTInB	TPS	TraesCS5D02G210000	0	0.5	0.30103	1880.64	0.003241	1540.06	3420.7	0.549781	1e-06	0.141966	0.029492
TTInB	TPS	TraesCS6A02G351300	0.994	0.15944	0.797403	1881.56	61.9191	1565.67	3509.16	0.536187	0.017645	0.145363	0.03145
TTInB	TPS	TraesCS6B02G384500	0	0.5	0.30103	1947.06	0.003241	1567.54	3514.6	0.553992	1e-06	0.143287	0.018936
TTInB	TPP	TraesCS1A02G210400	0	0.5	0.30103	1963.66	0.003241	1530.16	3493.82	0.562038	1e-06	0.142361	0.021308
TTInB	TPP	TraesCS1B02G224300	0	0.5	0.30103	1944.97	0.003241	1523.85	3468.82	0.560699	1e-06	0.142522	0.029428
TTInB	TPP	TraesCS1D02G213700	1.196	0.13711	0.862931	1885.83	85.9225	1543.23	3514.98	0.536513	0.024445	0.145196	0.035972
TTInB	TPP	TraesCS2A02G161100	0	0.5	0.30103	1550.62	0.003241	1575.97	3126.59	0.495946	1e-06	0.140943	0.050104
TTInB	TPP	TraesCS2A02G167100	0.229	0.31613	0.500134	1998.21	28.7314	1527.81	3554.76	0.562124	0.008083	0.141778	0.021695
TTInB	TPP	TraesCS2B02G187000	5.156	0.011581	1.93625	1482.95	195.424	1695.7	3374.08	0.439514	0.057919	0.162886	0.077129
TTInB	TPP	TraesCS2B02G187200	5.592	0.0090237	2.04462	1454.68	229.265	1710.35	3394.29	0.428567	0.067544	0.164407	0.096662
TTInB	TPP	TraesCS2B02G193300	0	0.5	0.30103	1893.09	0.003241	735.998	2629.09	0.720055	1e-06	0.109227	0.083007
TTInB	TPP	TraesCS2B02G430700	0.048	0.41373	0.383283	1904	10.5126	1591.39	3505.91	0.543084	0.002999	0.144922	0.015832
TTInB	TPP	TraesCS2D02G168200	3.467	0.031308	1.50434	2637.22	166.136	1107.75	3911.11	0.67429	0.042478	0.12268	0.047325
TTInB	TPP	TraesCS3A02G085700	0	0.5	0.30103	1851.93	0.003241	1579.77	3431.7	0.539653	1e-06	0.142941	0.027928
TTInB	TPP	TraesCS3D02G085800	0	0.5	0.30103	1803.88	0.003241	1443.86	3247.75	0.555426	1e-06	0.13939	0.049018
TTInB	TPP	TraesCS5A02G190000	0.223	0.31839	0.497041	1857.33	20.0369	1610.42	3487.78	0.532524	0.005745	0.145261	0.017753
TTInB	TPP	TraesCS5D02G200800	0.026	0.4365	0.360016	1964	5.67615	1563.25	3532.93	0.555914	0.001607	0.14291	0.011824
TTInB	TPP	TraesCS6A02G248400	0	0.5	0.30103	1700.75	0.003241	1600.08	3300.83	0.515248	1e-06	0.142916	0.031234
TTInB	TPP	TraesCS6A02G301800	0	0.5	0.30103	1862.13	0.003241	1465.62	3327.76	0.559575	1e-06	0.139734	0.037423
TTInB	TPP	TraesCS6B02G276300	0	0.5	0.30103	1912.45	0.003241	1572.72	3485.18	0.548739	1e-06	0.142931	0.018622
TTInB	TPP	TraesCS6B02G330900	2.222	0.06805	1.16717	1792.75	157.93	1580.74	3531.42	0.507657	0.044721	0.150352	0.068916
TTInB	TPP	TraesCS7A02G180800	0	0.5	0.30103	1937.44	0.003241	1582.48	3519.92	0.55042	1e-06	0.1432	0.008445
TTInB	TPP	TraesCS7B02G085800	0	0.5	0.30103	1979.66	0.003241	1541.43	3521.1	0.562229	1e-06	0.143548	0.01815
TTPM	TPS	TraesCS1A02G064800	0	0.5	0.30103	3595.2	0.0041	1045.43	4640.64	0.774721	1e-06	0.102026	0.048109
TTPM	TPS	TraesCS1A02G338200	0	0.5	0.30103	3222.84	0.0041	804.154	4027	0.800308	1e-06	0.087996	0.042844
TTPM	TPS	TraesCS1B02G083100	0	0.5	0.30103	3300.34	0.0041	1000.38	4300.72	0.767391	1e-06	0.10066	0.062833
TTPM	TPS	TraesCS1B02G350600	NA	NA	NA	NA	NA	NA	NA	NA	NA	NA	NA
TTPM	TPS	TraesCS1B02G351600	0.77	0.19007	0.721086	3572.45	86.2269	1050.65	4709.33	0.75859	0.01831	0.10375	0.032553
TTPM	TPS	TraesCS1D02G065600	0	0.5	0.30103	3639.51	0.0041	1011.89	4651.4	0.782454	1e-06	0.101609	0.043142
TTPM	TPS	TraesCS1D02G340400	0	0.5	0.30103	3587.59	0.0041	965.319	4552.91	0.787977	1e-06	0.095423	0.029306
TTPM	TPS	TraesCS3A02G289300	1.112	0.14583	0.836153	3499.29	87.4064	1073.69	4660.38	0.750859	0.018755	0.105345	0.031258
TTPM	TPS	TraesCS3B02G323900	0	0.5	0.30103	3393.78	0.0041	863.575	4257.36	0.797156	1e-06	0.090828	0.038163
TTPM	TPS	TraesCS4A02G062900	0.389	0.26638	0.574498	3768.75	312.594	919.208	5000.56	0.753667	0.062512	0.106256	0.072608
TTPM	TPS	TraesCS4B02G239900	0	0.5	0.30103	3064.49	0.0041	586.352	3650.84	0.839392	1e-06	0.07562	0.050384
TTPM	TPS	TraesCS5A02G116500	0.212	0.32276	0.49112	3522.4	45.2233	1094.53	4662.16	0.755531	0.0097	0.106344	0.025051
TTPM	TPS	TraesCS5A02G203500	0.422	0.25787	0.588599	3455.67	37.1615	1124.38	4617.21	0.748432	0.008048	0.10665	0.020351
TTPM	TPS	TraesCS5B02G117800	0	0.5	0.30103	3626.73	0.0041	1065.3	4692.03	0.772955	1e-06	0.099635	0.017038
TTPM	TPS	TraesCS5D02G129600	0	0.5	0.30103	3605.49	0.0041	1005.08	4610.57	0.782004	1e-06	0.097625	0.026249
TTPM	TPS	TraesCS5D02G210000	0.009	0.462	0.335358	3631.72	7.46654	1067.1	4706.29	0.771675	0.001587	0.099893	0.017658
TTPM	TPS	TraesCS6A02G351300	0.014	0.45252	0.344362	3649.12	7.2297	1058.73	4715.08	0.773925	0.001533	0.099016	0.014391
TTPM	TPS	TraesCS6B02G384500	1.7	0.096169	1.01696	3545.13	90.0626	1038.47	4673.67	0.758533	0.01927	0.1019	0.030536
TTPM	TPP	TraesCS1A02G210400	NA	NA	NA	NA	NA	NA	NA	NA	NA	NA	NA
TTPM	TPP	TraesCS1B02G224300	0	0.5	0.30103	3647.09	0.0041	1048.24	4695.34	0.776748	1e-06	0.099979	0.020687
TTPM	TPP	TraesCS1D02G213700	0	0.5	0.30103	3628.87	0.0041	1073.25	4702.12	0.771751	1e-06	0.099588	0.010472
TTPM	TPP	TraesCS2A02G161100	0.939	0.16622	0.779317	3761.64	92.6584	967.931	4822.23	0.780063	0.019215	0.097912	0.034472
TTPM	TPP	TraesCS2A02G167100	0	0.5	0.30103	3611.57	0.0041	1075.27	4686.85	0.770576	1e-06	0.09984	0.015809
TTPM	TPP	TraesCS2B02G187000	1.502	0.1102	0.957818	3648.49	92.3103	1009.68	4750.48	0.768025	0.019432	0.103632	0.034363
TTPM	TPP	TraesCS2B02G187200	1.625	0.10117	0.994948	3640.14	104.758	1012.8	4757.7	0.765106	0.022019	0.105128	0.039789
TTPM	TPP	TraesCS2B02G193300	0	0.5	0.30103	3450.57	0.0041	547.248	3997.82	0.863113	1e-06	0.074323	0.051807
TTPM	TPP	TraesCS2B02G430700	0	0.5	0.30103	3479.08	0.0041	1078.41	4557.49	0.763375	1e-06	0.100746	0.023855
TTPM	TPP	TraesCS2D02G168200	0.749	0.19347	0.713386	3770.96	64.0751	965.542	4800.58	0.785522	0.013347	0.096203	0.025457
TTPM	TPP	TraesCS3A02G085700	0	0.5	0.30103	3442.75	0.0041	1013.95	4456.71	0.772488	1e-06	0.098102	0.032844
TTPM	TPP	TraesCS3D02G085800	0	0.5	0.30103	3660.43	0.0041	980.151	4640.58	0.788786	1e-06	0.098286	0.031549
TTPM	TPP	TraesCS5A02G190000	1.798	0.08995	1.046	3262.44	95.6997	1173.37	4531.51	0.719946	0.021119	0.113302	0.038114
TTPM	TPP	TraesCS5D02G200800	0.002	0.48204	0.316917	3630.03	1.45636	1069.92	4701.4	0.772115	0.00031	0.09939	0.007523
TTPM	TPP	TraesCS6A02G248400	0	0.5	0.30103	3630.08	0.0041	1069.35	4699.43	0.772451	1e-06	0.099616	0.01365
TTPM	TPP	TraesCS6A02G301800	0	0.5	0.30103	3609.89	0.0041	584.307	4194.21	0.860686	1e-06	0.07638	0.047619
TTPM	TPP	TraesCS6B02G276300	0.343	0.27892	0.55452	3655.83	33.2241	1037.18	4726.23	0.773519	0.00703	0.098121	0.018827
TTPM	TPP	TraesCS6B02G330900	0.67	0.20647	0.685143	3509.29	71.0727	1089.68	4670.04	0.751448	0.015219	0.107474	0.032847
TTPM	TPP	TraesCS7A02G180800	NA	NA	NA	NA	NA	NA	NA	NA	NA	NA	NA
TTPM	TPP	TraesCS7B02G085800	0.275	0.30008	0.522763	3570	33.0412	1079.82	4682.86	0.762354	0.007056	0.102351	0.02051
yield	TPS	TraesCS1A02G064800	0	0.5	0.30103	1208.31	0.001571	472.446	1680.76	0.718908	1e-06	0.115819	0.04577
yield	TPS	TraesCS1A02G338200	0	0.5	0.30103	1229.83	0.001571	464.599	1694.44	0.725808	1e-06	0.113729	0.016256
yield	TPS	TraesCS1B02G083100	0	0.5	0.30103	1218.33	0.001571	454.615	1672.94	0.728253	1e-06	0.114069	0.034414
yield	TPS	TraesCS1B02G350600	0	0.5	0.30103	1251.03	0.001571	455.18	1706.21	0.733221	1e-06	0.113109	0.016191
yield	TPS	TraesCS1B02G351600	0	0.5	0.30103	1191.04	0.001571	459.999	1651.05	0.721388	1e-06	0.113883	0.031271
yield	TPS	TraesCS1D02G065600	NA	NA	NA	NA	NA	NA	NA	NA	NA	NA	NA
yield	TPS	TraesCS1D02G340400	0	0.5	0.30103	1209	0.001571	471.841	1680.84	0.719281	1e-06	0.114863	0.024118
yield	TPS	TraesCS3A02G289300	0.084	0.38613	0.413266	1218.69	11.4649	472.393	1702.55	0.715804	0.006734	0.116543	0.025184
yield	TPS	TraesCS3B02G323900	0	0.5	0.30103	1237.76	0.001571	469.421	1707.18	0.725031	1e-06	0.118102	0.013089
yield	TPS	TraesCS4A02G062900	5.048	0.012328	1.90911	1056.34	61.0802	496.404	1613.82	0.654557	0.037848	0.127413	0.042977
yield	TPS	TraesCS4B02G239900	NA	NA	NA	NA	NA	NA	NA	NA	NA	NA	NA
yield	TPS	TraesCS5A02G116500	0.959	0.16377	0.785766	1230.34	34.9678	453.897	1719.21	0.715645	0.02034	0.114543	0.034432
yield	TPS	TraesCS5A02G203500	0	0.5	0.30103	1231.65	0.001571	472.016	1703.66	0.72294	1e-06	0.114663	0.010412
yield	TPS	TraesCS5B02G117800	0	0.5	0.30103	1236.55	0.001571	461.748	1698.3	0.728111	1e-06	0.114347	0.023636
yield	TPS	TraesCS5D02G129600	0	0.5	0.30103	1146.74	0.001571	465.508	1612.25	0.711267	1e-06	0.114739	0.032029
yield	TPS	TraesCS5D02G210000	0	0.5	0.30103	1260.88	0.001571	447.456	1708.33	0.738074	1e-06	0.113942	0.023011
yield	TPS	TraesCS6A02G351300	0	0.5	0.30103	1157.31	0.001571	463.365	1620.67	0.71409	1e-06	0.114423	0.030824
yield	TPS	TraesCS6B02G384500	0	0.5	0.30103	1250.44	0.001571	460.284	1710.72	0.730941	1e-06	0.114374	0.019288
yield	TPP	TraesCS1A02G210400	0	0.5	0.30103	1191.81	0.001571	431.029	1622.84	0.734398	1e-06	0.109873	0.029277
yield	TPP	TraesCS1B02G224300	0.048	0.41316	0.383882	1227.88	36.1613	463.844	1727.89	0.710626	0.020928	0.118929	0.055494
yield	TPP	TraesCS1D02G213700	0	0.5	0.30103	1220.42	0.001571	474.494	1694.91	0.720047	1e-06	0.11482	0.013528
yield	TPP	TraesCS2A02G161100	0	0.5	0.30103	1229.78	0.001571	470.566	1700.35	0.723252	1e-06	0.114995	0.020933
yield	TPP	TraesCS2A02G167100	0	0.5	0.30103	1222.81	0.001571	474.59	1697.41	0.720402	1e-06	0.114794	0.01457
yield	TPP	TraesCS2B02G187000	2.499	0.056949	1.24451	1191.72	59.0281	458.812	1709.57	0.697092	0.034528	0.122507	0.056096
yield	TPP	TraesCS2B02G187200	2.154	0.071117	1.14803	1204.12	48.8955	459.138	1712.16	0.703278	0.028558	0.120453	0.048873
yield	TPP	TraesCS2B02G193300	0.016	0.45024	0.346556	1228.32	3.03926	472.617	1703.97	0.720854	0.001784	0.115128	0.015733
yield	TPP	TraesCS2B02G430700	0.025	0.4375	0.359022	1206.99	4.22909	480.75	1691.97	0.713364	0.0025	0.118524	0.015294
yield	TPP	TraesCS2D02G168200	0	0.5	0.30103	1194.88	0.001571	336.085	1530.97	0.780474	1e-06	0.096439	0.043891
yield	TPP	TraesCS3A02G085700	0	0.5	0.30103	1227.81	0.001571	473.756	1701.57	0.721576	1e-06	0.114756	0.016605
yield	TPP	TraesCS3D02G085800	0	0.5	0.30103	1260.46	0.001571	408.128	1668.59	0.755404	1e-06	0.110672	0.041561
yield	TPP	TraesCS5A02G190000	0	0.5	0.30103	1224.97	0.001571	460.551	1685.53	0.72676	1e-06	0.11312	0.016869
yield	TPP	TraesCS5D02G200800	0	0.5	0.30103	1252.56	0.001571	440.843	1693.4	0.739669	1e-06	0.110309	0.018141
yield	TPP	TraesCS6A02G248400	0.347	0.27786	0.556174	1247.15	17.9681	455.247	1720.36	0.724933	0.010444	0.110778	0.024295
yield	TPP	TraesCS6A02G301800	2.127	0.072367	1.14046	1121.9	56.5859	492.859	1671.35	0.671256	0.033856	0.127676	0.048868
yield	TPP	TraesCS6B02G276300	0.065	0.39926	0.398744	1227.66	4.3034	471.251	1703.22	0.720791	0.002527	0.114777	0.012161
yield	TPP	TraesCS6B02G330900	0.005	0.4719	0.32615	1232.31	1.71574	471.609	1705.63	0.722493	0.001006	0.11426	0.015481
yield	TPP	TraesCS7A02G180800	NA	NA	NA	NA	NA	NA	NA	NA	NA	NA	NA
yield	TPP	TraesCS7B02G085800	0	0.5	0.30103	1227.8	0.001571	474.213	1702.02	0.721381	1e-06	0.114587	0.011861

## Sheet: Heritab.Genes_PC_cov
Trait	Gene family	Gene ID	LRT	pvalue(LRT)	-log10(p)_LRT	V(35K SNP Chip)	V(Single Gene)	V(e)	V(p)	V(35K SNP Chip)/Vp	V(Single Gene)/Vp	SE_V(35K SNP Chip)/Vp	SE_V(Single Gene)/Vp
Awns	TPS	TraesCS1A02G064800	0	0.5	0.30103	0.177281	0	0.033753	0.211034	0.84006	1e-06	0.359338	0.38624
Awns	TPS	TraesCS1A02G338200	NA	NA	NA	NA	NA	NA	NA	NA	NA	NA	NA				Proportion of variance explained by single gene including PCs as fixed covariates
Awns	TPS	TraesCS1B02G083100	NA	NA	NA	NA	NA	NA	NA	NA	NA	NA	NA
Awns	TPS	TraesCS1B02G350600	0.298	0.29245	0.533948	0.276505	0.00403	0.029259	0.309795	0.892543	0.01301	0.115232	0.036264			Legend	Description
Awns	TPS	TraesCS1B02G351600	0.085	0.38564	0.413818	0.281014	0.003237	0.028424	0.312675	0.898743	0.010352	0.114659	0.045142			Gene family	Trehalose phosphate synthase (TPS) and trehalose phosphate phosphatase (TPP)
Awns	TPS	TraesCS1D02G065600	NA	NA	NA	NA	NA	NA	NA	NA	NA	NA	NA			Trait	See `Phenotype_description` sheet
Awns	TPS	TraesCS1D02G340400	0.026	0.43556	0.360952	0.278026	0.001878	0.030312	0.310216	0.896233	0.006052	0.120418	0.040722			Gene ID	Wheat gene ID at EnsemblPlants (IWGSC RefSeq v1.0 annotation)
Awns	TPS	TraesCS3A02G289300	NA	NA	NA	NA	NA	NA	NA	NA	NA	NA	NA			V(35K SNP Chip)	Variance of the 35K SNP Chip
Awns	TPS	TraesCS3B02G323900	0	0.5	0.30103	0.282275	0	0.029387	0.311662	0.905708	1e-06	0.113777	0.020912			V(Single Gene)	Variance of each individual gene
Awns	TPS	TraesCS4A02G062900	0.119	0.36498	0.437731	0.309236	0.014971	0.013323	0.33753	0.916173	0.044354	0.100823	0.097677			V(e)	Residual variance
Awns	TPS	TraesCS4B02G239900	0	0.5	0.30103	0.278024	0	0.029867	0.307891	0.902994	1e-06	0.113796	0.029639			V(p)	V(35K SNP Chip) + V(Single Gene) + Ve
Awns	TPS	TraesCS5A02G116500	NA	NA	NA	NA	NA	NA	NA	NA	NA	NA	NA			V(35K SNP Chip)/Vp	Proportion of heritability of the 35K SNP Chip
Awns	TPS	TraesCS5A02G203500	NA	NA	NA	NA	NA	NA	NA	NA	NA	NA	NA			V(Single Gene)/Vp	Proportion of heritability of the single gene
Awns	TPS	TraesCS5B02G117800	0	0.5	0.30103	0.287039	0	0.021696	0.308735	0.929726	1e-06	0.113734	0.069678			SE_V(35K SNP Chip)/Vp	Standard error of the 35K SNP Chip
Awns	TPS	TraesCS5D02G129600	0.195	0.32943	0.482237	0.256811	0.015232	0.038929	0.310972	0.825834	0.048981	0.205696	0.142292			SE_V(Single Gene)/Vp	Standard error of the single gene
Awns	TPS	TraesCS5D02G210000	0.026	0.43654	0.359976	0.279517	0.00266	0.029704	0.311881	0.896229	0.00853	0.123192	0.052602			NA	Mixed model did not converge
Awns	TPS	TraesCS6A02G351300	0	0.5	0.30103	0.277464	0	0.030574	0.308038	0.900744	1e-06	0.115708	0.044106
Awns	TPS	TraesCS6B02G384500	0	0.5	0.30103	0.303265	0	0.021935	0.3252	0.932548	1e-06	0.107435	0.05503
Awns	TPP	TraesCS1A02G210400	NA	NA	NA	NA	NA	NA	NA	NA	NA	NA	NA
Awns	TPP	TraesCS1B02G224300	1.861	0.086239	1.0643	0.228874	0.01848	0.044657	0.29201	0.783787	0.063285	0.190012	0.100222
Awns	TPP	TraesCS1D02G213700	0	0.5	0.30103	0.230872	0	0.024406	0.255279	0.904393	1e-06	0.106162	0.060253
Awns	TPP	TraesCS2A02G161100	0	0.5	0.30103	0.163402	0	0.050429	0.213831	0.764163	1e-06	0.265059	0.280776
Awns	TPP	TraesCS2A02G167100	0	0.5	0.30103	0.221345	0	0.043935	0.26528	0.834383	1e-06	0.155652	0.047784
Awns	TPP	TraesCS2B02G187000	0	0.5	0.30103	0.28421	0	0.025613	0.309823	0.917329	1e-06	0.114738	0.052902
Awns	TPP	TraesCS2B02G187200	0	0.5	0.30103	0.282122	0	0.027196	0.309318	0.912076	1e-06	0.112565	0.042871
Awns	TPP	TraesCS2B02G193300	0.953	0.16444	0.783993	0.264701	0.139908	0.0258	0.430409	0.614997	0.325059	0.296009	0.307978
Awns	TPP	TraesCS2B02G430700	0.935	0.16679	0.77783	0.259373	0.025374	0.031213	0.31596	0.820906	0.080306	0.163234	0.122633
Awns	TPP	TraesCS2D02G168200	0.096	0.37832	0.422141	0.281237	0.002161	0.028469	0.311866	0.901785	0.006929	0.110889	0.029272
Awns	TPP	TraesCS3A02G085700	0	0.5	0.30103	0.283575	0	0.02409	0.307666	0.9217	1e-06	0.109654	0.055718
Awns	TPP	TraesCS3D02G085800	0.027	0.43491	0.361601	0.271665	0.003701	0.033383	0.308749	0.879889	0.011989	0.163947	0.079845
Awns	TPP	TraesCS5A02G190000	0	0.5	0.30103	0.201546	0	0.016861	0.218407	0.922801	1e-06	0.134481	0.110787
Awns	TPP	TraesCS5D02G200800	0.527	0.23393	0.630914	0.280777	0.007765	0.025585	0.314127	0.893832	0.024719	0.110507	0.052699
Awns	TPP	TraesCS6A02G248400	NA	NA	NA	NA	NA	NA	NA	NA	NA	NA	NA
Awns	TPP	TraesCS6A02G301800	NA	NA	NA	NA	NA	NA	NA	NA	NA	NA	NA
Awns	TPP	TraesCS6B02G276300	0	0.5	0.30103	0.275264	0	0.02474	0.300004	0.917533	1e-06	0.100057	0.023463
Awns	TPP	TraesCS6B02G330900	0	0.5	0.30103	0.282701	0	0.028131	0.310832	0.909496	1e-06	0.115024	0.038583
Awns	TPP	TraesCS7A02G180800	0	0.5	0.30103	0.241108	0	0.011272	0.252381	0.955336	1e-06	0.062994	0.037214
Awns	TPP	TraesCS7B02G085800	0.025	0.43698	0.359538	0.279504	0.001155	0.030078	0.310737	0.899489	0.003716	0.118383	0.027032
BM	TPS	TraesCS1A02G064800	0.062	0.40144	0.396379	1319.42	366.169	5252.71	6938.3	0.190164	0.052775	0.237836	0.239417
BM	TPS	TraesCS1A02G338200	3.622	0.028513	1.54496	969.099	667.885	4984.6	6621.59	0.146354	0.100865	0.214587	0.132668
BM	TPS	TraesCS1B02G083100	0	0.5	0.30103	1209.63	0.007288	5302.62	6512.26	0.185747	1e-06	0.244794	0.268722
BM	TPS	TraesCS1B02G350600	2.514	0.056421	1.24856	858.799	497.408	5215.69	6571.9	0.130677	0.075687	0.2182	0.112973
BM	TPS	TraesCS1B02G351600	0.884	0.1735	0.760701	979.213	466.568	5252.58	6698.36	0.146187	0.069654	0.229604	0.104914
BM	TPS	TraesCS1D02G065600	5.23	0.011098	1.95476	655.026	2607.49	4801.57	8064.09	0.081228	0.323346	0.149668	0.229887
BM	TPS	TraesCS1D02G340400	0	0.5	0.30103	289.421	0.007288	5439.51	5728.94	0.050519	1e-06	0.181266	0.109866
BM	TPS	TraesCS3A02G289300	0	0.5	0.30103	1003.56	0.007288	4857.99	5861.56	0.171211	1e-06	0.229208	0.12166
BM	TPS	TraesCS3B02G323900	0	0.5	0.30103	1388.45	0.007288	5035.46	6423.92	0.216138	1e-06	0.251419	0.059905
BM	TPS	TraesCS4A02G062900	0.6	0.21935	0.658862	1078.12	1317.13	5126.73	7521.99	0.14333	0.175104	0.216487	0.225735
BM	TPS	TraesCS4B02G239900	1.565	0.10548	0.97683	939.148	306.218	5311.02	6556.39	0.143242	0.046705	0.225484	0.0837
BM	TPS	TraesCS5A02G116500	0.064	0.4005	0.397397	1254.82	48.6086	5334.96	6638.39	0.189025	0.007322	0.243499	0.037042
BM	TPS	TraesCS5A02G203500	NA	NA	NA	NA	NA	NA	NA	NA	NA	NA	NA
BM	TPS	TraesCS5B02G117800	0.037	0.42403	0.372603	1186.47	74.9552	5379.49	6640.92	0.178661	0.011287	0.250908	0.062525
BM	TPS	TraesCS5D02G129600	NA	NA	NA	NA	NA	NA	NA	NA	NA	NA	NA
BM	TPS	TraesCS5D02G210000	0	0.5	0.30103	1286.56	0.007288	5357.5	6644.07	0.193641	1e-06	0.245917	0.050743
BM	TPS	TraesCS6A02G351300	0.9	0.17136	0.766091	640.153	351.492	5603.08	6594.72	0.09707	0.053299	0.22515	0.092908
BM	TPS	TraesCS6B02G384500	0.219	0.31989	0.494999	904.228	123.813	5515.13	6543.17	0.138194	0.018922	0.239142	0.052315
BM	TPP	TraesCS1A02G210400	0	0.5	0.30103	616.665	0.007288	5258.9	5875.57	0.104954	1e-06	0.20458	0.1247
BM	TPP	TraesCS1B02G224300	0	0.5	0.30103	1246.63	0.007288	5173.84	6420.47	0.194164	1e-06	0.242423	0.058565
BM	TPP	TraesCS1D02G213700	0	0.5	0.30103	1245.48	0.007288	5368.89	6614.37	0.188298	1e-06	0.242791	0.035406
BM	TPP	TraesCS2A02G161100	0.111	0.36932	0.432597	1391.62	284.981	5187.65	6864.25	0.202734	0.041517	0.237646	0.14548
BM	TPP	TraesCS2A02G167100	0	0.5	0.30103	1178.01	0.007288	5314.39	6492.4	0.181444	1e-06	0.23912	0.05167
BM	TPP	TraesCS2B02G187000	0.289	0.29552	0.529413	936.064	389.256	5472.03	6797.35	0.13771	0.057266	0.232998	0.14372
BM	TPP	TraesCS2B02G187200	0.125	0.36178	0.441555	1133.21	118.475	5412.26	6663.94	0.170051	0.017779	0.241905	0.06601
BM	TPP	TraesCS2B02G193300	4.519	0.016761	1.7757	0.007288	7090.97	5441.99	12533	1e-06	0.565786	0.118357	0.242386
BM	TPP	TraesCS2B02G430700	0	0.5	0.30103	1220.18	0.007288	4966	6186.19	0.197242	1e-06	0.240858	0.081562
BM	TPP	TraesCS2D02G168200	0	0.5	0.30103	1211.11	0.007288	5399.8	6610.92	0.183198	1e-06	0.242843	0.042961
BM	TPP	TraesCS3A02G085700	NA	NA	NA	NA	NA	NA	NA	NA	NA	NA	NA
BM	TPP	TraesCS3D02G085800	0	0.5	0.30103	1403.34	0.007288	4827.39	6230.74	0.225228	1e-06	0.258528	0.111742
BM	TPP	TraesCS5A02G190000	NA	NA	NA	NA	NA	NA	NA	NA	NA	NA	NA
BM	TPP	TraesCS5D02G200800	1.352	0.1225	0.911864	1973.6	474.279	4475.08	6922.96	0.28508	0.068508	0.243897	0.101852
BM	TPP	TraesCS6A02G248400	0	0.5	0.30103	782.246	0.007288	2388.88	3171.14	0.246677	2e-06	0.18669	0.110454
BM	TPP	TraesCS6A02G301800	0	0.5	0.30103	1609.13	0.007288	4849.48	6458.62	0.249145	1e-06	0.26413	0.062777
BM	TPP	TraesCS6B02G276300	0.049	0.41251	0.384566	1143.44	19.5883	5430.14	6593.17	0.173428	0.002971	0.246405	0.015963
BM	TPP	TraesCS6B02G330900	NA	NA	NA	NA	NA	NA	NA	NA	NA	NA	NA
BM	TPP	TraesCS7A02G180800	NA	NA	NA	NA	NA	NA	NA	NA	NA	NA	NA
BM	TPP	TraesCS7B02G085800	NA	NA	NA	NA	NA	NA	NA	NA	NA	NA	NA
DTA	TPS	TraesCS1A02G064800	0	0.5	0.30103	9.76259	1.3e-05	2.33074	12.0933	0.80727	1e-06	0.306441	0.278051
DTA	TPS	TraesCS1A02G338200	0	0.5	0.30103	11.6867	1.3e-05	2.39677	14.0835	0.829817	1e-06	0.184558	0.037848
DTA	TPS	TraesCS1B02G083100	NA	NA	NA	NA	NA	NA	NA	NA	NA	NA	NA
DTA	TPS	TraesCS1B02G350600	0	0.5	0.30103	12.3365	1.3e-05	1.94555	14.282	0.863775	1e-06	0.164965	0.037957
DTA	TPS	TraesCS1B02G351600	3.52	0.030322	1.51824	4.61809	2.26843	5.40955	12.2961	0.375574	0.184484	0.29519	0.188661
DTA	TPS	TraesCS1D02G065600	NA	NA	NA	NA	NA	NA	NA	NA	NA	NA	NA
DTA	TPS	TraesCS1D02G340400	0.333	0.282	0.549751	17.037	0.693903	1.3e-05	17.731	0.960864	0.039135	0.090471	0.068521
DTA	TPS	TraesCS3A02G289300	0	0.5	0.30103	12.7834	1.3e-05	1.54177	14.3252	0.892372	1e-06	0.159003	0.073349
DTA	TPS	TraesCS3B02G323900	0	0.5	0.30103	11.4457	1.3e-05	0.338369	11.7841	0.971285	1e-06	0.081759	0.060193
DTA	TPS	TraesCS4A02G062900	NA	NA	NA	NA	NA	NA	NA	NA	NA	NA	NA
DTA	TPS	TraesCS4B02G239900	0.086	0.38475	0.414821	11.9539	0.110368	2.23764	14.3019	0.835826	0.007717	0.175242	0.032916
DTA	TPS	TraesCS5A02G116500	0	0.5	0.30103	12.2565	1.3e-05	2.01991	14.2765	0.858514	1e-06	0.169229	0.039031
DTA	TPS	TraesCS5A02G203500	0.362	0.27379	0.562582	9.9968	0.127909	3.13779	13.2625	0.753764	0.009644	0.218251	0.025176
DTA	TPS	TraesCS5B02G117800	NA	NA	NA	NA	NA	NA	NA	NA	NA	NA	NA
DTA	TPS	TraesCS5D02G129600	NA	NA	NA	NA	NA	NA	NA	NA	NA	NA	NA
DTA	TPS	TraesCS5D02G210000	0	0.5	0.30103	12.1822	1.3e-05	1.41202	13.5942	0.89613	1e-06	0.143726	0.067778
DTA	TPS	TraesCS6A02G351300	0.004	0.47549	0.322859	11.5327	0.028588	2.50153	14.0628	0.820085	0.002033	0.188352	0.036381
DTA	TPS	TraesCS6B02G384500	0	0.5	0.30103	11.6086	1.3e-05	2.48779	14.0964	0.823515	1e-06	0.186018	0.01516
DTA	TPP	TraesCS1A02G210400	NA	NA	NA	NA	NA	NA	NA	NA	NA	NA	NA
DTA	TPP	TraesCS1B02G224300	0.763	0.19127	0.718353	12.4226	0.536216	1.81928	14.7781	0.840609	0.036285	0.165069	0.072759
DTA	TPP	TraesCS1D02G213700	0.865	0.17613	0.754167	13.4178	0.300528	1.28523	15.0036	0.894308	0.02003	0.13931	0.036368
DTA	TPP	TraesCS2A02G161100	NA	NA	NA	NA	NA	NA	NA	NA	NA	NA	NA
DTA	TPP	TraesCS2A02G167100	NA	NA	NA	NA	NA	NA	NA	NA	NA	NA	NA
DTA	TPP	TraesCS2B02G187000	0.054	0.40776	0.389595	10.8383	0.144472	2.80943	13.7922	0.785828	0.010475	0.210871	0.052943
DTA	TPP	TraesCS2B02G187200	0.055	0.40697	0.390438	10.7821	0.139992	2.83976	13.7619	0.783478	0.010172	0.210962	0.050208
DTA	TPP	TraesCS2B02G193300	0	0.5	0.30103	6.38154	1.3e-05	3.16364	9.54519	0.668561	1e-06	0.384368	0.425916
DTA	TPP	TraesCS2B02G430700	0	0.5	0.30103	12.7464	1.3e-05	1.40881	14.1552	0.900474	1e-06	0.149804	0.074003
DTA	TPP	TraesCS2D02G168200	2.819	0.046564	1.33195	16.3544	0.890147	1.3e-05	17.2445	0.94838	0.051619	0.098085	0.073956
DTA	TPP	TraesCS3A02G085700	0	0.5	0.30103	11.5099	1.3e-05	2.51831	14.0282	0.820481	1e-06	0.187681	0.051474
DTA	TPP	TraesCS3D02G085800	NA	NA	NA	NA	NA	NA	NA	NA	NA	NA	NA
DTA	TPP	TraesCS5A02G190000	0.374	0.27032	0.568122	9.97397	0.144118	3.14633	13.2644	0.751934	0.010865	0.218852	0.028056
DTA	TPP	TraesCS5D02G200800	0.236	0.3135	0.503762	11.2762	0.219515	2.50037	13.9961	0.805669	0.015684	0.189918	0.045671
DTA	TPP	TraesCS6A02G248400	NA	NA	NA	NA	NA	NA	NA	NA	NA	NA	NA
DTA	TPP	TraesCS6A02G301800	0	0.5	0.30103	11.3972	1.3e-05	1.46729	12.8645	0.885942	1e-06	0.143364	0.062895
DTA	TPP	TraesCS6B02G276300	0	0.5	0.30103	12.5553	1.3e-05	1.69782	14.2531	0.88088	1e-06	0.149686	0.026057
DTA	TPP	TraesCS6B02G330900	0	0.5	0.30103	11.5608	1.3e-05	2.49318	14.054	0.822598	1e-06	0.187466	0.037517
DTA	TPP	TraesCS7A02G180800	NA	NA	NA	NA	NA	NA	NA	NA	NA	NA	NA
DTA	TPP	TraesCS7B02G085800	0	0.5	0.30103	11.6731	1.3e-05	2.38374	14.0569	0.83042	1e-06	0.182472	0.031131
DTInB	TPS	TraesCS1A02G064800	0	0.5	0.30103	7.29848	1.2e-05	0.407821	7.70632	0.947078	2e-06	0.42101	0.42343
DTInB	TPS	TraesCS1A02G338200	0	0.5	0.30103	12.9446	1.2e-05	2.2421	15.1867	0.852364	1e-06	0.17235	0.048512
DTInB	TPS	TraesCS1B02G083100	NA	NA	NA	NA	NA	NA	NA	NA	NA	NA	NA
DTInB	TPS	TraesCS1B02G350600	NA	NA	NA	NA	NA	NA	NA	NA	NA	NA	NA
DTInB	TPS	TraesCS1B02G351600	1.006	0.15795	0.80148	7.5176	0.840652	4.99094	13.3492	0.56315	0.062974	0.301562	0.096691
DTInB	TPS	TraesCS1D02G065600	0	0.5	0.30103	13.8021	1.2e-05	1.49802	15.3001	0.90209	1e-06	0.155412	0.103095
DTInB	TPS	TraesCS1D02G340400	0.546	0.23002	0.638234	14.5056	0.569726	1.43478	16.5101	0.878589	0.034508	0.127242	0.066834
DTInB	TPS	TraesCS3A02G289300	0	0.5	0.30103	13.851	1.2e-05	1.39253	15.2436	0.908647	1e-06	0.134718	0.074494
DTInB	TPS	TraesCS3B02G323900	NA	NA	NA	NA	NA	NA	NA	NA	NA	NA	NA
DTInB	TPS	TraesCS4A02G062900	NA	NA	NA	NA	NA	NA	NA	NA	NA	NA	NA
DTInB	TPS	TraesCS4B02G239900	0	0.5	0.30103	11.3735	1.2e-05	2.96604	14.3396	0.793156	1e-06	0.205016	0.042922
DTInB	TPS	TraesCS5A02G116500	NA	NA	NA	NA	NA	NA	NA	NA	NA	NA	NA
DTInB	TPS	TraesCS5A02G203500	0	0.5	0.30103	12.7973	1.2e-05	2.58237	15.3797	0.832092	1e-06	0.185853	0.014564
DTInB	TPS	TraesCS5B02G117800	NA	NA	NA	NA	NA	NA	NA	NA	NA	NA	NA
DTInB	TPS	TraesCS5D02G129600	NA	NA	NA	NA	NA	NA	NA	NA	NA	NA	NA
DTInB	TPS	TraesCS5D02G210000	NA	NA	NA	NA	NA	NA	NA	NA	NA	NA	NA
DTInB	TPS	TraesCS6A02G351300	0	0.5	0.30103	11.3722	1.2e-05	3.20227	14.5745	0.780281	1e-06	0.214227	0.046903
DTInB	TPS	TraesCS6B02G384500	0	0.5	0.30103	12.1771	1.2e-05	2.89494	15.0721	0.807926	1e-06	0.20063	0.015363
DTInB	TPP	TraesCS1A02G210400	NA	NA	NA	NA	NA	NA	NA	NA	NA	NA	NA
DTInB	TPP	TraesCS1B02G224300	0	0.5	0.30103	11.5529	1.2e-05	3.13599	14.6889	0.786505	1e-06	0.211077	0.038855
DTInB	TPP	TraesCS1D02G213700	0.23	0.31577	0.500629	13.2787	0.120393	2.19458	15.5937	0.851544	0.007721	0.171816	0.022674
DTInB	TPP	TraesCS2A02G161100	NA	NA	NA	NA	NA	NA	NA	NA	NA	NA	NA
DTInB	TPP	TraesCS2A02G167100	0	0.5	0.30103	11.7394	1.2e-05	3.13417	14.8736	0.789279	1e-06	0.21061	0.02887
DTInB	TPP	TraesCS2B02G187000	0.326	0.28416	0.546437	10.415	0.39498	3.64839	14.4584	0.720345	0.027318	0.23796	0.072023
DTInB	TPP	TraesCS2B02G187200	0.423	0.25779	0.588734	10.1544	0.466457	3.76442	14.3853	0.705889	0.032426	0.241943	0.079004
DTInB	TPP	TraesCS2B02G193300	NA	NA	NA	NA	NA	NA	NA	NA	NA	NA	NA
DTInB	TPP	TraesCS2B02G430700	0	0.5	0.30103	12.6131	1.2e-05	2.59996	15.2131	0.829096	1e-06	0.191116	0.045024
DTInB	TPP	TraesCS2D02G168200	2.497	0.057038	1.24384	15.6431	0.972984	0.628936	17.245	0.907108	0.056421	0.102401	0.082428
DTInB	TPP	TraesCS3A02G085700	0	0.5	0.30103	2.55359	1.2e-05	5.13578	7.68938	0.332093	2e-06	0.215863	0.159069
DTInB	TPP	TraesCS3D02G085800	0	0.5	0.30103	16.1955	1.2e-05	0.041897	16.2374	0.997419	1e-06	0.080281	0.090049
DTInB	TPP	TraesCS5A02G190000	0	0.5	0.30103	12.7757	1.2e-05	2.5884	15.3641	0.831528	1e-06	0.186351	0.015851
DTInB	TPP	TraesCS5D02G200800	0.185	0.33362	0.476748	11.7815	0.213289	2.95594	14.9507	0.788022	0.014266	0.205694	0.045221
DTInB	TPP	TraesCS6A02G248400	NA	NA	NA	NA	NA	NA	NA	NA	NA	NA	NA
DTInB	TPP	TraesCS6A02G301800	0	0.5	0.30103	12.2642	1.2e-05	2.32808	14.5923	0.840457	1e-06	0.175738	0.049789
DTInB	TPP	TraesCS6B02G276300	0	0.5	0.30103	14.3115	1.2e-05	1.49008	15.8015	0.9057	1e-06	0.124989	0.025291
DTInB	TPP	TraesCS6B02G330900	0.239	0.31257	0.505053	12.0783	0.293142	2.80119	15.1726	0.796059	0.01932	0.200889	0.058129
DTInB	TPP	TraesCS7A02G180800	0	0.5	0.30103	15.7281	1.2e-05	0.915268	16.6434	0.945006	1e-06	0.095354	0.036564
DTInB	TPP	TraesCS7B02G085800	0	0.5	0.30103	12.4707	1.2e-05	2.66814	15.1389	0.823755	1e-06	0.190633	0.031764
DTM	TPS	TraesCS1A02G064800	0	0.5	0.30103	12.0724	1.3e-05	1.64846	13.7208	0.879856	1e-06	0.273049	0.275057
DTM	TPS	TraesCS1A02G338200	0.424	0.25752	0.589189	15.2235	0.415833	1.07399	16.7133	0.91086	0.02488	0.115841	0.061505
DTM	TPS	TraesCS1B02G083100	0	0.5	0.30103	11.2827	1.3e-05	1.1524	12.4351	0.907326	1e-06	0.369923	0.378435
DTM	TPS	TraesCS1B02G350600	0	0.5	0.30103	15.8714	1.3e-05	0.914161	16.7856	0.945538	1e-06	0.096596	0.027247
DTM	TPS	TraesCS1B02G351600	1.471	0.11257	0.948577	12.7811	1.26106	1.80244	15.8446	0.806653	0.079589	0.187433	0.106336
DTM	TPS	TraesCS1D02G065600	0	0.5	0.30103	14.255	1.3e-05	1.07308	15.3281	0.929992	1e-06	0.180372	0.154532
DTM	TPS	TraesCS1D02G340400	0.383	0.26792	0.571995	16.4404	0.386967	0.535314	17.3627	0.946881	0.022287	0.080943	0.048065
DTM	TPS	TraesCS3A02G289300	0	0.5	0.30103	12.7101	1.3e-05	0.767591	13.4777	0.943046	1e-06	0.206304	0.192244
DTM	TPS	TraesCS3B02G323900	0	0.5	0.30103	15.3171	1.3e-05	1.11112	16.4283	0.932364	1e-06	0.104129	0.026665
DTM	TPS	TraesCS4A02G062900	0.575	0.22411	0.649539	17.428	1.17153	1.3e-05	18.5995	0.937012	0.062987	0.094125	0.088595
DTM	TPS	TraesCS4B02G239900	0.023	0.43935	0.357189	15.3606	0.057611	1.17081	16.589	0.92595	0.003473	0.110314	0.025901
DTM	TPS	TraesCS5A02G116500	0	0.5	0.30103	16.4965	1.3e-05	0.361407	16.858	0.978561	1e-06	0.071309	0.043256
DTM	TPS	TraesCS5A02G203500	0.032	0.42895	0.367593	15.0462	0.038058	1.29967	16.3839	0.918351	0.002323	0.118644	0.014454
DTM	TPS	TraesCS5B02G117800	0	0.5	0.30103	15.6358	1.3e-05	0.951201	16.587	0.942653	1e-06	0.10415	0.051226
DTM	TPS	TraesCS5D02G129600	0	0.5	0.30103	14.5623	1.3e-05	0.558957	15.1213	0.963034	1e-06	0.218481	0.201071
DTM	TPS	TraesCS5D02G210000	NA	NA	NA	NA	NA	NA	NA	NA	NA	NA	NA
DTM	TPS	TraesCS6A02G351300	NA	NA	NA	NA	NA	NA	NA	NA	NA	NA	NA
DTM	TPS	TraesCS6B02G384500	1.611	0.10217	0.990677	14.7139	0.331182	1.0577	16.1028	0.913749	0.020567	0.105258	0.034971
DTM	TPP	TraesCS1A02G210400	NA	NA	NA	NA	NA	NA	NA	NA	NA	NA	NA
DTM	TPP	TraesCS1B02G224300	0.066	0.39883	0.399212	15.4895	0.131242	1.09046	16.7112	0.926893	0.007854	0.107159	0.038912
DTM	TPP	TraesCS1D02G213700	0.238	0.3128	0.504733	15.2112	0.131209	1.12074	16.4631	0.923954	0.00797	0.104908	0.023041
DTM	TPP	TraesCS2A02G161100	NA	NA	NA	NA	NA	NA	NA	NA	NA	NA	NA
DTM	TPP	TraesCS2A02G167100	0	0.5	0.30103	14.8233	1.3e-05	1.46166	16.285	0.910244	1e-06	0.126737	0.020293
DTM	TPP	TraesCS2B02G187000	0.049	0.41207	0.385029	15.421	0.130832	1.12874	16.6806	0.924489	0.007843	0.113705	0.043784
DTM	TPP	TraesCS2B02G187200	0.027	0.4349	0.361611	15.3529	0.093412	1.17084	16.6171	0.923918	0.005621	0.114591	0.039654
DTM	TPP	TraesCS2B02G193300	0	0.5	0.30103	13.4534	1.3e-05	1.461	14.9144	0.90204	1e-06	0.276501	0.284151
DTM	TPP	TraesCS2B02G430700	NA	NA	NA	NA	NA	NA	NA	NA	NA	NA	NA
DTM	TPP	TraesCS2D02G168200	0.378	0.26921	0.569909	15.4966	0.25662	0.973971	16.7272	0.926432	0.015342	0.101508	0.039467
DTM	TPP	TraesCS3A02G085700	0	0.5	0.30103	15.6335	1.3e-05	0.995511	16.629	0.940133	1e-06	0.106855	0.050411
DTM	TPP	TraesCS3D02G085800	0	0.5	0.30103	14.9187	1.3e-05	0.342733	15.2614	0.977542	1e-06	0.199961	0.185851
DTM	TPP	TraesCS5A02G190000	0.038	0.4223	0.374379	15.0065	0.046143	1.31295	16.3656	0.916955	0.00282	0.119804	0.016267
DTM	TPP	TraesCS5D02G200800	0.016	0.44927	0.347493	15.4287	0.055984	1.14387	16.6285	0.927843	0.003367	0.109078	0.030696
DTM	TPP	TraesCS6A02G248400	NA	NA	NA	NA	NA	NA	NA	NA	NA	NA	NA
DTM	TPP	TraesCS6A02G301800	NA	NA	NA	NA	NA	NA	NA	NA	NA	NA	NA
DTM	TPP	TraesCS6B02G276300	0.371	0.27118	0.566742	15.4342	0.104082	1.01264	16.5509	0.932528	0.006289	0.097643	0.01662
DTM	TPP	TraesCS6B02G330900	0.219	0.31999	0.494864	15.231	0.34074	1.13093	16.7027	0.91189	0.0204	0.11995	0.062249
DTM	TPP	TraesCS7A02G180800	0	0.5	0.30103	15.2489	1.3e-05	1.26595	16.5149	0.923344	1e-06	0.112507	0.009867
DTM	TPP	TraesCS7B02G085800	0.002	0.48379	0.315343	15.5162	0.01494	1.12876	16.6599	0.93135	0.000897	0.104746	0.022344
GFR	TPS	TraesCS1A02G064800	NA	NA	NA	NA	NA	NA	NA	NA	NA	NA	NA
GFR	TPS	TraesCS1A02G338200	0.042	0.41918	0.377599	0.034714	0.007836	0.921143	0.963693	0.036022	0.008131	0.259397	0.04758
GFR	TPS	TraesCS1B02G083100	0.697	0.20187	0.694928	0.038769	0.169473	0.889587	1.09783	0.035314	0.154371	0.22254	0.264006
GFR	TPS	TraesCS1B02G350600	0.007	0.46631	0.331325	0.041647	0.002589	0.918176	0.962412	0.043274	0.00269	0.265495	0.033406
GFR	TPS	TraesCS1B02G351600	0	0.5	0.30103	0.113271	1e-06	0.831999	0.945271	0.119829	1e-06	0.286923	0.064966
GFR	TPS	TraesCS1D02G065600	0.033	0.42832	0.368232	0.023612	0.073488	0.910199	1.0073	0.02344	0.072955	0.242241	0.192913
GFR	TPS	TraesCS1D02G340400	NA	NA	NA	NA	NA	NA	NA	NA	NA	NA	NA
GFR	TPS	TraesCS3A02G289300	0.063	0.40118	0.396661	0.013477	0.012636	0.936854	0.962967	0.013995	0.013122	0.260982	0.062632
GFR	TPS	TraesCS3B02G323900	NA	NA	NA	NA	NA	NA	NA	NA	NA	NA	NA
GFR	TPS	TraesCS4A02G062900	0	0.5	0.30103	0.167668	1e-06	0.591001	0.75867	0.221002	2e-06	0.266423	0.26333
GFR	TPS	TraesCS4B02G239900	1.636	0.10042	0.99818	0.125488	0.048261	0.798453	0.972201	0.129076	0.049641	0.259007	0.088508
GFR	TPS	TraesCS5A02G116500	0	0.5	0.30103	0.048369	1e-06	0.914547	0.962917	0.050231	1e-06	0.265044	0.031132
GFR	TPS	TraesCS5A02G203500	NA	NA	NA	NA	NA	NA	NA	NA	NA	NA	NA
GFR	TPS	TraesCS5B02G117800	NA	NA	NA	NA	NA	NA	NA	NA	NA	NA	NA
GFR	TPS	TraesCS5D02G129600	NA	NA	NA	NA	NA	NA	NA	NA	NA	NA	NA
GFR	TPS	TraesCS5D02G210000	0	0.5	0.30103	0.036333	1e-06	0.874614	0.910948	0.039885	1e-06	0.254972	0.096653
GFR	TPS	TraesCS6A02G351300	0	0.5	0.30103	0.026373	1e-06	0.92743	0.953804	0.02765	1e-06	0.257487	0.066501
GFR	TPS	TraesCS6B02G384500	0.623	0.21489	0.667784	1e-06	0.011401	0.929677	0.941079	1e-06	0.012115	0.258056	0.030653
GFR	TPP	TraesCS1A02G210400	NA	NA	NA	NA	NA	NA	NA	NA	NA	NA	NA
GFR	TPP	TraesCS1B02G224300	NA	NA	NA	NA	NA	NA	NA	NA	NA	NA	NA
GFR	TPP	TraesCS1D02G213700	0.644	0.21109	0.675532	0.197641	0.026222	0.7607	0.984562	0.20074	0.026633	0.289653	0.052125
GFR	TPP	TraesCS2A02G161100	0.449	0.25136	0.599704	0.024786	0.092185	0.905974	1.02294	0.02423	0.090117	0.236639	0.182439
GFR	TPP	TraesCS2A02G167100	0	0.5	0.30103	0.057943	1e-06	0.907442	0.965385	0.06002	1e-06	0.269745	0.043131
GFR	TPP	TraesCS2B02G187000	0.93	0.16747	0.776063	0.143866	0.065178	0.797312	1.00636	0.142957	0.064766	0.255729	0.123188
GFR	TPP	TraesCS2B02G187200	0.889	0.17283	0.762381	0.132453	0.057355	0.810266	1.00008	0.132443	0.057351	0.256111	0.113055
GFR	TPP	TraesCS2B02G193300	NA	NA	NA	NA	NA	NA	NA	NA	NA	NA	NA
GFR	TPP	TraesCS2B02G430700	NA	NA	NA	NA	NA	NA	NA	NA	NA	NA	NA
GFR	TPP	TraesCS2D02G168200	NA	NA	NA	NA	NA	NA	NA	NA	NA	NA	NA
GFR	TPP	TraesCS3A02G085700	0	0.5	0.30103	0.15337	1e-06	0.812089	0.96546	0.158857	1e-06	0.313943	0.07267
GFR	TPP	TraesCS3D02G085800	0	0.5	0.30103	1.09604	1e-06	0.030716	1.12676	0.972739	1e-06	0.10119	0.112741
GFR	TPP	TraesCS5A02G190000	NA	NA	NA	NA	NA	NA	NA	NA	NA	NA	NA
GFR	TPP	TraesCS5D02G200800	0.009	0.46246	0.334926	0.056156	0.003933	0.904872	0.964961	0.058195	0.004075	0.266238	0.047127
GFR	TPP	TraesCS6A02G248400	NA	NA	NA	NA	NA	NA	NA	NA	NA	NA	NA
GFR	TPP	TraesCS6A02G301800	0.224	0.31796	0.497628	1e-06	0.011538	0.94154	0.953079	1e-06	0.012106	0.259926	0.041456
GFR	TPP	TraesCS6B02G276300	NA	NA	NA	NA	NA	NA	NA	NA	NA	NA	NA
GFR	TPP	TraesCS6B02G330900	NA	NA	NA	NA	NA	NA	NA	NA	NA	NA	NA
GFR	TPP	TraesCS7A02G180800	NA	NA	NA	NA	NA	NA	NA	NA	NA	NA	NA
GFR	TPP	TraesCS7B02G085800	0.082	0.3875	0.411728	0.099261	0.008754	0.863023	0.971038	0.102221	0.009015	0.273881	0.03769
GM2	TPS	TraesCS1A02G064800	0.417	0.25925	0.586281	1.23224e+06	444587	109327	1.78615e+06	0.689884	0.248908	0.29564	0.293165
GM2	TPS	TraesCS1A02G338200	0.342	0.27947	0.553665	1.3604e+06	31548.9	85873.3	1.47782e+06	0.920544	0.021348	0.107276	0.056381
GM2	TPS	TraesCS1B02G083100	3.202	0.036784	1.43434	1.15086e+06	820331	115289	2.08648e+06	0.55158	0.393165	0.286802	0.298084
GM2	TPS	TraesCS1B02G350600	NA	NA	NA	NA	NA	NA	NA	NA	NA	NA	NA
GM2	TPS	TraesCS1B02G351600	0	0.5	0.30103	1.44548e+06	1.81283	54043.8	1.49952e+06	0.963958	1e-06	0.085931	0.040389
GM2	TPS	TraesCS1D02G065600	0	0.5	0.30103	1.26011e+06	314327	100392	1.67483e+06	0.752382	0.187676	0.264217	0.255298
GM2	TPS	TraesCS1D02G340400	NA	NA	NA	NA	NA	NA	NA	NA	NA	NA	NA
GM2	TPS	TraesCS3A02G289300	2.473	0.057926	1.23713	1.17297e+06	344357	102232	1.61956e+06	0.724252	0.212624	0.207228	0.193817
GM2	TPS	TraesCS3B02G323900	NA	NA	NA	NA	NA	NA	NA	NA	NA	NA	NA
GM2	TPS	TraesCS4A02G062900	3.276	0.035153	1.45404	1.46644e+06	165924	1.81283	1.63237e+06	0.898353	0.101646	0.132077	0.10466
GM2	TPS	TraesCS4B02G239900	0.306	0.29013	0.537407	1.37995e+06	25171	78781.2	1.4839e+06	0.929947	0.016963	0.100131	0.047026
GM2	TPS	TraesCS5A02G116500	6.321	0.005965	2.22439	1.09854e+06	182529	105591	1.38666e+06	0.792221	0.131632	0.1642	0.142057
GM2	TPS	TraesCS5A02G203500	0.029	0.43255	0.363964	1.40507e+06	3025.58	78209.4	1.4863e+06	0.945344	0.002036	0.089973	0.013795
GM2	TPS	TraesCS5B02G117800	0.312	0.28813	0.540412	1.37597e+06	55547.4	73950.5	1.50547e+06	0.913982	0.036897	0.120029	0.083612
GM2	TPS	TraesCS5D02G129600	NA	NA	NA	NA	NA	NA	NA	NA	NA	NA	NA
GM2	TPS	TraesCS5D02G210000	NA	NA	NA	NA	NA	NA	NA	NA	NA	NA	NA
GM2	TPS	TraesCS6A02G351300	0	0.5	0.30103	1.30572e+06	1.81283	76782	1.38251e+06	0.94446	1e-06	0.090248	0.059495
GM2	TPS	TraesCS6B02G384500	0	0.5	0.30103	1.1904e+06	1.81283	87472.9	1.27788e+06	0.931547	1e-06	0.130639	0.098272
GM2	TPP	TraesCS1A02G210400	0	0.5	0.30103	1.4372e+06	1.81283	39273.2	1.47648e+06	0.973399	1e-06	0.092846	0.067851
GM2	TPP	TraesCS1B02G224300	0	0.5	0.30103	1.36679e+06	1.81283	71561.8	1.43836e+06	0.950246	1e-06	0.110079	0.073419
GM2	TPP	TraesCS1D02G213700	0.151	0.34887	0.457336	1.45933e+06	7829.91	50505.4	1.51766e+06	0.961562	0.005159	0.078282	0.017241
GM2	TPP	TraesCS2A02G161100	1.972	0.080127	1.09622	1.15606e+06	648402	120193	1.92465e+06	0.600658	0.336893	0.280301	0.288845
GM2	TPP	TraesCS2A02G167100	NA	NA	NA	NA	NA	NA	NA	NA	NA	NA	NA
GM2	TPP	TraesCS2B02G187000	0	0.5	0.30103	958577	1.81283	137806	1.09638e+06	0.874307	2e-06	0.205035	0.200218
GM2	TPP	TraesCS2B02G187200	NA	NA	NA	NA	NA	NA	NA	NA	NA	NA	NA
GM2	TPP	TraesCS2B02G193300	0.79	0.18706	0.728019	1.24539e+06	420202	110613	1.7762e+06	0.701151	0.236573	0.297056	0.295047
GM2	TPP	TraesCS2B02G430700	0	0.5	0.30103	1.32033e+06	1.81283	90954.6	1.41129e+06	0.935551	1e-06	0.118334	0.082134
GM2	TPP	TraesCS2D02G168200	0	0.5	0.30103	1.42483e+06	1.81283	63976.4	1.4888e+06	0.957027	1e-06	0.082573	0.027163
GM2	TPP	TraesCS3A02G085700	0	0.5	0.30103	1.42738e+06	1.81283	49499.5	1.47689e+06	0.966483	1e-06	0.088531	0.062135
GM2	TPP	TraesCS3D02G085800	1.457	0.11371	0.944201	814360	591673	282464	1.6885e+06	0.482299	0.350414	0.286076	0.273955
GM2	TPP	TraesCS5A02G190000	0.037	0.42353	0.373116	1.40272e+06	3805.15	78741	1.48526e+06	0.944423	0.002562	0.090641	0.015599
GM2	TPP	TraesCS5D02G200800	0.001	0.49053	0.309334	1.4209e+06	900.914	74322	1.49613e+06	0.949722	0.000602	0.089791	0.027531
GM2	TPP	TraesCS6A02G248400	0.781	0.18848	0.724735	1.36626e+06	35064.9	71035.5	1.47236e+06	0.927939	0.023815	0.094211	0.043994
GM2	TPP	TraesCS6A02G301800	0	0.5	0.30103	1.36373e+06	1.81283	75895.3	1.43963e+06	0.94728	1e-06	0.109225	0.070304
GM2	TPP	TraesCS6B02G276300	0.192	0.33058	0.480723	1.36717e+06	7293.76	86861.7	1.46133e+06	0.935569	0.004991	0.095685	0.016015
GM2	TPP	TraesCS6B02G330900	NA	NA	NA	NA	NA	NA	NA	NA	NA	NA	NA
GM2	TPP	TraesCS7A02G180800	NA	NA	NA	NA	NA	NA	NA	NA	NA	NA	NA
GM2	TPP	TraesCS7B02G085800	NA	NA	NA	NA	NA	NA	NA	NA	NA	NA	NA
GSP	TPS	TraesCS1A02G064800	1.921	0.082864	1.08163	18.7	18.5764	5.15368	42.4301	0.440725	0.437812	0.240851	0.264848
GSP	TPS	TraesCS1A02G338200	0	0.5	0.30103	24.7154	3e-05	4.17777	28.8932	0.855405	1e-06	0.14166	0.036414
GSP	TPS	TraesCS1B02G083100	4.665	0.01539	1.81276	19.8923	25.4155	4.2111	49.519	0.401711	0.513249	0.249575	0.281334
GSP	TPS	TraesCS1B02G350600	NA	NA	NA	NA	NA	NA	NA	NA	NA	NA	NA
GSP	TPS	TraesCS1B02G351600	0.96	0.16353	0.786403	20.4736	2.0621	5.40598	27.9417	0.732726	0.0738	0.203828	0.117979
GSP	TPS	TraesCS1D02G065600	4.172	0.020548	1.68723	20.0489	42.1184	2.75791	64.9252	0.3088	0.648722	0.185757	0.205143
GSP	TPS	TraesCS1D02G340400	NA	NA	NA	NA	NA	NA	NA	NA	NA	NA	NA
GSP	TPS	TraesCS3A02G289300	4.079	0.021715	1.66324	19.4596	10.0735	4.25723	33.7904	0.575893	0.298118	0.218601	0.219208
GSP	TPS	TraesCS3B02G323900	0	0.5	0.30103	22.4307	3e-05	3.62098	26.0517	0.861007	1e-06	0.127768	0.054497
GSP	TPS	TraesCS4A02G062900	0.013	0.45505	0.341941	24.6297	0.284439	4.17795	29.092	0.846611	0.009777	0.146136	0.091448
GSP	TPS	TraesCS4B02G239900	0.288	0.29591	0.52884	23.4207	0.419383	4.58771	28.4278	0.823867	0.014753	0.153051	0.041787
GSP	TPS	TraesCS5A02G116500	6.61	0.0050705	2.29495	20.0288	3.36212	3.94245	27.3334	0.73276	0.123004	0.171851	0.134283
GSP	TPS	TraesCS5A02G203500	0	0.5	0.30103	25.0144	3e-05	4.02399	29.0384	0.861424	1e-06	0.132507	0.017224
GSP	TPS	TraesCS5B02G117800	0.166	0.3419	0.466101	24.7751	0.549687	3.94506	29.2699	0.846438	0.01878	0.136552	0.060724
GSP	TPS	TraesCS5D02G129600	NA	NA	NA	NA	NA	NA	NA	NA	NA	NA	NA
GSP	TPS	TraesCS5D02G210000	0	0.5	0.30103	23.7113	3e-05	2.90283	26.6142	0.890928	1e-06	0.119071	0.069064
GSP	TPS	TraesCS6A02G351300	0	0.5	0.30103	25.0781	3e-05	3.9481	29.0262	0.863981	1e-06	0.145882	0.049321
GSP	TPS	TraesCS6B02G384500	0	0.5	0.30103	23.91	3e-05	4.49593	28.406	0.841725	1e-06	0.160364	0.083303
GSP	TPP	TraesCS1A02G210400	0.552	0.22881	0.640525	23.5631	1.62118	4.38157	29.5659	0.79697	0.054833	0.174614	0.124101
GSP	TPP	TraesCS1B02G224300	0	0.5	0.30103	24.6607	3e-05	3.98462	28.6454	0.860897	1e-06	0.13623	0.044067
GSP	TPP	TraesCS1D02G213700	2.435	0.059339	1.22666	27.2646	3.70889	1.25243	32.226	0.846046	0.11509	0.132258	0.119216
GSP	TPP	TraesCS2A02G161100	4.128	0.021084	1.67605	20.1831	16.1977	4.16557	40.5464	0.497779	0.399485	0.262578	0.288298
GSP	TPP	TraesCS2A02G167100	NA	NA	NA	NA	NA	NA	NA	NA	NA	NA	NA
GSP	TPP	TraesCS2B02G187000	0.003	0.47661	0.321837	24.5192	0.077081	4.29558	28.8919	0.848654	0.002668	0.142653	0.045442
GSP	TPP	TraesCS2B02G187200	0	0.5	0.30103	24.5957	3e-05	4.2541	28.8498	0.852542	1e-06	0.140806	0.037725
GSP	TPP	TraesCS2B02G193300	0	0.5	0.30103	24.4213	3e-05	3.87395	28.2953	0.863088	1e-06	0.252511	0.239543
GSP	TPP	TraesCS2B02G430700	0.896	0.17194	0.764623	21.5528	1.28277	5.13523	27.9708	0.770547	0.045861	0.180581	0.083713
GSP	TPP	TraesCS2D02G168200	0	0.5	0.30103	24.6317	3e-05	3.99531	28.6271	0.860435	1e-06	0.133625	0.035505
GSP	TPP	TraesCS3A02G085700	0	0.5	0.30103	24.9622	3e-05	3.91552	28.8778	0.86441	1e-06	0.142475	0.050292
GSP	TPP	TraesCS3D02G085800	NA	NA	NA	NA	NA	NA	NA	NA	NA	NA	NA
GSP	TPP	TraesCS5A02G190000	0	0.5	0.30103	24.9661	3e-05	4.04658	29.0127	0.860523	1e-06	0.133188	0.01799
GSP	TPP	TraesCS5D02G200800	0	0.5	0.30103	24.7907	3e-05	3.81731	28.608	0.866564	1e-06	0.132623	0.042663
GSP	TPP	TraesCS6A02G248400	0.008	0.46478	0.332753	24.4008	0.052009	4.3356	28.7884	0.847591	0.001807	0.142626	0.02243
GSP	TPP	TraesCS6A02G301800	NA	NA	NA	NA	NA	NA	NA	NA	NA	NA	NA
GSP	TPP	TraesCS6B02G276300	0.774	0.18951	0.722368	20.2299	12.0731	4.45567	36.7587	0.550343	0.328443	0.261771	0.282615
GSP	TPP	TraesCS6B02G330900	0	0.5	0.30103	23.9664	3e-05	3.85045	27.8168	0.861578	1e-06	0.1333	0.054861
GSP	TPP	TraesCS7A02G180800	0	0.5	0.30103	24.8602	3e-05	4.1943	29.0546	0.85564	1e-06	0.135525	0.010254
GSP	TPP	TraesCS7B02G085800	0	0.5	0.30103	23.7718	3e-05	4.2702	28.042	0.847721	1e-06	0.138022	0.03821
GWSP	TPS	TraesCS1A02G064800	0.549	0.22946	0.639293	0.053644	0.00959	0.007306	0.07054	0.76048	0.13595	0.252999	0.219681
GWSP	TPS	TraesCS1A02G338200	0.19	0.33154	0.479464	0.070715	0.034996	0	0.10571	0.668948	0.331052	0.253465	0.259884
GWSP	TPS	TraesCS1B02G083100	0	0.5	0.30103	0.061754	0	0.003113	0.064867	0.95201	1e-06	0.281559	0.277762
GWSP	TPS	TraesCS1B02G350600	NA	NA	NA	NA	NA	NA	NA	NA	NA	NA	NA
GWSP	TPS	TraesCS1B02G351600	0	0.5	0.30103	0.067529	0	0.002146	0.069675	0.969201	1e-06	0.119781	0.09516
GWSP	TPS	TraesCS1D02G065600	0	0.5	0.30103	0.067582	0	0.001042	0.068624	0.98482	1e-06	0.111984	0.102062
GWSP	TPS	TraesCS1D02G340400	NA	NA	NA	NA	NA	NA	NA	NA	NA	NA	NA
GWSP	TPS	TraesCS3A02G289300	0.008	0.4634	0.334044	0.06533	0.000472	0.003399	0.0692	0.944071	0.006815	0.115662	0.068279
GWSP	TPS	TraesCS3B02G323900	NA	NA	NA	NA	NA	NA	NA	NA	NA	NA	NA
GWSP	TPS	TraesCS4A02G062900	0	0.5	0.30103	0.058037	0	0.004111	0.062148	0.933855	1e-06	0.10003	0.096309
GWSP	TPS	TraesCS4B02G239900	0.309	0.28915	0.538877	0.063498	0.000989	0.003748	0.068235	0.930576	0.014497	0.101255	0.040167
GWSP	TPS	TraesCS5A02G116500	0.111	0.36924	0.432691	0.064961	0.000664	0.003351	0.068976	0.941791	0.009622	0.093262	0.037677
GWSP	TPS	TraesCS5A02G203500	0	0.5	0.30103	0.067386	0	0.001645	0.06903	0.976175	1e-06	0.062592	0.023173
GWSP	TPS	TraesCS5B02G117800	NA	NA	NA	NA	NA	NA	NA	NA	NA	NA	NA
GWSP	TPS	TraesCS5D02G129600	0	0.5	0.30103	0.055725	0	0.00265	0.058375	0.954604	1e-06	0.223089	0.214645
GWSP	TPS	TraesCS5D02G210000	0	0.5	0.30103	0.04797	0	0.0061	0.05407	0.887189	1e-06	0.167248	0.136545
GWSP	TPS	TraesCS6A02G351300	0	0.5	0.30103	0.064818	0	0.002151	0.066968	0.967886	1e-06	0.074867	0.050081
GWSP	TPS	TraesCS6B02G384500	0	0.5	0.30103	0.064633	0	0.003892	0.068525	0.943205	1e-06	0.105171	0.055622
GWSP	TPP	TraesCS1A02G210400	0.238	0.31288	0.504622	0.064544	0.002153	0.003407	0.070104	0.920691	0.030715	0.123172	0.091293
GWSP	TPP	TraesCS1B02G224300	0	0.5	0.30103	0.043859	0	0.00417	0.048029	0.913174	2e-06	0.21103	0.200589
GWSP	TPP	TraesCS1D02G213700	1.392	0.11899	0.92449	0.072389	0.002892	0	0.075281	0.961583	0.038416	0.071807	0.053566
GWSP	TPP	TraesCS2A02G161100	NA	NA	NA	NA	NA	NA	NA	NA	NA	NA	NA
GWSP	TPP	TraesCS2A02G167100	0.16	0.34464	0.462634	0.073676	0.000249	0	0.073925	0.996635	0.003364	0.059661	0.009978
GWSP	TPP	TraesCS2B02G187000	0	0.5	0.30103	0.058767	0	0.004408	0.063176	0.93022	1e-06	0.154767	0.132107
GWSP	TPP	TraesCS2B02G187200	0	0.5	0.30103	0.061369	0	0.001925	0.063294	0.969587	1e-06	0.07563	0.067509
GWSP	TPP	TraesCS2B02G193300	0	0.5	0.30103	0.061604	0	0.002866	0.064471	0.955539	1e-06	0.318194	0.313152
GWSP	TPP	TraesCS2B02G430700	1.396	0.11871	0.925513	0.057624	0.003846	0.005089	0.066559	0.865756	0.057786	0.147985	0.09304
GWSP	TPP	TraesCS2D02G168200	NA	NA	NA	NA	NA	NA	NA	NA	NA	NA	NA
GWSP	TPP	TraesCS3A02G085700	NA	NA	NA	NA	NA	NA	NA	NA	NA	NA	NA
GWSP	TPP	TraesCS3D02G085800	0	0.5	0.30103	0.06073	0	0.002484	0.063214	0.960709	1e-06	0.178249	0.163612
GWSP	TPP	TraesCS5A02G190000	0	0.5	0.30103	0.067575	0	0.00124	0.068815	0.981976	1e-06	0.057991	0.026229
GWSP	TPP	TraesCS5D02G200800	0	0.5	0.30103	0.06504	0	0.003147	0.068187	0.95385	1e-06	0.101487	0.062259
GWSP	TPP	TraesCS6A02G248400	0.001	0.48612	0.313257	0.065848	6.5e-05	0.003283	0.069196	0.951624	0.000936	0.089669	0.024238
GWSP	TPP	TraesCS6A02G301800	NA	NA	NA	NA	NA	NA	NA	NA	NA	NA	NA
GWSP	TPP	TraesCS6B02G276300	0	0.49813	0.302657	0.066046	2e-06	0.003246	0.069294	0.953126	3.6e-05	0.082646	0.007747
GWSP	TPP	TraesCS6B02G330900	0.034	0.42678	0.369796	0.065863	0.00041	0.00317	0.069443	0.948442	0.005909	0.088814	0.038484
GWSP	TPP	TraesCS7A02G180800	0	0.5	0.30103	0.066189	0	0.003245	0.069433	0.95327	1e-06	0.082442	0.007721
GWSP	TPP	TraesCS7B02G085800	0	0.5	0.30103	0.038703	0	0.00529	0.043994	0.879746	2e-06	0.177771	0.152368
Height	TPS	TraesCS1A02G064800	5.356	0.010327	1.98603	12.6131	25.6375	4.58283	42.8334	0.294468	0.59854	0.189713	0.213697
Height	TPS	TraesCS1A02G338200	4.123	0.021149	1.67471	24.1002	18.0583	2.4e-05	42.1585	0.571657	0.428342	0.23805	0.234792
Height	TPS	TraesCS1B02G083100	4.864	0.013707	1.86306	17.0511	23.9168	3.11643	44.0843	0.386783	0.542524	0.25302	0.273294
Height	TPS	TraesCS1B02G350600	0.11	0.37002	0.431775	23.6032	0.185113	1.94558	25.7339	0.917203	0.007193	0.115276	0.029
Height	TPS	TraesCS1B02G351600	0.339	0.28006	0.552749	23.4205	0.664583	1.83046	25.9155	0.903724	0.025644	0.124304	0.063305
Height	TPS	TraesCS1D02G065600	3.273	0.035218	1.45324	18.954	13.5842	2.12934	34.6675	0.546737	0.391842	0.265848	0.266991
Height	TPS	TraesCS1D02G340400	0	0.5	0.30103	24.1732	2.4e-05	1.47988	25.6531	0.942311	1e-06	0.099392	0.044546
Height	TPS	TraesCS3A02G289300	5.117	0.011844	1.9265	14.8717	13.0874	3.65913	31.6183	0.470352	0.413919	0.23293	0.233782
Height	TPS	TraesCS3B02G323900	NA	NA	NA	NA	NA	NA	NA	NA	NA	NA	NA
Height	TPS	TraesCS4A02G062900	0	0.5	0.30103	20.1989	2.4e-05	0.779622	20.9785	0.962836	1e-06	0.088112	0.096986
Height	TPS	TraesCS4B02G239900	1.533	0.10784	0.96722	24.6602	46.5006	0.144798	71.3055	0.345838	0.652131	0.271946	0.272241
Height	TPS	TraesCS5A02G116500	5.844	0.0078142	2.10712	16.6182	3.21347	3.37686	23.2086	0.716039	0.13846	0.199749	0.149756
Height	TPS	TraesCS5A02G203500	0.099	0.37643	0.424316	17.682	216.751	2.93379	237.367	0.074492	0.913148	0.085757	0.096743
Height	TPS	TraesCS5B02G117800	0	0.5	0.30103	25.1294	2.4e-05	1.04935	26.1788	0.959915	1e-06	0.1055	0.068957
Height	TPS	TraesCS5D02G129600	0	0.5	0.30103	10.9748	2.4e-05	0.624526	11.5993	0.946157	2e-06	0.370717	0.374504
Height	TPS	TraesCS5D02G210000	NA	NA	NA	NA	NA	NA	NA	NA	NA	NA	NA
Height	TPS	TraesCS6A02G351300	0	0.5	0.30103	23.3626	2.4e-05	0.401027	23.7636	0.983123	1e-06	0.065094	0.054322
Height	TPS	TraesCS6B02G384500	0.667	0.20699	0.684051	22.0128	17.9203	0.713524	40.6466	0.541565	0.44088	0.255656	0.255523
Height	TPP	TraesCS1A02G210400	1.599	0.10301	0.987121	22.7368	2.80429	1.81246	27.3535	0.831219	0.10252	0.1947	0.17417
Height	TPP	TraesCS1B02G224300	NA	NA	NA	NA	NA	NA	NA	NA	NA	NA	NA
Height	TPP	TraesCS1D02G213700	0.122	0.36336	0.439663	23.2246	0.117396	2.09665	25.4387	0.912965	0.004615	0.114846	0.01766
Height	TPP	TraesCS2A02G161100	5.632	0.0088188	2.05459	17.3168	10.5294	2.95896	30.8052	0.56214	0.341806	0.264426	0.266855
Height	TPP	TraesCS2A02G167100	1.346	0.12301	0.91006	27.281	0.437844	2.4e-05	27.7189	0.984203	0.015796	0.060626	0.026006
Height	TPP	TraesCS2B02G187000	0	0.5	0.30103	23.6266	2.4e-05	4.06981	27.6964	0.853056	1e-06	0.403592	0.437762
Height	TPP	TraesCS2B02G187200	0	0.5	0.30103	18.874	2.4e-05	1.08511	19.9591	0.945632	1e-06	0.095294	0.095276
Height	TPP	TraesCS2B02G193300	2.3	0.064699	1.1891	19.9501	11.1448	2.49633	33.5913	0.593908	0.331778	0.284952	0.282318
Height	TPP	TraesCS2B02G430700	1.878	0.085281	1.06915	22.8579	1.76893	1.57012	26.197	0.872541	0.067524	0.137335	0.099463
Height	TPP	TraesCS2D02G168200	NA	NA	NA	NA	NA	NA	NA	NA	NA	NA	NA
Height	TPP	TraesCS3A02G085700	0	0.5	0.30103	25.0843	2.4e-05	0.823158	25.9075	0.968226	1e-06	0.100196	0.081908
Height	TPP	TraesCS3D02G085800	NA	NA	NA	NA	NA	NA	NA	NA	NA	NA	NA
Height	TPP	TraesCS5A02G190000	0	0.5	0.30103	24.4002	2.4e-05	1.72984	26.1301	0.933798	1e-06	0.106963	0.01301
Height	TPP	TraesCS5D02G200800	0	0.5	0.30103	25.5091	2.4e-05	0.708307	26.2174	0.972982	1e-06	0.078759	0.0431
Height	TPP	TraesCS6A02G248400	0.373	0.27065	0.567592	23.2147	0.354296	1.94111	25.5101	0.910019	0.013888	0.117813	0.033597
Height	TPP	TraesCS6A02G301800	0.005	0.4725	0.325598	24.2127	0.043526	1.7806	26.0369	0.929941	0.001672	0.107345	0.027195
Height	TPP	TraesCS6B02G276300	5.522	0.0093915	2.02727	17.2665	12.5407	2.36852	32.1757	0.53663	0.389758	0.26644	0.268959
Height	TPP	TraesCS6B02G330900	0	0.5	0.30103	26.1323	2.4e-05	0.113886	26.2462	0.99566	1e-06	0.06768	0.055816
Height	TPP	TraesCS7A02G180800	1.395	0.11875	0.925366	23.843	0.343898	1.39864	25.5855	0.931894	0.013441	0.094425	0.025677
Height	TPP	TraesCS7B02G085800	0	0.5	0.30103	23.5294	2.4e-05	1.87	25.3995	0.926375	1e-06	0.108684	0.03208
HI	TPS	TraesCS1A02G064800	0	0.5	0.30103	0.000646	0	9.9e-05	0.000745	0.86748	1e-06	0.221613	0.224678
HI	TPS	TraesCS1A02G338200	0	0.5	0.30103	0.000653	0	0.000106	0.000759	0.86015	1e-06	0.132754	0.033995
HI	TPS	TraesCS1B02G083100	1.117	0.14526	0.837854	0.000584	0.000224	0.000117	0.000924	0.631623	0.242145	0.283283	0.298329
HI	TPS	TraesCS1B02G350600	0.991	0.15978	0.796478	0.000587	3.2e-05	0.00012	0.000738	0.794574	0.04351	0.159435	0.079907
HI	TPS	TraesCS1B02G351600	1.248	0.13197	0.879525	0.000582	5.9e-05	0.000113	0.000755	0.771377	0.078524	0.170965	0.109619
HI	TPS	TraesCS1D02G065600	0.016	0.44908	0.347676	0.00064	1.3e-05	0.000109	0.000762	0.840026	0.016731	0.18053	0.118071
HI	TPS	TraesCS1D02G340400	0.39	0.26613	0.574906	0.000711	2.8e-05	6.5e-05	0.000804	0.884117	0.035425	0.108034	0.067456
HI	TPS	TraesCS3A02G289300	0.337	0.28084	0.551541	0.000609	6.1e-05	0.00011	0.00078	0.781408	0.077707	0.184395	0.13743
HI	TPS	TraesCS3B02G323900	0	0.49144	0.308529	0.000655	0	0.000105	0.000761	0.86109	0.000558	0.132976	0.02311
HI	TPS	TraesCS4A02G062900	0	0.5	0.30103	0.000542	0	1.6e-05	0.000558	0.971742	2e-06	0.07134	0.096462
HI	TPS	TraesCS4B02G239900	0	0.5	0.30103	0.000579	0	7e-05	0.000649	0.891742	1e-06	0.150854	0.114346
HI	TPS	TraesCS5A02G116500	2.195	0.069249	1.15959	0.000581	4.1e-05	0.000111	0.000734	0.791946	0.056386	0.155691	0.081346
HI	TPS	TraesCS5A02G203500	0	0.5	0.30103	0.000758	0	0	0.000759	0.99991	1e-06	0.033909	0.031267
HI	TPS	TraesCS5B02G117800	0	0.5	0.30103	0.000648	0	8.8e-05	0.000737	0.880017	1e-06	0.128071	0.068353
HI	TPS	TraesCS5D02G129600	NA	NA	NA	NA	NA	NA	NA	NA	NA	NA	NA
HI	TPS	TraesCS5D02G210000	0	0.5	0.30103	0.000646	0	0.000103	0.00075	0.861985	1e-06	0.131213	0.043793
HI	TPS	TraesCS6A02G351300	0.018	0.44616	0.350509	0.000637	4e-06	0.000112	0.000753	0.846002	0.00492	0.148949	0.038888
HI	TPS	TraesCS6B02G384500	0	0.5	0.30103	0.000659	0	0.000104	0.000763	0.863682	1e-06	0.130989	0.015513
HI	TPP	TraesCS1A02G210400	0	0.5	0.30103	0.000648	0	9e-05	0.000738	0.878515	1e-06	0.135115	0.076636
HI	TPP	TraesCS1B02G224300	0	0.5	0.30103	0.000653	0	0.0001	0.000753	0.867315	1e-06	0.129956	0.040088
HI	TPP	TraesCS1D02G213700	1.042	0.15371	0.813298	0.000633	1.9e-05	9.6e-05	0.000747	0.846775	0.02541	0.128798	0.044279
HI	TPP	TraesCS2A02G161100	0.457	0.24956	0.602825	0.000589	0.000132	0.000118	0.000839	0.701488	0.157716	0.245077	0.236172
HI	TPP	TraesCS2A02G167100	0	0.5	0.30103	0.000624	0	0.00012	0.000743	0.839216	1e-06	0.145236	0.024265
HI	TPP	TraesCS2B02G187000	0	0.5	0.30103	0.000652	0	0.000104	0.000756	0.862426	1e-06	0.133003	0.043085
HI	TPP	TraesCS2B02G187200	0	0.5	0.30103	0.000651	0	0.000102	0.000753	0.864331	1e-06	0.131749	0.04365
HI	TPP	TraesCS2B02G193300	0.56	0.22717	0.643649	0.000615	0.000183	0.000105	0.000904	0.68072	0.202756	0.284017	0.297825
HI	TPP	TraesCS2B02G430700	0	0.5	0.30103	0.000298	0	0.000138	0.000436	0.683649	2e-06	0.231429	0.224195
HI	TPP	TraesCS2D02G168200	0.092	0.3811	0.418961	0.000657	5e-06	0.000101	0.000763	0.861087	0.006915	0.126464	0.029818
HI	TPP	TraesCS3A02G085700	0	0.5	0.30103	0.000649	0	0.000104	0.000753	0.861986	1e-06	0.132835	0.050913
HI	TPP	TraesCS3D02G085800	0	0.5	0.30103	0.000629	0	6.9e-05	0.000698	0.901418	1e-06	0.146635	0.140533
HI	TPP	TraesCS5A02G190000	NA	NA	NA	NA	NA	NA	NA	NA	NA	NA	NA
HI	TPP	TraesCS5D02G200800	0.069	0.39646	0.401801	0.000653	6e-06	0.000103	0.000762	0.857213	0.00798	0.129838	0.037559
HI	TPP	TraesCS6A02G248400	0.021	0.44219	0.354391	0.000647	2e-06	0.000107	0.000757	0.855325	0.00294	0.135316	0.02323
HI	TPP	TraesCS6A02G301800	0	0.5	0.30103	0.000658	0	0.000103	0.000761	0.864457	1e-06	0.13358	0.029676
HI	TPP	TraesCS6B02G276300	1.543	0.10711	0.97017	0.0005	0.000207	0.000131	0.000839	0.596494	0.24681	0.242323	0.249071
HI	TPP	TraesCS6B02G330900	NA	NA	NA	NA	NA	NA	NA	NA	NA	NA	NA
HI	TPP	TraesCS7A02G180800	0.109	0.37078	0.430884	0.000659	2e-06	0.0001	0.000761	0.865919	0.003131	0.125006	0.012381
HI	TPP	TraesCS7B02G085800	0	0.5	0.30103	0.000653	0	0.000106	0.000759	0.860823	1e-06	0.131577	0.025634
InfSPKLSP	TPS	TraesCS1A02G064800	0.305	0.29051	0.536839	0.033071	0.012772	0.072173	0.118016	0.280223	0.108224	0.271365	0.247322
InfSPKLSP	TPS	TraesCS1A02G338200	0.175	0.33785	0.471276	0.039345	0.002379	0.068853	0.110576	0.355816	0.021514	0.268947	0.068876
InfSPKLSP	TPS	TraesCS1B02G083100	NA	NA	NA	NA	NA	NA	NA	NA	NA	NA	NA
InfSPKLSP	TPS	TraesCS1B02G350600	NA	NA	NA	NA	NA	NA	NA	NA	NA	NA	NA
InfSPKLSP	TPS	TraesCS1B02G351600	0	0.5	0.30103	0.01633	0	0.040417	0.056746	0.287763	2e-06	0.215598	0.161346
InfSPKLSP	TPS	TraesCS1D02G065600	0	0.5	0.30103	0.040636	0	0.067063	0.1077	0.377312	1e-06	0.301546	0.121935
InfSPKLSP	TPS	TraesCS1D02G340400	0	0.5	0.30103	0.00607	0	0.058043	0.064113	0.094669	2e-06	0.201896	0.157755
InfSPKLSP	TPS	TraesCS3A02G289300	0	0.5	0.30103	0.029478	0	0.055708	0.085186	0.346041	1e-06	0.255086	0.146392
InfSPKLSP	TPS	TraesCS3B02G323900	0	0.5	0.30103	0.037936	0	0.071321	0.109256	0.347216	1e-06	0.277117	0.035423
InfSPKLSP	TPS	TraesCS4A02G062900	0	0.5	0.30103	0.011492	0	0.054597	0.066089	0.173881	2e-06	0.225304	0.22011
InfSPKLSP	TPS	TraesCS4B02G239900	0.037	0.42358	0.373065	0.039962	0.000618	0.069415	0.109995	0.363304	0.005621	0.275012	0.032933
InfSPKLSP	TPS	TraesCS5A02G116500	0	0.5	0.30103	0.034875	0	0.070295	0.10517	0.331607	1e-06	0.273541	0.054913
InfSPKLSP	TPS	TraesCS5A02G203500	0	0.5	0.30103	0.037308	0	0.069344	0.106652	0.349812	1e-06	0.273638	0.028917
InfSPKLSP	TPS	TraesCS5B02G117800	0	0.5	0.30103	0.046054	0	0.037836	0.08389	0.548978	1e-06	0.235779	0.141172
InfSPKLSP	TPS	TraesCS5D02G129600	0	0.5	0.30103	0.039278	0	0.067089	0.106367	0.369267	1e-06	0.281392	0.089307
InfSPKLSP	TPS	TraesCS5D02G210000	0.592	0.22082	0.655962	0.040133	0.004552	0.067134	0.111819	0.358907	0.04071	0.270691	0.088307
InfSPKLSP	TPS	TraesCS6A02G351300	0	0.5	0.30103	0.031319	0	0.072639	0.103959	0.301266	1e-06	0.273715	0.075727
InfSPKLSP	TPS	TraesCS6B02G384500	0	0.5	0.30103	0.030451	0	0.070407	0.100858	0.301917	1e-06	0.269639	0.050222
InfSPKLSP	TPP	TraesCS1A02G210400	0	0.5	0.30103	0.021972	0	0.055811	0.077782	0.282478	1e-06	0.24658	0.17644
InfSPKLSP	TPP	TraesCS1B02G224300	0	0.5	0.30103	0.047447	0	0.060732	0.108179	0.438595	1e-06	0.28018	0.061047
InfSPKLSP	TPP	TraesCS1D02G213700	0.184	0.33399	0.476267	0.034328	0.001581	0.072283	0.108192	0.317288	0.014611	0.275228	0.044875
InfSPKLSP	TPP	TraesCS2A02G161100	NA	NA	NA	NA	NA	NA	NA	NA	NA	NA	NA
InfSPKLSP	TPP	TraesCS2A02G167100	5.593	0.0090164	2.04497	0.026903	0.013635	0.063477	0.104014	0.258646	0.131085	0.27046	0.123582
InfSPKLSP	TPP	TraesCS2B02G187000	2.4	0.060671	1.21702	0.028276	0.011874	0.071323	0.111472	0.253659	0.106518	0.244611	0.159441
InfSPKLSP	TPP	TraesCS2B02G187200	2.522	0.056122	1.25087	0.027453	0.014938	0.071716	0.114108	0.240587	0.130916	0.239105	0.205887
InfSPKLSP	TPP	TraesCS2B02G193300	0	0.5	0.30103	0.030454	0	0.05078	0.081234	0.374889	1e-06	0.311695	0.369351
InfSPKLSP	TPP	TraesCS2B02G430700	0.103	0.37419	0.426908	0.039027	0.002589	0.069097	0.110712	0.352504	0.023383	0.27116	0.080586
InfSPKLSP	TPP	TraesCS2D02G168200	NA	NA	NA	NA	NA	NA	NA	NA	NA	NA	NA
InfSPKLSP	TPP	TraesCS3A02G085700	0	0.5	0.30103	0.036206	0	0.041154	0.07736	0.468022	1e-06	0.237481	0.152462
InfSPKLSP	TPP	TraesCS3D02G085800	0	0.5	0.30103	0.039824	0	0.065727	0.105551	0.377294	1e-06	0.278429	0.086707
InfSPKLSP	TPP	TraesCS5A02G190000	0	0.5	0.30103	0.037082	0	0.069265	0.106348	0.348691	1e-06	0.273407	0.031249
InfSPKLSP	TPP	TraesCS5D02G200800	0.275	0.29991	0.523009	0.038099	0.003709	0.068815	0.110623	0.344406	0.033527	0.272096	0.078548
InfSPKLSP	TPP	TraesCS6A02G248400	0	0.5	0.30103	0.046014	0	0.063586	0.1096	0.419832	1e-06	0.274076	0.039124
InfSPKLSP	TPP	TraesCS6A02G301800	1.579	0.10447	0.981008	0	0.006141	0.095994	0.102135	1e-06	0.060126	0.29127	0.076678
InfSPKLSP	TPP	TraesCS6B02G276300	0	0.5	0.30103	0.035432	0	0.073355	0.108787	0.325698	1e-06	0.279251	0.016617
InfSPKLSP	TPP	TraesCS6B02G330900	0	0.5	0.30103	0.042146	0	0.059864	0.10201	0.413153	1e-06	0.270191	0.085909
InfSPKLSP	TPP	TraesCS7A02G180800	0.301	0.29149	0.535376	0.040324	0.000932	0.068005	0.109261	0.369064	0.008526	0.273478	0.02389
InfSPKLSP	TPP	TraesCS7B02G085800	NA	NA	NA	NA	NA	NA	NA	NA	NA	NA	NA
Ped	TPS	TraesCS1A02G064800	3.237	0.035994	1.44377	3.71447	5.46617	1.07014	10.2508	0.36236	0.533244	0.21802	0.239788
Ped	TPS	TraesCS1A02G338200	NA	NA	NA	NA	NA	NA	NA	NA	NA	NA	NA
Ped	TPS	TraesCS1B02G083100	6.474	0.0054729	2.26178	3.61512	6.90406	1.06904	11.5882	0.311965	0.595782	0.220146	0.256754
Ped	TPS	TraesCS1B02G350600	0	0.5	0.30103	5.13429	9e-06	0.77671	5.91101	0.868598	1e-06	0.121661	0.044245
Ped	TPS	TraesCS1B02G351600	0	0.5	0.30103	5.3822	9e-06	0.805284	6.18749	0.869851	1e-06	0.123047	0.042135
Ped	TPS	TraesCS1D02G065600	2.804	0.047022	1.3277	4.26618	2.83318	0.876462	7.97582	0.534889	0.355221	0.265712	0.277734
Ped	TPS	TraesCS1D02G340400	0	0.5	0.30103	5.72942	9e-06	0.049298	5.77873	0.991468	2e-06	0.050905	0.053002
Ped	TPS	TraesCS3A02G289300	0.162	0.34368	0.463846	4.93485	0.448712	0.915285	6.29885	0.783453	0.071237	0.1945	0.13967
Ped	TPS	TraesCS3B02G323900	NA	NA	NA	NA	NA	NA	NA	NA	NA	NA	NA
Ped	TPS	TraesCS4A02G062900	0	0.5	0.30103	5.12185	9e-06	0.466477	5.58833	0.916525	2e-06	0.12459	0.11981
Ped	TPS	TraesCS4B02G239900	NA	NA	NA	NA	NA	NA	NA	NA	NA	NA	NA
Ped	TPS	TraesCS5A02G116500	2.17	0.070358	1.15269	4.45527	0.352683	1.03271	5.84067	0.762802	0.060384	0.168652	0.086272
Ped	TPS	TraesCS5A02G203500	2.862	0.045342	1.3435	3.53793	67.6894	1.07516	72.3025	0.048932	0.936197	0.056072	0.069994
Ped	TPS	TraesCS5B02G117800	1.441	0.11499	0.93934	4.92862	0.424007	0.833334	6.18596	0.796743	0.068543	0.158465	0.098779
Ped	TPS	TraesCS5D02G129600	NA	NA	NA	NA	NA	NA	NA	NA	NA	NA	NA
Ped	TPS	TraesCS5D02G210000	NA	NA	NA	NA	NA	NA	NA	NA	NA	NA	NA
Ped	TPS	TraesCS6A02G351300	0	0.5	0.30103	5.56649	9e-06	0.696984	6.26348	0.888721	1e-06	0.126252	0.041637
Ped	TPS	TraesCS6B02G384500	1.564	0.10553	0.976624	5.48702	0.15931	0.586209	6.23254	0.880383	0.025561	0.110392	0.044167
Ped	TPP	TraesCS1A02G210400	2.316	0.064043	1.19353	4.51445	0.94806	1.01786	6.48038	0.696635	0.146297	0.236407	0.221554
Ped	TPP	TraesCS1B02G224300	0	0.5	0.30103	5.32799	9e-06	0.540735	5.86873	0.90786	1e-06	0.108455	0.060482
Ped	TPP	TraesCS1D02G213700	0.931	0.16735	0.776374	5.0608	0.097991	0.84763	6.00642	0.842565	0.016314	0.132737	0.031083
Ped	TPP	TraesCS2A02G161100	7.635	0.0028617	2.54338	3.69337	2.60593	1.01873	7.31803	0.504695	0.356097	0.253594	0.271524
Ped	TPP	TraesCS2A02G167100	0	0.5	0.30103	5.19541	9e-06	0.848007	6.04342	0.859679	1e-06	0.127062	0.032255
Ped	TPP	TraesCS2B02G187000	0	0.5	0.30103	4.49845	9e-06	0.5682	5.06666	0.887853	2e-06	0.113883	0.094568
Ped	TPP	TraesCS2B02G187200	NA	NA	NA	NA	NA	NA	NA	NA	NA	NA	NA
Ped	TPP	TraesCS2B02G193300	0.964	0.16313	0.787466	5.27303	1.53594	0.696587	7.50556	0.70255	0.20464	0.262947	0.269458
Ped	TPP	TraesCS2B02G430700	0.185	0.33352	0.476878	5.49521	0.119537	0.71714	6.33188	0.867863	0.018879	0.121054	0.059394
Ped	TPP	TraesCS2D02G168200	0.189	0.3319	0.478993	5.45708	0.072709	0.738851	6.26864	0.870537	0.011599	0.118929	0.037398
Ped	TPP	TraesCS3A02G085700	0.45	0.25115	0.600067	5.20761	0.318306	0.776208	6.30212	0.826326	0.050508	0.148228	0.098638
Ped	TPP	TraesCS3D02G085800	0	0.5	0.30103	5.40572	9e-06	0.065548	5.47127	0.988018	2e-06	0.082656	0.102042
Ped	TPP	TraesCS5A02G190000	0.327	0.28366	0.547202	5.04108	0.059156	0.925178	6.02542	0.836636	0.009818	0.141113	0.026408
Ped	TPP	TraesCS5D02G200800	0	0.5	0.30103	5.56389	9e-06	0.685273	6.24917	0.89034	1e-06	0.122284	0.040047
Ped	TPP	TraesCS6A02G248400	0	0.5	0.30103	5.52144	9e-06	0.741792	6.26324	0.881563	1e-06	0.120175	0.026773
Ped	TPP	TraesCS6A02G301800	0	0.5	0.30103	6.12784	9e-06	0.041302	6.16915	0.993304	1e-06	0.05394	0.049682
Ped	TPP	TraesCS6B02G276300	4.93	0.013201	1.87939	4.86185	0.290915	0.647921	5.80069	0.838151	0.050152	0.13619	0.077875
Ped	TPP	TraesCS6B02G330900	0.527	0.23387	0.631025	5.62643	0.196157	0.624505	6.4471	0.872708	0.030426	0.114438	0.068059
Ped	TPP	TraesCS7A02G180800	0.13	0.35913	0.444748	5.34867	0.020887	0.80496	6.17451	0.866249	0.003383	0.1229	0.012713
Ped	TPP	TraesCS7B02G085800	1.034	0.15455	0.810931	6.24909	0.366728	0.292661	6.90848	0.904554	0.053084	0.110783	0.097637
PGF	TPS	TraesCS1A02G064800	0	0.5	0.30103	0.875873	2e-06	0.921467	1.79734	0.487316	1e-06	0.249162	0.211523
PGF	TPS	TraesCS1A02G338200	0	0.5	0.30103	0.435413	2e-06	0.668342	1.10376	0.394483	2e-06	0.173711	0.154977
PGF	TPS	TraesCS1B02G083100	0	0.5	0.30103	0.574212	2e-06	0.684938	1.25915	0.45603	2e-06	0.227672	0.310822
PGF	TPS	TraesCS1B02G350600	0	0.5	0.30103	0.672983	2e-06	0.679944	1.35293	0.497427	2e-06	0.19896	0.132162
PGF	TPS	TraesCS1B02G351600	2.254	0.066614	1.17643	0.718415	0.202229	1.02113	1.94177	0.369979	0.104147	0.225293	0.13462
PGF	TPS	TraesCS1D02G065600	NA	NA	NA	NA	NA	NA	NA	NA	NA	NA	NA
PGF	TPS	TraesCS1D02G340400	0	0.5	0.30103	0.471002	2e-06	0.832502	1.30351	0.361334	2e-06	0.174499	0.228068
PGF	TPS	TraesCS3A02G289300	0.163	0.343	0.464706	0.915243	0.040748	1.00112	1.95711	0.467649	0.02082	0.224527	0.071493
PGF	TPS	TraesCS3B02G323900	0	0.5	0.30103	0.91382	2e-06	0.942691	1.85651	0.492224	1e-06	0.222003	0.059172
PGF	TPS	TraesCS4A02G062900	0	0.5	0.30103	0.745984	2e-06	0.614339	1.36033	0.548386	2e-06	0.231403	0.216898
PGF	TPS	TraesCS4B02G239900	NA	NA	NA	NA	NA	NA	NA	NA	NA	NA	NA
PGF	TPS	TraesCS5A02G116500	0	0.5	0.30103	0.665668	2e-06	0.82023	1.4859	0.44799	2e-06	0.197934	0.09838
PGF	TPS	TraesCS5A02G203500	0.004	0.47506	0.323252	0.929176	0.001491	1.01155	1.94222	0.478409	0.000768	0.222648	0.013012
PGF	TPS	TraesCS5B02G117800	0.007	0.46757	0.330153	0.894769	0.012874	1.02905	1.93669	0.462009	0.006647	0.258046	0.070195
PGF	TPS	TraesCS5D02G129600	0	0.5	0.30103	0.47512	2e-06	0.565776	1.0409	0.456452	2e-06	0.192501	0.218373
PGF	TPS	TraesCS5D02G210000	0	0.5	0.30103	0.924881	2e-06	0.937429	1.86231	0.496631	1e-06	0.226667	0.076474
PGF	TPS	TraesCS6A02G351300	0	0.5	0.30103	0.904244	2e-06	1.0139	1.91815	0.471416	1e-06	0.221454	0.052194
PGF	TPS	TraesCS6B02G384500	0	0.5	0.30103	0.904465	2e-06	1.02707	1.93154	0.46826	1e-06	0.22223	0.026136
PGF	TPP	TraesCS1A02G210400	NA	NA	NA	NA	NA	NA	NA	NA	NA	NA	NA
PGF	TPP	TraesCS1B02G224300	0.086	0.38474	0.414833	0.939847	0.022671	0.992804	1.95532	0.480661	0.011594	0.222564	0.051416
PGF	TPP	TraesCS1D02G213700	0.407	0.26187	0.581914	0.875397	0.037867	1.00588	1.91915	0.456139	0.019731	0.224203	0.046588
PGF	TPP	TraesCS2A02G161100	0	0.5	0.30103	0.632987	2e-06	0.724609	1.3576	0.466255	2e-06	0.208247	0.199439
PGF	TPP	TraesCS2A02G167100	0	0.5	0.30103	0.875691	2e-06	1.00512	1.88082	0.465591	1e-06	0.219366	0.047993
PGF	TPP	TraesCS2B02G187000	0	0.5	0.30103	0.930681	2e-06	1.01278	1.94346	0.478878	1e-06	0.226659	0.045767
PGF	TPP	TraesCS2B02G187200	0	0.5	0.30103	0.930504	2e-06	1.01313	1.94364	0.478743	1e-06	0.225873	0.041993
PGF	TPP	TraesCS2B02G193300	NA	NA	NA	NA	NA	NA	NA	NA	NA	NA	NA
PGF	TPP	TraesCS2B02G430700	0.39	0.26612	0.574922	0.898049	0.072092	0.999317	1.96946	0.455988	0.036605	0.223078	0.091546
PGF	TPP	TraesCS2D02G168200	0.762	0.19139	0.718081	1.2029	0.079571	0.784943	2.06742	0.581839	0.038488	0.217164	0.071792
PGF	TPP	TraesCS3A02G085700	0	0.5	0.30103	0.93325	2e-06	1.00765	1.94091	0.480832	1e-06	0.231393	0.083385
PGF	TPP	TraesCS3D02G085800	0	0.5	0.30103	0.535026	2e-06	0.52894	1.06397	0.502859	2e-06	0.19447	0.194896
PGF	TPP	TraesCS5A02G190000	0.003	0.47721	0.32129	0.929286	0.001495	1.01172	1.9425	0.478397	0.00077	0.222716	0.014194
PGF	TPP	TraesCS5D02G200800	0.17	0.34012	0.468368	0.943443	0.032265	0.980477	1.95618	0.482287	0.016494	0.217741	0.053248
PGF	TPP	TraesCS6A02G248400	0	0.5	0.30103	0.993122	2e-06	0.947551	1.94067	0.51174	1e-06	0.228971	0.037955
PGF	TPP	TraesCS6A02G301800	0	0.5	0.30103	1.03369	2e-06	0.888653	1.92234	0.537723	1e-06	0.238856	0.061594
PGF	TPP	TraesCS6B02G276300	0.013	0.4545	0.342466	0.938388	0.002936	1.00241	1.94373	0.482777	0.00151	0.223405	0.013914
PGF	TPP	TraesCS6B02G330900	NA	NA	NA	NA	NA	NA	NA	NA	NA	NA	NA
PGF	TPP	TraesCS7A02G180800	0.152	0.34824	0.458121	0.866106	0.010775	1.0359	1.91278	0.452799	0.005633	0.226663	0.01963
PGF	TPP	TraesCS7B02G085800	0	0.5	0.30103	0.897642	2e-06	0.923744	1.82139	0.492834	1e-06	0.219897	0.063185
RSGP	TPS	TraesCS1A02G064800	0	0.5	0.30103	0.826772	2e-06	0.718649	1.54542	0.534981	1e-06	0.328694	0.269624
RSGP	TPS	TraesCS1A02G338200	NA	NA	NA	NA	NA	NA	NA	NA	NA	NA	NA
RSGP	TPS	TraesCS1B02G083100	0.024	0.43854	0.357991	0.778078	0.049874	0.872096	1.70005	0.45768	0.029337	0.317237	0.214161
RSGP	TPS	TraesCS1B02G350600	0	0.5	0.30103	0.800836	2e-06	0.860138	1.66098	0.482148	1e-06	0.285258	0.034159
RSGP	TPS	TraesCS1B02G351600	0	0.5	0.30103	0.65221	2e-06	0.818232	1.47044	0.443546	1e-06	0.279647	0.092769
RSGP	TPS	TraesCS1D02G065600	0	0.5	0.30103	0.804988	2e-06	0.853637	1.65863	0.485334	1e-06	0.28634	0.106012
RSGP	TPS	TraesCS1D02G340400	0	0.5	0.30103	0.811242	2e-06	0.857176	1.66842	0.486234	1e-06	0.284678	0.043205
RSGP	TPS	TraesCS3A02G289300	0	0.5	0.30103	0.927025	2e-06	0.470369	1.3974	0.663395	1e-06	0.229776	0.145972
RSGP	TPS	TraesCS3B02G323900	0.154	0.34742	0.459145	0.74927	0.022538	0.881619	1.65343	0.453162	0.013631	0.287581	0.047733
RSGP	TPS	TraesCS4A02G062900	NA	NA	NA	NA	NA	NA	NA	NA	NA	NA	NA
RSGP	TPS	TraesCS4B02G239900	0	0.5	0.30103	0.813465	2e-06	0.856483	1.66995	0.48712	1e-06	0.284574	0.025808
RSGP	TPS	TraesCS5A02G116500	0.134	0.35738	0.44687	0.664198	0.025322	0.934552	1.62407	0.408971	0.015592	0.312719	0.051106
RSGP	TPS	TraesCS5A02G203500	0.005	0.4715	0.326518	0.797585	0.001539	0.86416	1.66328	0.479524	0.000925	0.291526	0.013397
RSGP	TPS	TraesCS5B02G117800	0	0.5	0.30103	0.813371	2e-06	0.844465	1.65784	0.490622	1e-06	0.286413	0.082095
RSGP	TPS	TraesCS5D02G129600	0	0.5	0.30103	0.828497	2e-06	0.838093	1.66659	0.49712	1e-06	0.294938	0.076576
RSGP	TPS	TraesCS5D02G210000	NA	NA	NA	NA	NA	NA	NA	NA	NA	NA	NA
RSGP	TPS	TraesCS6A02G351300	0.066	0.39829	0.399801	0.760483	0.032919	0.870426	1.66383	0.457068	0.019785	0.290672	0.074426
RSGP	TPS	TraesCS6B02G384500	0	0.5	0.30103	0.828237	2e-06	0.849475	1.67771	0.49367	1e-06	0.28473	0.023336
RSGP	TPP	TraesCS1A02G210400	0.071	0.39476	0.403667	0.793464	0.032225	0.858934	1.68462	0.471004	0.019129	0.287618	0.088706
RSGP	TPP	TraesCS1B02G224300	0	0.5	0.30103	0.863422	2e-06	0.810862	1.67429	0.515696	1e-06	0.285631	0.049408
RSGP	TPP	TraesCS1D02G213700	0	0.5	0.30103	0.716841	2e-06	0.909492	1.62633	0.440771	1e-06	0.293783	0.047297
RSGP	TPP	TraesCS2A02G161100	0	0.5	0.30103	0.786479	2e-06	0.773883	1.56036	0.504036	1e-06	0.284031	0.144523
RSGP	TPP	TraesCS2A02G167100	0.002	0.48434	0.31485	0.819612	0.002422	0.849916	1.67195	0.490213	0.001448	0.284185	0.034382
RSGP	TPP	TraesCS2B02G187000	0.008	0.46428	0.33322	0.83377	0.00801	0.839449	1.68123	0.495929	0.004764	0.280781	0.053735
RSGP	TPP	TraesCS2B02G187200	0.008	0.46468	0.332846	0.831221	0.006687	0.841694	1.6796	0.494892	0.003981	0.281499	0.047132
RSGP	TPP	TraesCS2B02G193300	0	0.5	0.30103	0.79409	2e-06	0.804519	1.59861	0.496737	1e-06	0.361055	0.388941
RSGP	TPP	TraesCS2B02G430700	0	0.5	0.30103	0.741739	2e-06	0.841245	1.58299	0.46857	1e-06	0.283313	0.084436
RSGP	TPP	TraesCS2D02G168200	0	0.5	0.30103	0.720398	2e-06	0.846892	1.56729	0.459645	1e-06	0.283591	0.062394
RSGP	TPP	TraesCS3A02G085700	NA	NA	NA	NA	NA	NA	NA	NA	NA	NA	NA
RSGP	TPP	TraesCS3D02G085800	0	0.5	0.30103	0.867494	2e-06	0.787908	1.6554	0.524038	1e-06	0.28581	0.076693
RSGP	TPP	TraesCS5A02G190000	0.005	0.47257	0.325534	0.797954	0.001631	0.864021	1.66361	0.479653	0.000981	0.291687	0.014676
RSGP	TPP	TraesCS5D02G200800	0	0.5	0.30103	0.632644	2e-06	0.866937	1.49958	0.42188	1e-06	0.28596	0.078368
RSGP	TPP	TraesCS6A02G248400	0	0.5	0.30103	0.863547	2e-06	0.825114	1.68866	0.511379	1e-06	0.282609	0.032085
RSGP	TPP	TraesCS6A02G301800	0	0.5	0.30103	0.854023	2e-06	0.771001	1.62503	0.525544	1e-06	0.272853	0.056144
RSGP	TPP	TraesCS6B02G276300	0	0.5	0.30103	0.862338	2e-06	0.827839	1.69018	0.510205	1e-06	0.281112	0.016295
RSGP	TPP	TraesCS6B02G330900	1.682	0.097347	1.01168	0.614644	0.110437	0.910214	1.63529	0.375861	0.067533	0.281248	0.110533
RSGP	TPP	TraesCS7A02G180800	0	0.5	0.30103	0.771917	2e-06	0.883592	1.65551	0.466271	1e-06	0.289661	0.017284
RSGP	TPP	TraesCS7B02G085800	0	0.5	0.30103	0.674721	2e-06	0.806912	1.48163	0.45539	1e-06	0.277458	0.072152
SM2	TPS	TraesCS1A02G064800	0.009	0.46185	0.335499	724.31	14.3006	272.448	1011.06	0.716387	0.014144	0.245922	0.172427
SM2	TPS	TraesCS1A02G338200	2.705	0.050018	1.30087	495.156	680.75	305.414	1481.32	0.334267	0.459557	0.217576	0.272809
SM2	TPS	TraesCS1B02G083100	NA	NA	NA	NA	NA	NA	NA	NA	NA	NA	NA
SM2	TPS	TraesCS1B02G350600	NA	NA	NA	NA	NA	NA	NA	NA	NA	NA	NA
SM2	TPS	TraesCS1B02G351600	1.142	0.14262	0.84582	450.109	285.507	360.491	1096.11	0.410643	0.260474	0.233513	0.228441
SM2	TPS	TraesCS1D02G065600	0	0.5	0.30103	725.77	0.001285	151.18	876.951	0.827606	1e-06	0.185578	0.136926
SM2	TPS	TraesCS1D02G340400	0	0.5	0.30103	630.877	0.001285	210.873	841.751	0.749482	2e-06	0.175913	0.088681
SM2	TPS	TraesCS3A02G289300	0.542	0.23082	0.636727	540.497	196.389	328.484	1065.37	0.507333	0.184339	0.255862	0.225478
SM2	TPS	TraesCS3B02G323900	NA	NA	NA	NA	NA	NA	NA	NA	NA	NA	NA
SM2	TPS	TraesCS4A02G062900	0	0.5	0.30103	593.717	0.001285	120.828	714.546	0.830901	2e-06	0.164913	0.154255
SM2	TPS	TraesCS4B02G239900	NA	NA	NA	NA	NA	NA	NA	NA	NA	NA	NA
SM2	TPS	TraesCS5A02G116500	0	0.5	0.30103	740.532	0.001285	259.203	999.736	0.740728	1e-06	0.189926	0.040714
SM2	TPS	TraesCS5A02G203500	0	0.5	0.30103	741.031	0.001285	265.623	1006.66	0.736132	1e-06	0.189016	0.015875
SM2	TPS	TraesCS5B02G117800	0	0.5	0.30103	778.803	0.001285	188.266	967.07	0.805322	1e-06	0.18829	0.094109
SM2	TPS	TraesCS5D02G129600	NA	NA	NA	NA	NA	NA	NA	NA	NA	NA	NA
SM2	TPS	TraesCS5D02G210000	0	0.5	0.30103	516.243	0.001285	242.358	758.602	0.680518	2e-06	0.180226	0.114793
SM2	TPS	TraesCS6A02G351300	0.302	0.29133	0.535615	725.816	38.0843	253.628	1017.53	0.713313	0.037428	0.19423	0.081095
SM2	TPS	TraesCS6B02G384500	NA	NA	NA	NA	NA	NA	NA	NA	NA	NA	NA
SM2	TPP	TraesCS1A02G210400	0.003	0.47751	0.321018	734.106	3.43353	268.512	1006.05	0.72969	0.003413	0.195052	0.063556
SM2	TPP	TraesCS1B02G224300	0	0.5	0.30103	735.722	0.001285	268.518	1004.24	0.732615	1e-06	0.194903	0.032243
SM2	TPP	TraesCS1D02G213700	0	0.5	0.30103	693.814	0.001285	291.425	985.24	0.704208	1e-06	0.196657	0.040817
SM2	TPP	TraesCS2A02G161100	0	0.5	0.30103	726.319	0.001285	256.828	983.148	0.738768	1e-06	0.198168	0.099123
SM2	TPP	TraesCS2A02G167100	0	0.5	0.30103	750.181	0.001285	223.653	973.835	0.770337	1e-06	0.178798	0.042738
SM2	TPP	TraesCS2B02G187000	0	0.5	0.30103	732.535	0.001285	260.279	992.816	0.737836	1e-06	0.190762	0.052903
SM2	TPP	TraesCS2B02G187200	0	0.5	0.30103	731.365	0.001285	254.914	986.28	0.741539	1e-06	0.18962	0.053827
SM2	TPP	TraesCS2B02G193300	NA	NA	NA	NA	NA	NA	NA	NA	NA	NA	NA
SM2	TPP	TraesCS2B02G430700	5.526	0.0093658	2.02846	476.416	167.439	316.051	959.905	0.496315	0.174433	0.216412	0.18661
SM2	TPP	TraesCS2D02G168200	NA	NA	NA	NA	NA	NA	NA	NA	NA	NA	NA
SM2	TPP	TraesCS3A02G085700	0	0.5	0.30103	742.022	0.001285	243.763	985.786	0.752721	1e-06	0.191307	0.068732
SM2	TPP	TraesCS3D02G085800	NA	NA	NA	NA	NA	NA	NA	NA	NA	NA	NA
SM2	TPP	TraesCS5A02G190000	0	0.5	0.30103	740.871	0.001285	264.712	1005.58	0.736756	1e-06	0.188856	0.017858
SM2	TPP	TraesCS5D02G200800	0	0.5	0.30103	720.747	0.001285	263.176	983.924	0.732523	1e-06	0.189283	0.053648
SM2	TPP	TraesCS6A02G248400	0.544	0.23042	0.63748	657.117	25.1862	287.486	969.789	0.677587	0.025971	0.206407	0.049525
SM2	TPP	TraesCS6A02G301800	0	0.5	0.30103	742.541	0.001285	264.031	1006.57	0.737692	1e-06	0.194714	0.040172
SM2	TPP	TraesCS6B02G276300	0	0.5	0.30103	731.419	0.001285	271.192	1002.61	0.729514	1e-06	0.190031	0.015599
SM2	TPP	TraesCS6B02G330900	0	0.5	0.30103	727.117	0.001285	242.473	969.591	0.749921	1e-06	0.186806	0.059442
SM2	TPP	TraesCS7A02G180800	0.157	0.34597	0.460962	721.15	4.44864	268.688	994.287	0.725294	0.004474	0.187531	0.015715
SM2	TPP	TraesCS7B02G085800	NA	NA	NA	NA	NA	NA	NA	NA	NA	NA	NA
Spike	TPS	TraesCS1A02G064800	0	0.5	0.30103	0.344174	1e-06	0.234772	0.578947	0.594483	2e-06	0.242302	0.253325
Spike	TPS	TraesCS1A02G338200	0	0.5	0.30103	0.360611	1e-06	0.287742	0.648354	0.556195	2e-06	0.193753	0.083592
Spike	TPS	TraesCS1B02G083100	0	0.5	0.30103	0.359354	1e-06	0.2643	0.623655	0.576207	2e-06	0.239259	0.241646
Spike	TPS	TraesCS1B02G350600	0.009	0.46146	0.335866	0.392378	0.002601	0.312125	0.707103	0.554909	0.003678	0.201219	0.037126
Spike	TPS	TraesCS1B02G351600	0	0.5	0.30103	0.425268	1e-06	0.267089	0.692358	0.614232	2e-06	0.216596	0.082963
Spike	TPS	TraesCS1D02G065600	0	0.5	0.30103	0.361543	1e-06	0.255065	0.616608	0.586341	2e-06	0.205789	0.144344
Spike	TPS	TraesCS1D02G340400	0.319	0.28614	0.543421	0.39182	0.028871	0.297321	0.718012	0.545701	0.04021	0.204231	0.087164
Spike	TPS	TraesCS3A02G289300	0	0.5	0.30103	0.335327	1e-06	0.27996	0.615288	0.544992	2e-06	0.190606	0.104954
Spike	TPS	TraesCS3B02G323900	0	0.5	0.30103	0.401998	1e-06	0.286084	0.688083	0.584228	2e-06	0.199907	0.052706
Spike	TPS	TraesCS4A02G062900	1.815	0.088927	1.05097	0.307906	0.156234	0.316173	0.780313	0.394593	0.20022	0.213311	0.203311
Spike	TPS	TraesCS4B02G239900	0	0.5	0.30103	0.373129	1e-06	0.293561	0.666692	0.559673	2e-06	0.194121	0.055681
Spike	TPS	TraesCS5A02G116500	0	0.5	0.30103	0.39355	1e-06	0.267393	0.660944	0.595436	2e-06	0.195904	0.068279
Spike	TPS	TraesCS5A02G203500	NA	NA	NA	NA	NA	NA	NA	NA	NA	NA	NA
Spike	TPS	TraesCS5B02G117800	0	0.5	0.30103	0.380287	1e-06	0.203925	0.584213	0.650938	2e-06	0.195394	0.124779
Spike	TPS	TraesCS5D02G129600	0.063	0.40106	0.396791	0.387681	0.014074	0.313123	0.714877	0.542304	0.019687	0.211292	0.095877
Spike	TPS	TraesCS5D02G210000	0	0.5	0.30103	0.36673	1e-06	0.254998	0.621729	0.589855	2e-06	0.197184	0.109464
Spike	TPS	TraesCS6A02G351300	0.004	0.47608	0.32232	0.395143	0.002595	0.310687	0.708425	0.557777	0.003663	0.200163	0.053037
Spike	TPS	TraesCS6B02G384500	0	0.5	0.30103	0.395409	1e-06	0.312724	0.708134	0.558382	2e-06	0.198368	0.018736
Spike	TPP	TraesCS1A02G210400	NA	NA	NA	NA	NA	NA	NA	NA	NA	NA	NA
Spike	TPP	TraesCS1B02G224300	0	0.5	0.30103	0.397466	1e-06	0.310616	0.708083	0.561327	2e-06	0.20384	0.037931
Spike	TPP	TraesCS1D02G213700	0	0.5	0.30103	0.389126	1e-06	0.313499	0.702626	0.553816	2e-06	0.198002	0.033993
Spike	TPP	TraesCS2A02G161100	0	0.5	0.30103	0.355887	1e-06	0.258454	0.614343	0.579298	2e-06	0.208933	0.16219
Spike	TPP	TraesCS2A02G167100	0	0.5	0.30103	0.391414	1e-06	0.315241	0.706657	0.553896	2e-06	0.201772	0.032486
Spike	TPP	TraesCS2B02G187000	0	0.5	0.30103	0.275148	1e-06	0.079959	0.355108	0.774829	3e-06	0.144571	0.153944
Spike	TPP	TraesCS2B02G187200	0	0.5	0.30103	0.075484	1e-06	0.051399	0.126884	0.594903	9e-06	0.136039	0.213704
Spike	TPP	TraesCS2B02G193300	2.541	0.055446	1.25613	0.28636	0.660855	0.310842	1.25806	0.227621	0.525298	0.1779	0.273485
Spike	TPP	TraesCS2B02G430700	1.825	0.088363	1.05373	0.389656	0.052275	0.279835	0.721767	0.539864	0.072427	0.190146	0.108128
Spike	TPP	TraesCS2D02G168200	0	0.5	0.30103	0.341965	1e-06	0.29182	0.633787	0.539559	2e-06	0.191362	0.084243
Spike	TPP	TraesCS3A02G085700	0	0.5	0.30103	0.402738	1e-06	0.277795	0.680534	0.591798	2e-06	0.211194	0.10429
Spike	TPP	TraesCS3D02G085800	0.045	0.41617	0.380729	0.383202	0.0103	0.315644	0.709147	0.540371	0.014525	0.219763	0.081357
Spike	TPP	TraesCS5A02G190000	NA	NA	NA	NA	NA	NA	NA	NA	NA	NA	NA
Spike	TPP	TraesCS5D02G200800	0	0.5	0.30103	0.39407	1e-06	0.310795	0.704866	0.559071	2e-06	0.19841	0.041553
Spike	TPP	TraesCS6A02G248400	0	0.49966	0.301325	0.396246	1.3e-05	0.31169	0.707948	0.55971	1.8e-05	0.201167	0.021602
Spike	TPP	TraesCS6A02G301800	1.687	0.097019	1.01314	0.32125	0.061522	0.317766	0.700538	0.458576	0.087821	0.213335	0.11633
Spike	TPP	TraesCS6B02G276300	0	0.5	0.30103	0.289381	1e-06	0.312445	0.601826	0.480838	2e-06	0.187027	0.04925
Spike	TPP	TraesCS6B02G330900	0	0.5	0.30103	0.154588	1e-06	0.099548	0.254137	0.608285	4e-06	0.14896	0.180337
Spike	TPP	TraesCS7A02G180800	0.196	0.32897	0.482844	0.407433	0.004223	0.297102	0.708758	0.574854	0.005959	0.19584	0.019058
Spike	TPP	TraesCS7B02G085800	NA	NA	NA	NA	NA	NA	NA	NA	NA	NA	NA
SPKLSP	TPS	TraesCS1A02G064800	0.398	0.26411	0.578215	0.762805	0.15522	0.357495	1.27552	0.598034	0.121692	0.275497	0.245214
SPKLSP	TPS	TraesCS1A02G338200	1.72	0.094836	1.02303	0.865821	0.078811	0.279695	1.22433	0.707181	0.064371	0.196572	0.104896
SPKLSP	TPS	TraesCS1B02G083100	0.044	0.41719	0.379666	0.781428	0.110209	0.362342	1.25398	0.623159	0.087887	0.315788	0.306592
SPKLSP	TPS	TraesCS1B02G350600	0	0.5	0.30103	0.811756	1e-06	0.341188	1.15295	0.704072	1e-06	0.211723	0.040511
SPKLSP	TPS	TraesCS1B02G351600	0	0.5	0.30103	0.89085	1e-06	0.303756	1.19461	0.745727	1e-06	0.220037	0.058268
SPKLSP	TPS	TraesCS1D02G065600	0	0.5	0.30103	0.792535	1e-06	0.224687	1.01722	0.779116	1e-06	0.193122	0.145182
SPKLSP	TPS	TraesCS1D02G340400	3.902	0.024121	1.6176	1.13033	0.192274	0.091438	1.41404	0.799361	0.135975	0.154735	0.130943
SPKLSP	TPS	TraesCS3A02G289300	0	0.5	0.30103	0.867263	1e-06	0.291195	1.15846	0.748635	1e-06	0.214464	0.103472
SPKLSP	TPS	TraesCS3B02G323900	0	0.5	0.30103	0.850337	1e-06	0.270706	1.12104	0.758522	1e-06	0.18678	0.057088
SPKLSP	TPS	TraesCS4A02G062900	1.054	0.15231	0.817272	0.686635	0.17336	0.374001	1.234	0.556432	0.140487	0.254904	0.180057
SPKLSP	TPS	TraesCS4B02G239900	0.67	0.20648	0.685122	0.749412	0.032231	0.369087	1.15073	0.65125	0.028009	0.227586	0.06189
SPKLSP	TPS	TraesCS5A02G116500	0.597	0.21982	0.657933	0.73121	0.030204	0.379509	1.14092	0.640893	0.026473	0.235381	0.056068
SPKLSP	TPS	TraesCS5A02G203500	0.127	0.36089	0.442625	0.816749	0.005707	0.346135	1.16859	0.698918	0.004883	0.212629	0.018504
SPKLSP	TPS	TraesCS5B02G117800	0.543	0.2306	0.637141	0.730649	0.048708	0.376165	1.15552	0.632311	0.042152	0.241596	0.083972
SPKLSP	TPS	TraesCS5D02G129600	0	0.5	0.30103	0.83317	1e-06	0.338265	1.17144	0.711238	1e-06	0.226343	0.082953
SPKLSP	TPS	TraesCS5D02G210000	NA	NA	NA	NA	NA	NA	NA	NA	NA	NA	NA
SPKLSP	TPS	TraesCS6A02G351300	0.344	0.27863	0.554972	0.827061	0.048471	0.322587	1.19812	0.6903	0.040456	0.207734	0.084652
SPKLSP	TPS	TraesCS6B02G384500	0.189	0.33181	0.479111	0.846755	0.008728	0.326114	1.1816	0.716619	0.007387	0.205002	0.024046
SPKLSP	TPP	TraesCS1A02G210400	0.07	0.39581	0.402513	0.81426	0.020932	0.350016	1.18521	0.687018	0.017661	0.221896	0.082742
SPKLSP	TPP	TraesCS1B02G224300	0	0.5	0.30103	0.831439	1e-06	0.342935	1.17437	0.707984	1e-06	0.214067	0.046075
SPKLSP	TPP	TraesCS1D02G213700	0	0.5	0.30103	0.776097	1e-06	0.368401	1.1445	0.67811	1e-06	0.223231	0.030852
SPKLSP	TPP	TraesCS2A02G161100	0.117	0.36594	0.43659	0.790999	0.046136	0.357851	1.19499	0.661931	0.038608	0.242446	0.135763
SPKLSP	TPP	TraesCS2A02G167100	0	0.5	0.30103	0.785182	1e-06	0.340716	1.1259	0.697382	1e-06	0.212552	0.046008
SPKLSP	TPP	TraesCS2B02G187000	0.001	0.48476	0.314473	0.821388	0.001924	0.351194	1.1745	0.699348	0.001638	0.224307	0.044021
SPKLSP	TPP	TraesCS2B02G187200	0.01	0.45997	0.33727	0.811754	0.004942	0.355268	1.17196	0.692644	0.004217	0.225467	0.044745
SPKLSP	TPP	TraesCS2B02G193300	NA	NA	NA	NA	NA	NA	NA	NA	NA	NA	NA
SPKLSP	TPP	TraesCS2B02G430700	0.001	0.48463	0.31459	0.827248	0.001876	0.347751	1.17687	0.702919	0.001594	0.21561	0.044413
SPKLSP	TPP	TraesCS2D02G168200	NA	NA	NA	NA	NA	NA	NA	NA	NA	NA	NA
SPKLSP	TPP	TraesCS3A02G085700	0	0.5	0.30103	0.827105	1e-06	0.347885	1.17499	0.703924	1e-06	0.21417	0.044198
SPKLSP	TPP	TraesCS3D02G085800	0	0.5	0.30103	0.849457	1e-06	0.310319	1.15978	0.732431	1e-06	0.214141	0.080534
SPKLSP	TPP	TraesCS5A02G190000	0.144	0.35231	0.453075	0.815954	0.006705	0.345996	1.16866	0.698199	0.005737	0.212607	0.020778
SPKLSP	TPP	TraesCS5D02G200800	0.727	0.19698	0.705578	0.738878	0.047083	0.367793	1.15375	0.640412	0.040809	0.228885	0.075766
SPKLSP	TPP	TraesCS6A02G248400	0	0.5	0.30103	0.785221	1e-06	0.326736	1.11196	0.70616	1e-06	0.207255	0.045621
SPKLSP	TPP	TraesCS6A02G301800	0	0.5	0.30103	0.86586	1e-06	0.245819	1.11168	0.778875	1e-06	0.178024	0.066702
SPKLSP	TPP	TraesCS6B02G276300	NA	NA	NA	NA	NA	NA	NA	NA	NA	NA	NA
SPKLSP	TPP	TraesCS6B02G330900	0	0.5	0.30103	0.666158	1e-06	0.216662	0.882821	0.754579	2e-06	0.174716	0.113319
SPKLSP	TPP	TraesCS7A02G180800	3.317	0.034288	1.46486	1.07991	0.0444	0.148506	1.27282	0.848442	0.034883	0.146973	0.055314
SPKLSP	TPP	TraesCS7B02G085800	0	0.5	0.30103	0.773612	1e-06	0.326272	1.09989	0.703357	1e-06	0.208028	0.055859
TGW	TPS	TraesCS1A02G064800	3.102	0.039089	1.40795	13.5511	5.26185	1.8e-05	18.813	0.720307	0.279692	0.239533	0.240363
TGW	TPS	TraesCS1A02G338200	NA	NA	NA	NA	NA	NA	NA	NA	NA	NA	NA
TGW	TPS	TraesCS1B02G083100	0.345	0.2784	0.555331	13.7589	2.61742	0.417914	16.7942	0.819263	0.155853	0.277297	0.282965
TGW	TPS	TraesCS1B02G350600	0	0.5	0.30103	14.0473	1.8e-05	0.491804	14.5391	0.966172	1e-06	0.063204	0.024798
TGW	TPS	TraesCS1B02G351600	0.207	0.32468	0.488544	13.9125	0.222987	0.453555	14.589	0.953627	0.015285	0.073476	0.046508
TGW	TPS	TraesCS1D02G065600	0.105	0.37324	0.428012	13.825	0.590136	0.470389	14.8855	0.928755	0.039645	0.136532	0.128389
TGW	TPS	TraesCS1D02G340400	0.034	0.42734	0.369226	14.0506	0.072773	0.459929	14.5833	0.963472	0.00499	0.063888	0.031825
TGW	TPS	TraesCS3A02G289300	0.004	0.47487	0.323425	13.9623	0.139938	0.497744	14.6	0.956323	0.009585	0.103379	0.082832
TGW	TPS	TraesCS3B02G323900	NA	NA	NA	NA	NA	NA	NA	NA	NA	NA	NA
TGW	TPS	TraesCS4A02G062900	0	0.5	0.30103	13.5406	1.8e-05	0.379683	13.9203	0.972723	1e-06	0.073641	0.078241
TGW	TPS	TraesCS4B02G239900	NA	NA	NA	NA	NA	NA	NA	NA	NA	NA	NA
TGW	TPS	TraesCS5A02G116500	1.646	0.09972	1.00122	13.0777	0.764111	0.509187	14.3509	0.911274	0.053245	0.099458	0.080416
TGW	TPS	TraesCS5A02G203500	0	0.5	0.30103	14.0873	1.8e-05	0.489237	14.5766	0.966435	1e-06	0.063935	0.011423
TGW	TPS	TraesCS5B02G117800	2.517	0.056305	1.24945	12.5914	1.73321	0.490398	14.815	0.849908	0.11699	0.143627	0.132442
TGW	TPS	TraesCS5D02G129600	NA	NA	NA	NA	NA	NA	NA	NA	NA	NA	NA
TGW	TPS	TraesCS5D02G210000	0	0.5	0.30103	11.331	1.8e-05	0.740465	12.0715	0.938659	1e-06	0.133258	0.121777
TGW	TPS	TraesCS6A02G351300	0	0.5	0.30103	10.5829	1.8e-05	0.781207	11.3641	0.931255	2e-06	0.145282	0.133655
TGW	TPS	TraesCS6B02G384500	NA	NA	NA	NA	NA	NA	NA	NA	NA	NA	NA
TGW	TPP	TraesCS1A02G210400	NA	NA	NA	NA	NA	NA	NA	NA	NA	NA	NA
TGW	TPP	TraesCS1B02G224300	NA	NA	NA	NA	NA	NA	NA	NA	NA	NA	NA
TGW	TPP	TraesCS1D02G213700	0.136	0.35608	0.448452	13.9266	0.088601	0.457678	14.4729	0.962255	0.006122	0.061692	0.020836
TGW	TPP	TraesCS2A02G161100	0.381	0.26845	0.571137	13.8061	1.56307	0.385145	15.7544	0.876338	0.099215	0.182899	0.183294
TGW	TPP	TraesCS2A02G167100	NA	NA	NA	NA	NA	NA	NA	NA	NA	NA	NA
TGW	TPP	TraesCS2B02G187000	0.97	0.16239	0.789441	14.0808	0.626544	0.260053	14.9674	0.940765	0.041861	0.090086	0.078849
TGW	TPP	TraesCS2B02G187200	1.104	0.14665	0.833718	13.9101	0.582015	0.312442	14.8046	0.939583	0.039313	0.088974	0.072617
TGW	TPP	TraesCS2B02G193300	5.34	0.010418	1.98222	13.7545	10.3502	1.8e-05	24.1048	0.570615	0.429384	0.264778	0.260432
TGW	TPP	TraesCS2B02G430700	NA	NA	NA	NA	NA	NA	NA	NA	NA	NA	NA
TGW	TPP	TraesCS2D02G168200	NA	NA	NA	NA	NA	NA	NA	NA	NA	NA	NA
TGW	TPP	TraesCS3A02G085700	NA	NA	NA	NA	NA	NA	NA	NA	NA	NA	NA
TGW	TPP	TraesCS3D02G085800	0.861	0.17677	0.752591	10.6941	4.32591	1.38049	16.4005	0.652059	0.263767	0.2761	0.267408
TGW	TPP	TraesCS5A02G190000	0	0.5	0.30103	14.0719	1.8e-05	0.494115	14.5661	0.966076	1e-06	0.064531	0.012263
TGW	TPP	TraesCS5D02G200800	NA	NA	NA	NA	NA	NA	NA	NA	NA	NA	NA
TGW	TPP	TraesCS6A02G248400	0.007	0.46649	0.331158	13.9855	0.029514	0.506742	14.5218	0.963072	0.002032	0.068501	0.024191
TGW	TPP	TraesCS6A02G301800	0	0.5	0.30103	14.1141	1.8e-05	0.446291	14.5604	0.969348	1e-06	0.068658	0.034861
TGW	TPP	TraesCS6B02G276300	NA	NA	NA	NA	NA	NA	NA	NA	NA	NA	NA
TGW	TPP	TraesCS6B02G330900	NA	NA	NA	NA	NA	NA	NA	NA	NA	NA	NA
TGW	TPP	TraesCS7A02G180800	0	0.5	0.30103	12.515	1.8e-05	0.336434	12.8515	0.97382	1e-06	0.072652	0.052284
TGW	TPP	TraesCS7B02G085800	NA	NA	NA	NA	NA	NA	NA	NA	NA	NA	NA
TTA7H	TPS	TraesCS1A02G064800	NA	NA	NA	NA	NA	NA	NA	NA	NA	NA	NA
TTA7H	TPS	TraesCS1A02G338200	NA	NA	NA	NA	NA	NA	NA	NA	NA	NA	NA
TTA7H	TPS	TraesCS1B02G083100	NA	NA	NA	NA	NA	NA	NA	NA	NA	NA	NA
TTA7H	TPS	TraesCS1B02G350600	NA	NA	NA	NA	NA	NA	NA	NA	NA	NA	NA
TTA7H	TPS	TraesCS1B02G351600	NA	NA	NA	NA	NA	NA	NA	NA	NA	NA	NA
TTA7H	TPS	TraesCS1D02G065600	NA	NA	NA	NA	NA	NA	NA	NA	NA	NA	NA
TTA7H	TPS	TraesCS1D02G340400	0.042	0.41877	0.378024	7740.76	193.145	0.005839	7933.91	0.975655	0.024344	0.090091	0.058202
TTA7H	TPS	TraesCS3A02G289300	NA	NA	NA	NA	NA	NA	NA	NA	NA	NA	NA
TTA7H	TPS	TraesCS3B02G323900	NA	NA	NA	NA	NA	NA	NA	NA	NA	NA	NA
TTA7H	TPS	TraesCS4A02G062900	NA	NA	NA	NA	NA	NA	NA	NA	NA	NA	NA
TTA7H	TPS	TraesCS4B02G239900	0	0.5	0.30103	8098.09	68.7872	0.005839	8166.88	0.991577	0.008423	0.084811	0.034319
TTA7H	TPS	TraesCS5A02G116500	NA	NA	NA	NA	NA	NA	NA	NA	NA	NA	NA
TTA7H	TPS	TraesCS5A02G203500	0	0.5	0.30103	8352.89	46.9355	0.005839	8399.83	0.994412	0.005588	0.089122	0.019647
TTA7H	TPS	TraesCS5B02G117800	NA	NA	NA	NA	NA	NA	NA	NA	NA	NA	NA
TTA7H	TPS	TraesCS5D02G129600	NA	NA	NA	NA	NA	NA	NA	NA	NA	NA	NA
TTA7H	TPS	TraesCS5D02G210000	NA	NA	NA	NA	NA	NA	NA	NA	NA	NA	NA
TTA7H	TPS	TraesCS6A02G351300	NA	NA	NA	NA	NA	NA	NA	NA	NA	NA	NA
TTA7H	TPS	TraesCS6B02G384500	0	0.5	0.30103	8232.06	17.0037	0.005839	8249.07	0.997938	0.002061	0.082355	0.015493
TTA7H	TPP	TraesCS1A02G210400	NA	NA	NA	NA	NA	NA	NA	NA	NA	NA	NA
TTA7H	TPP	TraesCS1B02G224300	0	0.5	0.30103	8208.49	103.464	0.005839	8311.96	0.987552	0.012448	0.091994	0.049267
TTA7H	TPP	TraesCS1D02G213700	0.428	0.25641	0.591065	7761.35	82.1474	0.005839	7843.5	0.989526	0.010473	0.082708	0.023999
TTA7H	TPP	TraesCS2A02G161100	NA	NA	NA	NA	NA	NA	NA	NA	NA	NA	NA
TTA7H	TPP	TraesCS2A02G167100	NA	NA	NA	NA	NA	NA	NA	NA	NA	NA	NA
TTA7H	TPP	TraesCS2B02G187000	NA	NA	NA	NA	NA	NA	NA	NA	NA	NA	NA
TTA7H	TPP	TraesCS2B02G187200	NA	NA	NA	NA	NA	NA	NA	NA	NA	NA	NA
TTA7H	TPP	TraesCS2B02G193300	NA	NA	NA	NA	NA	NA	NA	NA	NA	NA	NA
TTA7H	TPP	TraesCS2B02G430700	NA	NA	NA	NA	NA	NA	NA	NA	NA	NA	NA
TTA7H	TPP	TraesCS2D02G168200	NA	NA	NA	NA	NA	NA	NA	NA	NA	NA	NA
TTA7H	TPP	TraesCS3A02G085700	0	0.5	0.30103	8315.55	197.957	0.005839	8513.51	0.976747	0.023252	0.112713	0.084482
TTA7H	TPP	TraesCS3D02G085800	NA	NA	NA	NA	NA	NA	NA	NA	NA	NA	NA
TTA7H	TPP	TraesCS5A02G190000	0	0.5	0.30103	8351.87	52.6868	0.005839	8404.57	0.99373	0.006269	0.08966	0.02181
TTA7H	TPP	TraesCS5D02G200800	0.18	0.3358	0.473919	7791.85	101.016	0.005839	7892.87	0.987201	0.012798	0.086466	0.038465
TTA7H	TPP	TraesCS6A02G248400	NA	NA	NA	NA	NA	NA	NA	NA	NA	NA	NA
TTA7H	TPP	TraesCS6A02G301800	NA	NA	NA	NA	NA	NA	NA	NA	NA	NA	NA
TTA7H	TPP	TraesCS6B02G276300	NA	NA	NA	NA	NA	NA	NA	NA	NA	NA	NA
TTA7H	TPP	TraesCS6B02G330900	NA	NA	NA	NA	NA	NA	NA	NA	NA	NA	NA
TTA7H	TPP	TraesCS7A02G180800	NA	NA	NA	NA	NA	NA	NA	NA	NA	NA	NA
TTA7H	TPP	TraesCS7B02G085800	NA	NA	NA	NA	NA	NA	NA	NA	NA	NA	NA
TTAnth	TPS	TraesCS1A02G064800	0	0.5	0.30103	3715.34	0.004912	706.821	4422.17	0.840163	1e-06	0.31378	0.295241
TTAnth	TPS	TraesCS1A02G338200	0	0.5	0.30103	4732.17	0.004912	728.845	5461.02	0.866536	1e-06	0.166936	0.035778
TTAnth	TPS	TraesCS1B02G083100	NA	NA	NA	NA	NA	NA	NA	NA	NA	NA	NA
TTAnth	TPS	TraesCS1B02G350600	0	0.5	0.30103	5153.13	0.004912	454.801	5607.94	0.9189	1e-06	0.132061	0.038705
TTAnth	TPS	TraesCS1B02G351600	3.626	0.028443	1.54602	1794.62	874.973	1973.39	4642.98	0.386522	0.188451	0.296372	0.190818
TTAnth	TPS	TraesCS1D02G065600	NA	NA	NA	NA	NA	NA	NA	NA	NA	NA	NA
TTAnth	TPS	TraesCS1D02G340400	0.608	0.21785	0.661842	6499.77	213.504	0.004912	6713.28	0.968196	0.031803	0.086534	0.058757
TTAnth	TPS	TraesCS3A02G289300	NA	NA	NA	NA	NA	NA	NA	NA	NA	NA	NA
TTAnth	TPS	TraesCS3B02G323900	0	0.5	0.30103	4377.44	0.004912	126.071	4503.52	0.972005	1e-06	0.083098	0.059213
TTAnth	TPS	TraesCS4A02G062900	NA	NA	NA	NA	NA	NA	NA	NA	NA	NA	NA
TTAnth	TPS	TraesCS4B02G239900	0.087	0.3837	0.416008	4834.92	42.2628	666.154	5543.34	0.872204	0.007624	0.156551	0.032276
TTAnth	TPS	TraesCS5A02G116500	0	0.5	0.30103	5342.42	0.004912	370.216	5712.64	0.935193	1e-06	0.123169	0.041709
TTAnth	TPS	TraesCS5A02G203500	0.222	0.31871	0.496604	4094.28	37.2678	1007.39	5138.94	0.796717	0.007252	0.202564	0.021785
TTAnth	TPS	TraesCS5B02G117800	NA	NA	NA	NA	NA	NA	NA	NA	NA	NA	NA
TTAnth	TPS	TraesCS5D02G129600	NA	NA	NA	NA	NA	NA	NA	NA	NA	NA	NA
TTAnth	TPS	TraesCS5D02G210000	NA	NA	NA	NA	NA	NA	NA	NA	NA	NA	NA
TTAnth	TPS	TraesCS6A02G351300	0.002	0.48399	0.315164	4658.47	6.89079	772.041	5437.4	0.856745	0.001267	0.170878	0.034229
TTAnth	TPS	TraesCS6B02G384500	0	0.5	0.30103	4696.6	0.004912	760.348	5456.96	0.860664	1e-06	0.167824	0.014726
TTAnth	TPP	TraesCS1A02G210400	NA	NA	NA	NA	NA	NA	NA	NA	NA	NA	NA
TTAnth	TPP	TraesCS1B02G224300	0.758	0.19198	0.716744	5051.96	204.569	498.682	5755.21	0.877806	0.035545	0.146665	0.071337
TTAnth	TPP	TraesCS1D02G213700	0.963	0.16318	0.787333	5741.5	116.702	174.863	6033.06	0.951672	0.019344	0.098505	0.033647
TTAnth	TPP	TraesCS2A02G161100	NA	NA	NA	NA	NA	NA	NA	NA	NA	NA	NA
TTAnth	TPP	TraesCS2A02G167100	NA	NA	NA	NA	NA	NA	NA	NA	NA	NA	NA
TTAnth	TPP	TraesCS2B02G187000	0.043	0.418	0.378824	4376.37	48.5194	893.434	5318.32	0.822885	0.009123	0.19535	0.050194
TTAnth	TPP	TraesCS2B02G187200	0.042	0.41847	0.378336	4347.69	46.7046	908.159	5302.55	0.819924	0.008808	0.196024	0.047438
TTAnth	TPP	TraesCS2B02G193300	0	0.5	0.30103	2476.48	0.004912	1084.73	3561.22	0.695403	1e-06	0.39095	0.43091
TTAnth	TPP	TraesCS2B02G430700	NA	NA	NA	NA	NA	NA	NA	NA	NA	NA	NA
TTAnth	TPP	TraesCS2D02G168200	3.442	0.031785	1.49778	6268.82	292.032	0.004912	6560.86	0.955488	0.044511	0.092218	0.062103
TTAnth	TPP	TraesCS3A02G085700	0.034	0.42683	0.369745	4938.89	67.9759	615.431	5622.3	0.878447	0.01209	0.154385	0.063295
TTAnth	TPP	TraesCS3D02G085800	NA	NA	NA	NA	NA	NA	NA	NA	NA	NA	NA
TTAnth	TPP	TraesCS5A02G190000	0.232	0.31494	0.501772	4083.8	42.1763	1011.5	5137.48	0.794903	0.00821	0.203339	0.024295
TTAnth	TPP	TraesCS5D02G200800	0.289	0.29541	0.529575	4515.82	92.2089	784.532	5392.56	0.837417	0.017099	0.175259	0.046213
TTAnth	TPP	TraesCS6A02G248400	NA	NA	NA	NA	NA	NA	NA	NA	NA	NA	NA
TTAnth	TPP	TraesCS6A02G301800	NA	NA	NA	NA	NA	NA	NA	NA	NA	NA	NA
TTAnth	TPP	TraesCS6B02G276300	NA	NA	NA	NA	NA	NA	NA	NA	NA	NA	NA
TTAnth	TPP	TraesCS6B02G330900	0	0.5	0.30103	4671.37	0.004912	767.247	5438.62	0.858925	1e-06	0.170207	0.036154
TTAnth	TPP	TraesCS7A02G180800	NA	NA	NA	NA	NA	NA	NA	NA	NA	NA	NA
TTAnth	TPP	TraesCS7B02G085800	0	0.5	0.30103	4753.77	0.004912	699.578	5453.35	0.871715	1e-06	0.161419	0.031074
TTInB	TPS	TraesCS1A02G064800	0	0.5	0.30103	2450.03	0.003543	183.526	2633.56	0.930311	1e-06	0.405346	0.405873
TTInB	TPS	TraesCS1A02G338200	0	0.5	0.30103	3613.55	0.003543	729.812	4343.37	0.83197	1e-06	0.180545	0.045761
TTInB	TPS	TraesCS1B02G083100	NA	NA	NA	NA	NA	NA	NA	NA	NA	NA	NA
TTInB	TPS	TraesCS1B02G350600	0	0.5	0.30103	1798.77	0.003543	845.635	2644.41	0.680216	1e-06	0.258283	0.187923
TTInB	TPS	TraesCS1B02G351600	0.846	0.17882	0.747584	2558.22	219.437	1225.91	4003.56	0.638986	0.05481	0.277778	0.09038
TTInB	TPS	TraesCS1D02G065600	0	0.5	0.30103	3823.49	0.003543	501.122	4324.61	0.884122	1e-06	0.162577	0.105066
TTInB	TPS	TraesCS1D02G340400	0.359	0.27464	0.561236	4003.51	120.066	521.024	4644.6	0.861971	0.025851	0.139146	0.058378
TTInB	TPS	TraesCS3A02G289300	0	0.5	0.30103	3775.76	0.003543	500.052	4275.82	0.88305	1e-06	0.147858	0.076956
TTInB	TPS	TraesCS3B02G323900	NA	NA	NA	NA	NA	NA	NA	NA	NA	NA	NA
TTInB	TPS	TraesCS4A02G062900	0	0.5	0.30103	2991.06	0.003543	676.887	3667.95	0.815458	1e-06	0.253205	0.202251
TTInB	TPS	TraesCS4B02G239900	0	0.5	0.30103	3365.2	0.003543	848.497	4213.7	0.798633	1e-06	0.198462	0.03813
TTInB	TPS	TraesCS5A02G116500	NA	NA	NA	NA	NA	NA	NA	NA	NA	NA	NA
TTInB	TPS	TraesCS5A02G203500	0	0.5	0.30103	3635.65	0.003543	775.023	4410.68	0.824284	1e-06	0.185673	0.013845
TTInB	TPS	TraesCS5B02G117800	0	0.5	0.30103	4085.75	0.003543	395.983	4481.74	0.911644	1e-06	0.131427	0.069114
TTInB	TPS	TraesCS5D02G129600	NA	NA	NA	NA	NA	NA	NA	NA	NA	NA	NA
TTInB	TPS	TraesCS5D02G210000	NA	NA	NA	NA	NA	NA	NA	NA	NA	NA	NA
TTInB	TPS	TraesCS6A02G351300	0	0.5	0.30103	3364.75	0.003543	892.811	4257.56	0.790299	1e-06	0.204735	0.043974
TTInB	TPS	TraesCS6B02G384500	0.002	0.48298	0.316071	3507.13	2.91794	834.601	4344.65	0.80723	0.000672	0.195885	0.016051
TTInB	TPP	TraesCS1A02G210400	NA	NA	NA	NA	NA	NA	NA	NA	NA	NA	NA
TTInB	TPP	TraesCS1B02G224300	0	0.5	0.30103	3352.65	0.003543	880.276	4232.93	0.79204	1e-06	0.203045	0.041666
TTInB	TPP	TraesCS1D02G213700	0.192	0.33077	0.480474	3754.22	31.3107	675.416	4460.94	0.841575	0.007019	0.173602	0.022203
TTInB	TPP	TraesCS2A02G161100	NA	NA	NA	NA	NA	NA	NA	NA	NA	NA	NA
TTInB	TPP	TraesCS2A02G167100	0	0.5	0.30103	3453.78	0.003543	869.984	4323.77	0.79879	1e-06	0.200818	0.026015
TTInB	TPP	TraesCS2B02G187000	0.287	0.29618	0.528444	3099.01	106.737	1005.38	4211.12	0.73591	0.025347	0.228906	0.069757
TTInB	TPP	TraesCS2B02G187200	0.394	0.26508	0.576623	3039.77	129.593	1028.39	4197.75	0.724143	0.030872	0.2322	0.076998
TTInB	TPP	TraesCS2B02G193300	NA	NA	NA	NA	NA	NA	NA	NA	NA	NA	NA
TTInB	TPP	TraesCS2B02G430700	0	0.5	0.30103	3592.91	0.003543	782.087	4375	0.821236	1e-06	0.191085	0.043135
TTInB	TPP	TraesCS2D02G168200	1.919	0.08301	1.08087	4357.93	237.592	274.54	4870.06	0.894841	0.048786	0.108356	0.07607
TTInB	TPP	TraesCS3A02G085700	0	0.5	0.30103	610.484	0.003543	1315.45	1925.94	0.31698	2e-06	0.203321	0.167388
TTInB	TPP	TraesCS3D02G085800	0	0.5	0.30103	415.204	0.003543	1110	1525.21	0.272227	2e-06	0.180507	0.1958
TTInB	TPP	TraesCS5A02G190000	0	0.5	0.30103	3630.66	0.003543	776.435	4407.1	0.823821	1e-06	0.186099	0.015072
TTInB	TPP	TraesCS5D02G200800	0.181	0.33506	0.474877	3427.23	61.1625	838.888	4327.28	0.792005	0.014134	0.198906	0.045081
TTInB	TPP	TraesCS6A02G248400	NA	NA	NA	NA	NA	NA	NA	NA	NA	NA	NA
TTInB	TPP	TraesCS6A02G301800	0	0.5	0.30103	3505.29	0.003543	679.568	4184.87	0.837612	1e-06	0.172154	0.050646
TTInB	TPP	TraesCS6B02G276300	0	0.5	0.30103	3900.93	0.003543	562.641	4463.57	0.873947	1e-06	0.14597	0.023923
TTInB	TPP	TraesCS6B02G330900	0.186	0.33325	0.47723	3489.66	73.3096	811.606	4374.57	0.797714	0.016758	0.19628	0.055173
TTInB	TPP	TraesCS7A02G180800	NA	NA	NA	NA	NA	NA	NA	NA	NA	NA	NA
TTInB	TPP	TraesCS7B02G085800	0	0.5	0.30103	3637.09	0.003543	733.766	4370.86	0.832122	1e-06	0.179939	0.034806
TTPM	TPS	TraesCS1A02G064800	0	0.5	0.30103	5261.66	0.005779	672.458	5934.12	0.886678	1e-06	0.272484	0.275019
TTPM	TPS	TraesCS1A02G338200	0.441	0.25338	0.596228	6633.38	184.577	427.745	7245.7	0.915492	0.025474	0.113487	0.062216
TTPM	TPS	TraesCS1B02G083100	0	0.5	0.30103	4935.25	0.005779	456.324	5391.57	0.915363	1e-06	0.368334	0.375984
TTPM	TPS	TraesCS1B02G350600	0	0.5	0.30103	6948.91	0.005779	344.66	7293.58	0.952744	1e-06	0.091248	0.027224
TTPM	TPS	TraesCS1B02G351600	1.537	0.1075	0.968592	5647.2	556.952	703.44	6907.59	0.817535	0.080629	0.180609	0.106527
TTPM	TPS	TraesCS1D02G065600	0	0.5	0.30103	6267.16	0.005779	420.94	6688.1	0.937061	1e-06	0.175881	0.151408
TTPM	TPS	TraesCS1D02G340400	0.472	0.24613	0.608835	7193.27	188.195	174.93	7556.4	0.951945	0.024905	0.076668	0.049882
TTPM	TPS	TraesCS3A02G289300	0	0.5	0.30103	5472.14	0.005779	295.059	5767.2	0.948838	1e-06	0.20768	0.195266
TTPM	TPS	TraesCS3B02G323900	0	0.5	0.30103	6692.59	0.005779	436.491	7129.09	0.938772	1e-06	0.099634	0.026315
TTPM	TPS	TraesCS4A02G062900	0.561	0.22684	0.64428	7556.57	470.192	0.005779	8026.77	0.941421	0.058578	0.092087	0.085985
TTPM	TPS	TraesCS4B02G239900	0.012	0.45655	0.340512	6730.04	17.4668	459.57	7207.08	0.93381	0.002424	0.105268	0.024339
TTPM	TPS	TraesCS5A02G116500	NA	NA	NA	NA	NA	NA	NA	NA	NA	NA	NA
TTPM	TPS	TraesCS5A02G203500	0.012	0.45558	0.341435	6649.09	10.0195	493.407	7152.52	0.929615	0.001401	0.110875	0.013107
TTPM	TPS	TraesCS5B02G117800	0	0.5	0.30103	6838.46	0.005779	362.255	7200.73	0.949691	1e-06	0.099258	0.051225
TTPM	TPS	TraesCS5D02G129600	0	0.5	0.30103	6348.51	0.005779	186.584	6535.1	0.971448	1e-06	0.220522	0.204868
TTPM	TPS	TraesCS5D02G210000	NA	NA	NA	NA	NA	NA	NA	NA	NA	NA	NA
TTPM	TPS	TraesCS6A02G351300	NA	NA	NA	NA	NA	NA	NA	NA	NA	NA	NA
TTPM	TPS	TraesCS6B02G384500	1.644	0.099892	1.00047	6402.37	144.594	425.17	6972.13	0.91828	0.020739	0.10252	0.035093
TTPM	TPP	TraesCS1A02G210400	NA	NA	NA	NA	NA	NA	NA	NA	NA	NA	NA
TTPM	TPP	TraesCS1B02G224300	0.065	0.39959	0.398385	6767.22	56.3406	429.199	7252.76	0.933054	0.007768	0.103258	0.038744
TTPM	TPP	TraesCS1D02G213700	0.277	0.29941	0.523734	6627.4	61.8112	444.012	7133.22	0.929089	0.008665	0.10114	0.023706
TTPM	TPP	TraesCS2A02G161100	NA	NA	NA	NA	NA	NA	NA	NA	NA	NA	NA
TTPM	TPP	TraesCS2A02G167100	0	0.5	0.30103	6470.8	0.005779	591.244	7062.05	0.916278	1e-06	0.122971	0.019942
TTPM	TPP	TraesCS2B02G187000	0.054	0.40816	0.38917	6747.54	59.0876	440.036	7246.67	0.931124	0.008154	0.109057	0.043816
TTPM	TPP	TraesCS2B02G187200	0.028	0.43321	0.363302	6715.18	41.1473	459.818	7216.14	0.930577	0.005702	0.109932	0.039363
TTPM	TPP	TraesCS2B02G193300	0	0.5	0.30103	5872.21	0.005779	592.115	6464.33	0.908402	1e-06	0.274924	0.283124
TTPM	TPP	TraesCS2B02G430700	NA	NA	NA	NA	NA	NA	NA	NA	NA	NA	NA
TTPM	TPP	TraesCS2D02G168200	0.463	0.24809	0.605391	6759.21	122.485	375.063	7256.75	0.931437	0.016879	0.097574	0.040828
TTPM	TPP	TraesCS3A02G085700	0	0.5	0.30103	6827.38	0.005779	396.353	7223.74	0.945131	1e-06	0.103765	0.049291
TTPM	TPP	TraesCS3D02G085800	0	0.5	0.30103	6516.49	0.005779	133.993	6650.49	0.979851	1e-06	0.194661	0.180824
TTPM	TPP	TraesCS5A02G190000	0.017	0.44872	0.348025	6631.37	12.8224	499.304	7143.49	0.928309	0.001795	0.112058	0.014773
TTPM	TPP	TraesCS5D02G200800	0.014	0.4532	0.34371	6747.74	22.1901	449.945	7219.88	0.934606	0.003073	0.104541	0.030202
TTPM	TPP	TraesCS6A02G248400	NA	NA	NA	NA	NA	NA	NA	NA	NA	NA	NA
TTPM	TPP	TraesCS6A02G301800	NA	NA	NA	NA	NA	NA	NA	NA	NA	NA	NA
TTPM	TPP	TraesCS6B02G276300	0.389	0.2664	0.574466	6726.3	46.0176	401.112	7173.43	0.937669	0.006415	0.094142	0.016734
TTPM	TPP	TraesCS6B02G330900	0.16	0.34469	0.462571	6669.79	121.87	449.429	7241.09	0.921103	0.01683	0.114561	0.057265
TTPM	TPP	TraesCS7A02G180800	0	0.5	0.30103	6674.4	0.005779	499.749	7174.15	0.93034	1e-06	0.107734	0.009433
TTPM	TPP	TraesCS7B02G085800	0.015	0.45187	0.344986	6817.34	19.7921	421.672	7258.81	0.939182	0.002727	0.09865	0.024421
yield	TPS	TraesCS1A02G064800	0.916	0.16924	0.771497	605.761	264.417	642.24	1512.42	0.400525	0.17483	0.24693	0.246132
yield	TPS	TraesCS1A02G338200	1.72	0.094855	1.02294	480.093	82.4887	720.849	1283.43	0.37407	0.064272	0.255122	0.103181
yield	TPS	TraesCS1B02G083100	0.18	0.33568	0.474075	565.125	106.656	709.85	1381.63	0.409027	0.077196	0.277727	0.233979
yield	TPS	TraesCS1B02G350600	NA	NA	NA	NA	NA	NA	NA	NA	NA	NA	NA
yield	TPS	TraesCS1B02G351600	0	0.5	0.30103	488.777	0.00146	560.055	1048.83	0.46602	1e-06	0.244382	0.108941
yield	TPS	TraesCS1D02G065600	0.002	0.4841	0.315065	596.165	7.8915	703.127	1307.18	0.456068	0.006037	0.281969	0.123086
yield	TPS	TraesCS1D02G340400	0	0.5	0.30103	580.545	0.00146	712.776	1293.32	0.448878	1e-06	0.268299	0.049863
yield	TPS	TraesCS3A02G289300	0	0.5	0.30103	656.004	0.00146	571.535	1227.54	0.534405	1e-06	0.26459	0.11089
yield	TPS	TraesCS3B02G323900	NA	NA	NA	NA	NA	NA	NA	NA	NA	NA	NA
yield	TPS	TraesCS4A02G062900	0.179	0.33596	0.473712	768.252	167.742	548.133	1484.13	0.517645	0.113024	0.239665	0.191205
yield	TPS	TraesCS4B02G239900	5.71	0.0084353	2.0739	209.735	174.372	832.939	1217.05	0.172331	0.143275	0.236877	0.19639
yield	TPS	TraesCS5A02G116500	0.063	0.4006	0.397289	576.01	9.82134	710.969	1296.8	0.444178	0.007574	0.269225	0.037952
yield	TPS	TraesCS5A02G203500	0	0.5	0.30103	198.437	0.00146	420.662	619.1	0.320525	2e-06	0.190462	0.094625
yield	TPS	TraesCS5B02G117800	0	0.49117	0.308768	600.961	1.32976	701.961	1304.25	0.460771	0.00102	0.27198	0.05094
yield	TPS	TraesCS5D02G129600	NA	NA	NA	NA	NA	NA	NA	NA	NA	NA	NA
yield	TPS	TraesCS5D02G210000	NA	NA	NA	NA	NA	NA	NA	NA	NA	NA	NA
yield	TPS	TraesCS6A02G351300	0	0.5	0.30103	550.77	0.00146	714.81	1265.58	0.435191	1e-06	0.265479	0.069492
yield	TPS	TraesCS6B02G384500	0	0.5	0.30103	425.75	0.00146	614.111	1039.86	0.409429	1e-06	0.244958	0.088218
yield	TPP	TraesCS1A02G210400	0	0.5	0.30103	597.868	0.00146	691.387	1289.26	0.463731	1e-06	0.267767	0.075147
yield	TPP	TraesCS1B02G224300	0.416	0.25954	0.585796	605.022	31.3012	675.455	1311.78	0.461223	0.023862	0.265079	0.059304
yield	TPP	TraesCS1D02G213700	3.916	0.023917	1.62129	751.324	77.5561	489.519	1318.4	0.569876	0.058826	0.243569	0.072833
yield	TPP	TraesCS2A02G161100	0	0.5	0.30103	598.858	0.00146	688.53	1287.39	0.465172	1e-06	0.27462	0.122123
yield	TPP	TraesCS2A02G167100	0	0.5	0.30103	587.893	0.00146	712.623	1300.52	0.452046	1e-06	0.268033	0.036906
yield	TPP	TraesCS2B02G187000	2.689	0.050535	1.29641	555.324	187.545	642.074	1384.94	0.400972	0.135417	0.240402	0.197518
yield	TPP	TraesCS2B02G187200	2.502	0.056861	1.24519	544.117	146.342	662.002	1352.46	0.402316	0.108204	0.246132	0.166619
yield	TPP	TraesCS2B02G193300	0.121	0.36385	0.439078	622.976	309.37	650.355	1582.7	0.393615	0.19547	0.27869	0.366167
yield	TPP	TraesCS2B02G430700	0	0.5	0.30103	670.017	0.00146	581.384	1251.4	0.535413	1e-06	0.260843	0.077639
yield	TPP	TraesCS2D02G168200	0	0.5	0.30103	586.312	0.00146	670.22	1256.53	0.466611	1e-06	0.262559	0.060348
yield	TPP	TraesCS3A02G085700	0	0.5	0.30103	31.0368	0.00146	645.95	676.988	0.045845	2e-06	0.123981	0.132556
yield	TPP	TraesCS3D02G085800	NA	NA	NA	NA	NA	NA	NA	NA	NA	NA	NA
yield	TPP	TraesCS5A02G190000	0	0.5	0.30103	188.583	0.00146	434.42	623.004	0.302699	2e-06	0.189807	0.098728
yield	TPP	TraesCS5D02G200800	0	0.5	0.30103	602.534	0.00146	701.721	1304.26	0.461975	1e-06	0.266594	0.03927
yield	TPP	TraesCS6A02G248400	0	0.5	0.30103	634.549	0.00146	679.511	1314.06	0.482891	1e-06	0.267244	0.02718
yield	TPP	TraesCS6A02G301800	0.015	0.45075	0.346064	606.029	5.39832	694.546	1305.97	0.464044	0.004134	0.264487	0.036258
yield	TPP	TraesCS6B02G276300	0	0.5	0.30103	619.823	0.00146	693.341	1313.17	0.472007	1e-06	0.268403	0.014258
yield	TPP	TraesCS6B02G330900	NA	NA	NA	NA	NA	NA	NA	NA	NA	NA	NA
yield	TPP	TraesCS7A02G180800	NA	NA	NA	NA	NA	NA	NA	NA	NA	NA	NA
yield	TPP	TraesCS7B02G085800	0.779	0.18876	0.72409	607.363	45.7449	663.432	1316.54	0.461333	0.034746	0.263992	0.073555

## Sheet: Heritab.Genes_Subgroups
Group	Trait	Gene family	Gene	LRT	LRT_pvalue	-log10(p)_LRT	V(G1)	V(G2)	V(e)	V(p)	V(G1_Global)/Vp	V(G2_local)/Vp	SE_V(G1)/Vp	SE_V(G2)/Vp
Exotic	Awns	TPS	TraesCS1A02G064800	0.176	0.33742	0.471829	0.305415	0.002898	0.040108	0.348421	0.876569	0.008319	0.095966	0.027196
Exotic	Awns	TPP	TraesCS1A02G210400	0	0.5	0.30103	0.231075	0	0.040986	0.272061	0.84935	1e-06	0.183255	0.173633
Exotic	Awns	TPS	TraesCS1A02G338200	0.161	0.34434	0.463013	0.3069	0.003695	0.04024	0.350836	0.874769	0.010532	0.098965	0.036566
Exotic	Awns	TPS	TraesCS1B02G083100	0.138	0.35504	0.449723	0.306113	0.001566	0.040772	0.348451	0.878495	0.004494	0.095017	0.016499
Exotic	Awns	TPP	TraesCS1B02G224300	0	0.5	0.30103	0.307237	0	0.04002	0.347257	0.884754	1e-06	0.105528	0.072557
Exotic	Awns	TPS	TraesCS1B02G350600	0.107	0.37178	0.429714	0.294262	0.003725	0.045176	0.343163	0.857499	0.010855	0.115575	0.040971
Exotic	Awns	TPS	TraesCS1B02G351600	0.151	0.34869	0.457561	0.282427	0.01006	0.047401	0.339889	0.830941	0.029598	0.14179	0.077621
Exotic	Awns	TPS	TraesCS1D02G065600	1.099	0.14724	0.831974	0.295225	0.011346	0.038376	0.344947	0.855856	0.032891	0.104974	0.058236
Exotic	Awns	TPP	TraesCS1D02G213700	0	0.5	0.30103	0.289867	0	0.021839	0.311707	0.929937	1e-06	0.064835	0.042812
Exotic	Awns	TPS	TraesCS1D02G340400	0	0.5	0.30103	0.318254	0	0.013743	0.331997	0.958606	1e-06	0.066186	0.059037
Exotic	Awns	TPP	TraesCS2A02G161100	NA	NA	NA	NA	NA	NA	NA	NA	NA	NA	NA
Exotic	Awns	TPP	TraesCS2A02G167100	0.634	0.21293	0.671763	0.292132	0.010218	0.039665	0.342016	0.854149	0.029876	0.110887	0.0509
Exotic	Awns	TPP	TraesCS2B02G187000	0	0.5	0.30103	0.277581	0.258861	0.036777	0.573219	0.48425	0.451591	0.293131	0.330336
Exotic	Awns	TPP	TraesCS2B02G187200	0	0.5	0.30103	0.305537	0	0.029639	0.335176	0.91157	1e-06	0.083906	0.050663
Exotic	Awns	TPP	TraesCS2B02G193300	0.93	0.16741	0.776219	0.284051	0.028886	0.043067	0.356004	0.797888	0.081139	0.165168	0.142356
Exotic	Awns	TPP	TraesCS2B02G430700	0	0.5	0.30103	0.213397	0	0.035603	0.249001	0.857013	1e-06	0.161837	0.145283
Exotic	Awns	TPP	TraesCS2D02G168200	0.002	0.48413	0.315038	0.306756	0.001661	0.041979	0.350397	0.875454	0.004742	0.127117	0.074666
Exotic	Awns	TPP	TraesCS3A02G085700	0	0.5	0.30103	0.321432	0	0.030136	0.351569	0.91428	1e-06	0.099225	0.057626
Exotic	Awns	TPS	TraesCS3A02G289300	NA	NA	NA	NA	NA	NA	NA	NA	NA	NA	NA
Exotic	Awns	TPS	TraesCS3B02G323900	0	0.5	0.30103	0.314031	0	0.038146	0.352177	0.891683	1e-06	0.095174	0.030016
Exotic	Awns	TPP	TraesCS3D02G085800	0	0.5	0.30103	0.309622	0	0.039797	0.349419	0.886103	1e-06	0.11662	0.077676
Exotic	Awns	TPS	TraesCS4A02G062900	0.482	0.24384	0.612895	0.282886	0.019577	0.042489	0.344952	0.820074	0.056753	0.141062	0.100839
Exotic	Awns	TPS	TraesCS4B02G239900	0	0.5	0.30103	0.289587	0	0.031048	0.320636	0.903166	1e-06	0.086033	0.057804
Exotic	Awns	TPP	TraesCS5A02G190000	NA	NA	NA	NA	NA	NA	NA	NA	NA	NA	NA
Exotic	Awns	TPS	TraesCS5A02G203500	NA	NA	NA	NA	NA	NA	NA	NA	NA	NA	NA
Exotic	Awns	TPS	TraesCS5B02G117800	0	0.5	0.30103	0.310026	0	0.04065	0.350677	0.884079	1e-06	0.102932	0.045261
Exotic	Awns	TPS	TraesCS5D02G129600	0	0.5	0.30103	0.306313	0	0.037411	0.343724	0.891159	1e-06	0.105914	0.072301
Exotic	Awns	TPP	TraesCS5D02G200800	1.197	0.13701	0.863248	0.295627	0.026562	0.034309	0.356498	0.829252	0.074509	0.120851	0.104625
Exotic	Awns	TPS	TraesCS5D02G210000	0.073	0.39338	0.405188	0.30607	0.003656	0.041293	0.35102	0.871946	0.010417	0.105285	0.049933
Exotic	Awns	TPP	TraesCS6A02G248400	0.147	0.35087	0.454854	0.310989	0.001659	0.038737	0.351385	0.885036	0.004722	0.092989	0.016838
Exotic	Awns	TPP	TraesCS6A02G301800	0	0.5	0.30103	0.317028	0	0.003986	0.321014	0.987583	1e-06	0.046186	0.047789
Exotic	Awns	TPS	TraesCS6A02G351300	0	0.5	0.30103	0.302377	0	0.039427	0.341804	0.88465	1e-06	0.098941	0.062722
Exotic	Awns	TPP	TraesCS6B02G276300	NA	NA	NA	NA	NA	NA	NA	NA	NA	NA	NA
Exotic	Awns	TPP	TraesCS6B02G330900	NA	NA	NA	NA	NA	NA	NA	NA	NA	NA	NA
Exotic	Awns	TPS	TraesCS6B02G384500	0	0.5	0.30103	0.211828	0	0.042474	0.254302	0.832977	1e-06	0.191653	0.18266
Exotic	Awns	TPP	TraesCS7A02G180800	0.043	0.41744	0.379406	0.309825	0.001336	0.040148	0.351309	0.881916	0.003803	0.093424	0.020747
Exotic	Awns	TPP	TraesCS7B02G085800	0	0.5	0.30103	0.307322	0	0.030106	0.337429	0.910776	1e-06	0.106725	0.083953
Exotic	BM	TPS	TraesCS1A02G064800	0.003	0.47644	0.321992	3167.27	12.7753	4159.71	7339.75	0.431523	0.001741	0.242353	0.031462
Exotic	BM	TPP	TraesCS1A02G210400	0	0.5	0.30103	3136.2	0.007119	4184.19	7320.4	0.42842	1e-06	0.241723	0.039663
Exotic	BM	TPS	TraesCS1A02G338200	0	0.5	0.30103	2794.39	0.007119	3236.95	6031.34	0.463311	1e-06	0.22189	0.104754
Exotic	BM	TPS	TraesCS1B02G083100	0.056	0.40677	0.390651	3308.17	44.6701	4032.55	7385.39	0.447935	0.006048	0.239876	0.029822
Exotic	BM	TPP	TraesCS1B02G224300	2.981	0.04213	1.37541	765.851	4940.79	4806.63	10513.3	0.072846	0.469957	0.142119	0.269908
Exotic	BM	TPS	TraesCS1B02G350600	NA	NA	NA	NA	NA	NA	NA	NA	NA	NA	NA
Exotic	BM	TPS	TraesCS1B02G351600	0.277	0.29947	0.523647	2850.81	182.638	4230.25	7263.7	0.392473	0.025144	0.243999	0.067626
Exotic	BM	TPS	TraesCS1D02G065600	0.038	0.42317	0.373485	3088.59	82.9807	4156.67	7328.24	0.421464	0.011323	0.245555	0.06159
Exotic	BM	TPP	TraesCS1D02G213700	2.222	0.068041	1.16723	2402.89	3311.67	3672.58	9387.14	0.255977	0.352788	0.192321	0.249144
Exotic	BM	TPS	TraesCS1D02G340400	0	0.5	0.30103	2300.5	0.007119	4383.97	6684.47	0.344155	1e-06	0.232521	0.090903
Exotic	BM	TPP	TraesCS2A02G161100	NA	NA	NA	NA	NA	NA	NA	NA	NA	NA	NA
Exotic	BM	TPP	TraesCS2A02G167100	0	0.5	0.30103	3268.99	0.007119	787.198	4056.2	0.805925	2e-06	0.106496	0.09993
Exotic	BM	TPP	TraesCS2B02G187000	0	0.5	0.30103	2632.94	0.007119	4302.11	6935.05	0.379657	1e-06	0.236334	0.06522
Exotic	BM	TPP	TraesCS2B02G187200	NA	NA	NA	NA	NA	NA	NA	NA	NA	NA	NA
Exotic	BM	TPP	TraesCS2B02G193300	1.57	0.10511	0.978356	2489.24	4268.47	3776.89	10534.6	0.236292	0.405186	0.187075	0.286569
Exotic	BM	TPP	TraesCS2B02G430700	NA	NA	NA	NA	NA	NA	NA	NA	NA	NA	NA
Exotic	BM	TPP	TraesCS2D02G168200	1.191	0.13758	0.861445	2274.64	535.676	4407.63	7217.95	0.315137	0.074214	0.246244	0.116324
Exotic	BM	TPP	TraesCS3A02G085700	0	0.5	0.30103	3410.64	0.007119	987.042	4397.69	0.775553	2e-06	0.147375	0.154063
Exotic	BM	TPS	TraesCS3A02G289300	NA	NA	NA	NA	NA	NA	NA	NA	NA	NA	NA
Exotic	BM	TPS	TraesCS3B02G323900	0	0.5	0.30103	3075.53	0.007119	4136.71	7212.25	0.426432	1e-06	0.238323	0.053011
Exotic	BM	TPP	TraesCS3D02G085800	0	0.5	0.30103	1846.91	0.007119	2956.95	4803.86	0.384463	1e-06	0.209758	0.170714
Exotic	BM	TPS	TraesCS4A02G062900	0	0.5	0.30103	2465.8	0.007119	4045.57	6511.38	0.378691	1e-06	0.231675	0.131011
Exotic	BM	TPS	TraesCS4B02G239900	0.987	0.16022	0.795283	2180.12	466.826	4565.8	7212.75	0.302259	0.064722	0.252422	0.123041
Exotic	BM	TPP	TraesCS5A02G190000	NA	NA	NA	NA	NA	NA	NA	NA	NA	NA	NA
Exotic	BM	TPS	TraesCS5A02G203500	NA	NA	NA	NA	NA	NA	NA	NA	NA	NA	NA
Exotic	BM	TPS	TraesCS5B02G117800	0	0.5	0.30103	1521.06	0.007119	3274.07	4795.13	0.317208	1e-06	0.201022	0.13565
Exotic	BM	TPS	TraesCS5D02G129600	0.043	0.4178	0.379032	3268.75	88.7742	4064.18	7421.7	0.440431	0.011961	0.231479	0.065408
Exotic	BM	TPP	TraesCS5D02G200800	0.013	0.4542	0.342753	3115.71	31.9189	4178.29	7325.93	0.425299	0.004357	0.238022	0.041961
Exotic	BM	TPS	TraesCS5D02G210000	0	0.5	0.30103	569.759	0.007119	2882.11	3451.87	0.165058	2e-06	0.165534	0.202291
Exotic	BM	TPP	TraesCS6A02G248400	0	0.5	0.30103	3009.16	0.007119	3988.62	6997.78	0.430016	1e-06	0.235054	0.059303
Exotic	BM	TPP	TraesCS6A02G301800	NA	NA	NA	NA	NA	NA	NA	NA	NA	NA	NA
Exotic	BM	TPS	TraesCS6A02G351300	0	0.5	0.30103	3108.68	0.007119	4063.36	7172.04	0.433444	1e-06	0.242342	0.090425
Exotic	BM	TPP	TraesCS6B02G276300	NA	NA	NA	NA	NA	NA	NA	NA	NA	NA	NA
Exotic	BM	TPP	TraesCS6B02G330900	0	0.5	0.30103	3082.65	0.007119	4201.69	7284.35	0.423188	1e-06	0.238636	0.045426
Exotic	BM	TPS	TraesCS6B02G384500	1.219	0.13481	0.870278	2970.57	1118.16	3773.46	7862.18	0.37783	0.14222	0.22518	0.204304
Exotic	BM	TPP	TraesCS7A02G180800	0	0.5	0.30103	3084.98	0.007119	4224.01	7309	0.42208	1e-06	0.238822	0.029864
Exotic	BM	TPP	TraesCS7B02G085800	0	0.5	0.30103	3118.55	0.007119	4202.59	7321.15	0.425965	1e-06	0.241375	0.050469
Exotic	DTA	TPS	TraesCS1A02G064800	0	0.5	0.30103	4.07623	7e-06	1.93724	6.01348	0.677849	1e-06	0.152691	0.075593
Exotic	DTA	TPP	TraesCS1A02G210400	NA	NA	NA	NA	NA	NA	NA	NA	NA	NA	NA
Exotic	DTA	TPS	TraesCS1A02G338200	1.215	0.13521	0.868991	4.53981	0.308864	1.55983	6.4085	0.708404	0.048196	0.144801	0.08618
Exotic	DTA	TPS	TraesCS1B02G083100	0	0.5	0.30103	3.89347	7e-06	0.523518	4.417	0.881475	2e-06	0.070337	0.057511
Exotic	DTA	TPP	TraesCS1B02G224300	4.241	0.019734	1.70478	3.97104	5.69293	1.26561	10.9296	0.36333	0.520874	0.222396	0.264906
Exotic	DTA	TPS	TraesCS1B02G350600	0.88	0.17413	0.759126	4.21598	0.22557	1.75623	6.19777	0.680241	0.036395	0.154024	0.073057
Exotic	DTA	TPS	TraesCS1B02G351600	0.705	0.20061	0.697647	4.12166	0.259681	1.7901	6.17144	0.66786	0.042078	0.159899	0.080908
Exotic	DTA	TPS	TraesCS1D02G065600	0.08	0.38893	0.410129	4.04507	0.106663	1.93136	6.0831	0.664969	0.017534	0.165985	0.063755
Exotic	DTA	TPP	TraesCS1D02G213700	0.217	0.32048	0.494199	4.24191	0.140755	1.78797	6.17064	0.687435	0.022811	0.146706	0.055747
Exotic	DTA	TPS	TraesCS1D02G340400	0	0.5	0.30103	3.61479	7e-06	1.37683	4.99162	0.72417	1e-06	0.13684	0.102187
Exotic	DTA	TPP	TraesCS2A02G161100	NA	NA	NA	NA	NA	NA	NA	NA	NA	NA	NA
Exotic	DTA	TPP	TraesCS2A02G167100	1.001	0.15853	0.799889	4.52176	0.367335	1.48901	6.37811	0.708951	0.057593	0.142395	0.08026
Exotic	DTA	TPP	TraesCS2B02G187000	1.753	0.092728	1.03279	4.27836	0.398614	1.63245	6.30942	0.678091	0.063178	0.160202	0.103595
Exotic	DTA	TPP	TraesCS2B02G187200	1.734	0.093945	1.02713	4.26259	0.425329	1.64438	6.3323	0.67315	0.067168	0.163924	0.11273
Exotic	DTA	TPP	TraesCS2B02G193300	0.001	0.48641	0.312998	4.24509	0.012465	1.89797	6.15552	0.689639	0.002025	0.158017	0.063649
Exotic	DTA	TPP	TraesCS2B02G430700	0	0.5	0.30103	4.55525	4.13665	1.49117	10.1831	0.447335	0.406228	0.282324	0.373769
Exotic	DTA	TPP	TraesCS2D02G168200	0	0.5	0.30103	4.16383	7e-06	1.81253	5.97636	0.696716	1e-06	0.151955	0.078584
Exotic	DTA	TPP	TraesCS3A02G085700	0.364	0.27314	0.563615	4.44032	0.404214	1.64197	6.4865	0.684548	0.062316	0.158664	0.132681
Exotic	DTA	TPS	TraesCS3A02G289300	0	0.5	0.30103	4.18899	7e-06	1.79358	5.98257	0.700198	1e-06	0.15868	0.092954
Exotic	DTA	TPS	TraesCS3B02G323900	0	0.5	0.30103	3.98598	7e-06	1.6757	5.66169	0.704028	1e-06	0.142603	0.064773
Exotic	DTA	TPP	TraesCS3D02G085800	0.847	0.17868	0.747924	4.16603	0.46638	1.75091	6.38333	0.652643	0.073062	0.162192	0.128989
Exotic	DTA	TPS	TraesCS4A02G062900	0.017	0.44775	0.348964	4.11981	0.133241	1.89153	6.14459	0.670479	0.021684	0.168321	0.09565
Exotic	DTA	TPS	TraesCS4B02G239900	1.598	0.10311	0.986699	4.63976	0.547067	1.47372	6.66054	0.696604	0.082135	0.159025	0.138339
Exotic	DTA	TPP	TraesCS5A02G190000	NA	NA	NA	NA	NA	NA	NA	NA	NA	NA	NA
Exotic	DTA	TPS	TraesCS5A02G203500	NA	NA	NA	NA	NA	NA	NA	NA	NA	NA	NA
Exotic	DTA	TPS	TraesCS5B02G117800	0.015	0.45056	0.346247	4.16519	0.039184	1.92129	6.12566	0.679957	0.006397	0.167831	0.054611
Exotic	DTA	TPS	TraesCS5D02G129600	0	0.5	0.30103	4.22841	7e-06	1.80338	6.03179	0.70102	1e-06	0.155638	0.072511
Exotic	DTA	TPP	TraesCS5D02G200800	0.146	0.35121	0.454433	4.1849	0.065897	1.87484	6.12563	0.683178	0.010758	0.149449	0.038301
Exotic	DTA	TPS	TraesCS5D02G210000	0	0.5	0.30103	4.22408	7e-06	1.83497	6.05906	0.697152	1e-06	0.153568	0.072686
Exotic	DTA	TPP	TraesCS6A02G248400	4.018	0.022506	1.6477	5.6631	0.435017	0.778954	6.87707	0.823476	0.063256	0.118433	0.07373
Exotic	DTA	TPP	TraesCS6A02G301800	0	0.5	0.30103	4.22378	7e-06	1.90508	6.12887	0.689162	1e-06	0.148084	0.044283
Exotic	DTA	TPS	TraesCS6A02G351300	3.476	0.031141	1.50667	3.99178	0.977167	1.53293	6.50188	0.613943	0.15029	0.177245	0.166643
Exotic	DTA	TPP	TraesCS6B02G276300	NA	NA	NA	NA	NA	NA	NA	NA	NA	NA	NA
Exotic	DTA	TPP	TraesCS6B02G330900	0.274	0.30038	0.522329	4.47103	0.209211	1.68566	6.3659	0.702341	0.032864	0.145185	0.082987
Exotic	DTA	TPS	TraesCS6B02G384500	0	0.5	0.30103	3.81271	7e-06	1.09672	4.90944	0.776609	1e-06	0.133737	0.115597
Exotic	DTA	TPP	TraesCS7A02G180800	0	0.5	0.30103	4.00676	7e-06	1.81727	5.82404	0.687969	1e-06	0.146221	0.047969
Exotic	DTA	TPP	TraesCS7B02G085800	NA	NA	NA	NA	NA	NA	NA	NA	NA	NA	NA
Exotic	DTInB	TPS	TraesCS1A02G064800	0	0.5	0.30103	4.92792	8e-06	2.48714	7.41507	0.664581	1e-06	0.164835	0.038927
Exotic	DTInB	TPP	TraesCS1A02G210400	0	0.5	0.30103	5.13278	8e-06	2.25634	7.38913	0.694639	1e-06	0.164693	0.06301
Exotic	DTInB	TPS	TraesCS1A02G338200	0	0.5	0.30103	4.94433	8e-06	2.4944	7.43874	0.664674	1e-06	0.165232	0.041679
Exotic	DTInB	TPS	TraesCS1B02G083100	0	0.5	0.30103	4.97128	8e-06	2.47833	7.44963	0.66732	1e-06	0.164014	0.026458
Exotic	DTInB	TPP	TraesCS1B02G224300	0	0.5	0.30103	4.95289	8e-06	2.45593	7.40883	0.668512	1e-06	0.164328	0.090859
Exotic	DTInB	TPS	TraesCS1B02G350600	1.598	0.10307	0.986868	5.03805	0.467424	2.17568	7.68114	0.655898	0.060853	0.172939	0.10619
Exotic	DTInB	TPS	TraesCS1B02G351600	1.895	0.084301	1.07417	4.85638	0.528175	2.18568	7.57024	0.641509	0.06977	0.174099	0.097204
Exotic	DTInB	TPS	TraesCS1D02G065600	1.979	0.079722	1.09842	4.12931	0.651566	2.49764	7.27852	0.567329	0.089519	0.189949	0.117178
Exotic	DTInB	TPP	TraesCS1D02G213700	0.025	0.43711	0.359409	5.20334	0.054619	2.35736	7.61532	0.683273	0.007172	0.160648	0.040961
Exotic	DTInB	TPS	TraesCS1D02G340400	NA	NA	NA	NA	NA	NA	NA	NA	NA	NA	NA
Exotic	DTInB	TPP	TraesCS2A02G161100	NA	NA	NA	NA	NA	NA	NA	NA	NA	NA	NA
Exotic	DTInB	TPP	TraesCS2A02G167100	0.182	0.33483	0.475176	5.36518	0.171233	2.18475	7.72116	0.694867	0.022177	0.157037	0.055802
Exotic	DTInB	TPP	TraesCS2B02G187000	3.661	0.027849	1.55519	5.53574	0.83952	1.70759	8.08285	0.684875	0.103864	0.175083	0.139226
Exotic	DTInB	TPP	TraesCS2B02G187200	3.951	0.023423	1.63036	5.60864	1.00909	1.64648	8.26421	0.678666	0.122104	0.185662	0.165705
Exotic	DTInB	TPP	TraesCS2B02G193300	0	0.5	0.30103	3.91817	8e-06	1.11522	5.0334	0.778434	2e-06	0.156636	0.186726
Exotic	DTInB	TPP	TraesCS2B02G430700	0	0.5	0.30103	5.13705	8e-06	2.42288	7.55994	0.679509	1e-06	0.164032	0.032808
Exotic	DTInB	TPP	TraesCS2D02G168200	0	0.5	0.30103	4.40427	8e-06	2.32378	6.72806	0.654612	1e-06	0.163745	0.098897
Exotic	DTInB	TPP	TraesCS3A02G085700	1.121	0.14483	0.839141	5.52698	0.52473	1.96383	8.01555	0.689533	0.065464	0.154973	0.107633
Exotic	DTInB	TPS	TraesCS3A02G289300	0	0.5	0.30103	4.43818	8e-06	1.53526	5.97344	0.742984	1e-06	0.159758	0.146883
Exotic	DTInB	TPS	TraesCS3B02G323900	0	0.5	0.30103	4.57978	8e-06	2.23582	6.8156	0.671955	1e-06	0.159365	0.077605
Exotic	DTInB	TPP	TraesCS3D02G085800	0	0.5	0.30103	5.06358	8e-06	2.43244	7.49603	0.675502	1e-06	0.166455	0.070205
Exotic	DTInB	TPS	TraesCS4A02G062900	0	0.5	0.30103	5.01926	8e-06	2.40563	7.4249	0.676004	1e-06	0.168336	0.096715
Exotic	DTInB	TPS	TraesCS4B02G239900	2.219	0.068156	1.1665	5.71803	0.857888	1.78468	8.3606	0.683925	0.102611	0.175087	0.160518
Exotic	DTInB	TPP	TraesCS5A02G190000	NA	NA	NA	NA	NA	NA	NA	NA	NA	NA	NA
Exotic	DTInB	TPS	TraesCS5A02G203500	NA	NA	NA	NA	NA	NA	NA	NA	NA	NA	NA
Exotic	DTInB	TPS	TraesCS5B02G117800	0	0.5	0.30103	5.35222	8e-06	2.09681	7.44904	0.718511	1e-06	0.172526	0.080093
Exotic	DTInB	TPS	TraesCS5D02G129600	0	0.5	0.30103	5.01259	8e-06	2.31551	7.32812	0.684022	1e-06	0.16625	0.077626
Exotic	DTInB	TPP	TraesCS5D02G200800	0.073	0.39317	0.40542	5.06039	0.062911	2.42543	7.54873	0.670363	0.008334	0.162373	0.038069
Exotic	DTInB	TPS	TraesCS5D02G210000	0	0.5	0.30103	4.25793	8e-06	1.34138	5.59933	0.760437	1e-06	0.139797	0.126934
Exotic	DTInB	TPP	TraesCS6A02G248400	2.504	0.05679	1.24573	6.4669	0.388283	1.3669	8.22208	0.786528	0.047224	0.129781	0.061595
Exotic	DTInB	TPP	TraesCS6A02G301800	0	0.49626	0.304291	5.10277	0.003354	2.45566	7.56178	0.674811	0.000444	0.162685	0.042522
Exotic	DTInB	TPS	TraesCS6A02G351300	1.957	0.080913	1.09198	4.9533	0.810173	2.11621	7.87968	0.628617	0.102818	0.175085	0.136205
Exotic	DTInB	TPP	TraesCS6B02G276300	NA	NA	NA	NA	NA	NA	NA	NA	NA	NA	NA
Exotic	DTInB	TPP	TraesCS6B02G330900	1.042	0.15364	0.813496	5.46567	0.978101	1.93605	8.37983	0.652242	0.116721	0.187251	0.177137
Exotic	DTInB	TPS	TraesCS6B02G384500	0	0.5	0.30103	5.12689	8e-06	2.32808	7.45498	0.687714	1e-06	0.165441	0.06358
Exotic	DTInB	TPP	TraesCS7A02G180800	NA	NA	NA	NA	NA	NA	NA	NA	NA	NA	NA
Exotic	DTInB	TPP	TraesCS7B02G085800	NA	NA	NA	NA	NA	NA	NA	NA	NA	NA	NA
Exotic	DTM	TPS	TraesCS1A02G064800	0	0.5	0.30103	4.80524	0.547749	0.559025	5.91202	0.812792	0.09265	0.125522	0.131161
Exotic	DTM	TPP	TraesCS1A02G210400	0	0.5	0.30103	4.32314	6e-06	0.666279	4.98942	0.866461	1e-06	0.105198	0.076402
Exotic	DTM	TPS	TraesCS1A02G338200	3.068	0.039921	1.3988	5.16585	0.488128	0.361155	6.01513	0.858809	0.08115	0.117025	0.112817
Exotic	DTM	TPS	TraesCS1B02G083100	NA	NA	NA	NA	NA	NA	NA	NA	NA	NA	NA
Exotic	DTM	TPP	TraesCS1B02G224300	1.354	0.12232	0.912503	5.03582	1.84447	0.403628	7.28392	0.691361	0.253225	0.245514	0.259227
Exotic	DTM	TPS	TraesCS1B02G350600	0.154	0.34729	0.459308	4.55834	0.061356	0.799961	5.41965	0.841075	0.011321	0.10192	0.038804
Exotic	DTM	TPS	TraesCS1B02G351600	0.36	0.27413	0.562043	4.49941	0.121761	0.789506	5.41068	0.83158	0.022504	0.108161	0.055069
Exotic	DTM	TPS	TraesCS1D02G065600	0	0.5	0.30103	4.53714	6e-06	0.842395	5.37954	0.843407	1e-06	0.11245	0.043229
Exotic	DTM	TPP	TraesCS1D02G213700	0.075	0.39225	0.406437	4.51401	0.049785	0.81205	5.37584	0.839684	0.009261	0.102099	0.034668
Exotic	DTM	TPS	TraesCS1D02G340400	0	0.5	0.30103	4.28393	6e-06	0.423456	4.70739	0.910043	1e-06	0.086384	0.078162
Exotic	DTM	TPP	TraesCS2A02G161100	NA	NA	NA	NA	NA	NA	NA	NA	NA	NA	NA
Exotic	DTM	TPP	TraesCS2A02G167100	0.506	0.23842	0.622657	4.72865	0.181538	0.633168	5.54335	0.85303	0.032749	0.096392	0.054433
Exotic	DTM	TPP	TraesCS2B02G187000	0.894	0.17214	0.764118	4.73065	0.214215	0.659548	5.60442	0.844094	0.038223	0.105539	0.072967
Exotic	DTM	TPP	TraesCS2B02G187200	0.768	0.19038	0.720379	4.70228	0.206956	0.680204	5.58944	0.841279	0.037026	0.106921	0.074756
Exotic	DTM	TPP	TraesCS2B02G193300	0	0.5	0.30103	4.36498	6e-06	0.67642	5.04141	0.865826	1e-06	0.123503	0.106341
Exotic	DTM	TPP	TraesCS2B02G430700	1.985	0.079449	1.09991	5.45311	12.0922	0.135657	17.681	0.308416	0.683911	0.233326	0.240097
Exotic	DTM	TPP	TraesCS2D02G168200	0	0.5	0.30103	4.39505	6e-06	0.848149	5.24321	0.838238	1e-06	0.105164	0.063722
Exotic	DTM	TPP	TraesCS3A02G085700	0.066	0.39841	0.39967	4.63359	0.084409	0.772723	5.49072	0.843894	0.015373	0.100058	0.063574
Exotic	DTM	TPS	TraesCS3A02G289300	0	0.5	0.30103	4.31538	6e-06	0.585631	4.90102	0.880507	1e-06	0.126304	0.115061
Exotic	DTM	TPS	TraesCS3B02G323900	0	0.49576	0.304729	4.49472	0.001385	0.86216	5.35827	0.838839	0.000258	0.103316	0.02525
Exotic	DTM	TPP	TraesCS3D02G085800	0.037	0.42424	0.372388	4.4812	0.063867	0.84825	5.39332	0.83088	0.011842	0.116659	0.073755
Exotic	DTM	TPS	TraesCS4A02G062900	0.729	0.19666	0.706284	5.12453	1.60429	0.261302	6.99012	0.73311	0.229509	0.15824	0.169287
Exotic	DTM	TPS	TraesCS4B02G239900	1.917	0.083068	1.08057	4.94655	0.453237	0.511793	5.91158	0.836756	0.076669	0.131499	0.123308
Exotic	DTM	TPP	TraesCS5A02G190000	NA	NA	NA	NA	NA	NA	NA	NA	NA	NA	NA
Exotic	DTM	TPS	TraesCS5A02G203500	NA	NA	NA	NA	NA	NA	NA	NA	NA	NA	NA
Exotic	DTM	TPS	TraesCS5B02G117800	0	0.5	0.30103	4.55423	6e-06	0.79773	5.35197	0.850945	1e-06	0.115456	0.054585
Exotic	DTM	TPS	TraesCS5D02G129600	0	0.5	0.30103	4.393	6e-06	0.726497	5.1195	0.858091	1e-06	0.114776	0.083377
Exotic	DTM	TPP	TraesCS5D02G200800	0	0.5	0.30103	4.52156	6e-06	0.844265	5.36583	0.842658	1e-06	0.102456	0.024764
Exotic	DTM	TPS	TraesCS5D02G210000	0	0.5	0.30103	4.49212	6e-06	0.845839	5.33796	0.841542	1e-06	0.108156	0.049523
Exotic	DTM	TPP	TraesCS6A02G248400	4.15	0.020821	1.6815	5.84185	0.285405	0.086553	6.21381	0.94014	0.045931	0.071082	0.054432
Exotic	DTM	TPP	TraesCS6A02G301800	0.005	0.47227	0.32581	4.53006	0.016962	0.842151	5.38918	0.840585	0.003147	0.100835	0.042382
Exotic	DTM	TPS	TraesCS6A02G351300	5.086	0.01206	1.91865	4.87328	1.24019	0.305817	6.41929	0.759162	0.193198	0.175016	0.183863
Exotic	DTM	TPP	TraesCS6B02G276300	NA	NA	NA	NA	NA	NA	NA	NA	NA	NA	NA
Exotic	DTM	TPP	TraesCS6B02G330900	0.056	0.40681	0.390608	4.56815	0.059286	0.803694	5.43113	0.841105	0.010916	0.102131	0.048768
Exotic	DTM	TPS	TraesCS6B02G384500	NA	NA	NA	NA	NA	NA	NA	NA	NA	NA	NA
Exotic	DTM	TPP	TraesCS7A02G180800	0.218	0.32047	0.494213	4.44241	0.046857	0.839198	5.32846	0.833713	0.008794	0.102396	0.027499
Exotic	DTM	TPP	TraesCS7B02G085800	NA	NA	NA	NA	NA	NA	NA	NA	NA	NA	NA
Exotic	GFR	TPS	TraesCS1A02G064800	0	0.5	0.30103	0.204056	1e-06	0.428585	0.632642	0.322546	1e-06	0.235152	0.038632
Exotic	GFR	TPP	TraesCS1A02G210400	NA	NA	NA	NA	NA	NA	NA	NA	NA	NA	NA
Exotic	GFR	TPS	TraesCS1A02G338200	0.011	0.45759	0.339523	0.18895	0.00325	0.436938	0.629138	0.300332	0.005166	0.25452	0.044787
Exotic	GFR	TPS	TraesCS1B02G083100	0	0.5	0.30103	0.19748	1e-06	0.433183	0.630663	0.313131	1e-06	0.236149	0.027595
Exotic	GFR	TPP	TraesCS1B02G224300	0.646	0.21082	0.676088	0.102442	0.065658	0.472627	0.640727	0.159884	0.102474	0.240498	0.181764
Exotic	GFR	TPS	TraesCS1B02G350600	0	0.5	0.30103	0.207192	1e-06	0.424816	0.63201	0.327831	1e-06	0.239381	0.039596
Exotic	GFR	TPS	TraesCS1B02G351600	0	0.5	0.30103	0.212032	1e-06	0.419474	0.631507	0.335756	1e-06	0.245229	0.052862
Exotic	GFR	TPS	TraesCS1D02G065600	0	0.5	0.30103	0.121185	1e-06	0.427703	0.548889	0.220782	1e-06	0.192411	0.097914
Exotic	GFR	TPP	TraesCS1D02G213700	0	0.5	0.30103	0.103381	1e-06	0.350024	0.453405	0.22801	1e-06	0.180735	0.120286
Exotic	GFR	TPS	TraesCS1D02G340400	0.054	0.40815	0.38918	0.202747	0.008274	0.422622	0.633643	0.31997	0.013058	0.235205	0.062584
Exotic	GFR	TPP	TraesCS2A02G161100	NA	NA	NA	NA	NA	NA	NA	NA	NA	NA	NA
Exotic	GFR	TPP	TraesCS2A02G167100	2.451	0.05874	1.23107	0.059475	0.102022	0.467848	0.629345	0.094503	0.162108	0.188273	0.157612
Exotic	GFR	TPP	TraesCS2B02G187000	NA	NA	NA	NA	NA	NA	NA	NA	NA	NA	NA
Exotic	GFR	TPP	TraesCS2B02G187200	NA	NA	NA	NA	NA	NA	NA	NA	NA	NA	NA
Exotic	GFR	TPP	TraesCS2B02G193300	NA	NA	NA	NA	NA	NA	NA	NA	NA	NA	NA
Exotic	GFR	TPP	TraesCS2B02G430700	0	0.5	0.30103	0.047411	1e-06	0.343403	0.390815	0.121314	2e-06	0.133148	0.12332
Exotic	GFR	TPP	TraesCS2D02G168200	1.03	0.15506	0.8095	0.149991	0.04765	0.435533	0.633173	0.236888	0.075255	0.219128	0.119381
Exotic	GFR	TPP	TraesCS3A02G085700	0	0.5	0.30103	0.13777	1e-06	0.085977	0.223748	0.615739	3e-06	0.177179	0.200808
Exotic	GFR	TPS	TraesCS3A02G289300	NA	NA	NA	NA	NA	NA	NA	NA	NA	NA	NA
Exotic	GFR	TPS	TraesCS3B02G323900	0.325	0.28426	0.546284	0.23705	0.016497	0.392239	0.645786	0.367073	0.025545	0.242544	0.06577
Exotic	GFR	TPP	TraesCS3D02G085800	1.473	0.11245	0.949041	0.086157	0.066152	0.47616	0.62847	0.13709	0.105259	0.21437	0.152143
Exotic	GFR	TPS	TraesCS4A02G062900	0	0.5	0.30103	0.219729	1e-06	0.388695	0.608424	0.361144	1e-06	0.250695	0.094934
Exotic	GFR	TPS	TraesCS4B02G239900	0	0.5	0.30103	0.196312	1e-06	0.423633	0.619946	0.31666	1e-06	0.232201	0.057288
Exotic	GFR	TPP	TraesCS5A02G190000	NA	NA	NA	NA	NA	NA	NA	NA	NA	NA	NA
Exotic	GFR	TPS	TraesCS5A02G203500	NA	NA	NA	NA	NA	NA	NA	NA	NA	NA	NA
Exotic	GFR	TPS	TraesCS5B02G117800	0	0.5	0.30103	0.201795	1e-06	0.429343	0.631138	0.319732	1e-06	0.234352	0.059884
Exotic	GFR	TPS	TraesCS5D02G129600	NA	NA	NA	NA	NA	NA	NA	NA	NA	NA	NA
Exotic	GFR	TPP	TraesCS5D02G200800	0	0.5	0.30103	0.204417	1e-06	0.428262	0.63268	0.323098	1e-06	0.236995	0.041106
Exotic	GFR	TPS	TraesCS5D02G210000	0	0.5	0.30103	0.225481	1e-06	0.402725	0.628206	0.358928	1e-06	0.261147	0.069485
Exotic	GFR	TPP	TraesCS6A02G248400	0	0.5	0.30103	0.118816	1e-06	0.38763	0.506446	0.234607	1e-06	0.190022	0.096962
Exotic	GFR	TPP	TraesCS6A02G301800	0	0.5	0.30103	0.273964	1e-06	0.393669	0.667634	0.410351	1e-06	0.331562	0.498438
Exotic	GFR	TPS	TraesCS6A02G351300	0.611	0.21725	0.66304	0.16344	0.050564	0.428145	0.642149	0.254521	0.078741	0.244392	0.13606
Exotic	GFR	TPP	TraesCS6B02G276300	NA	NA	NA	NA	NA	NA	NA	NA	NA	NA	NA
Exotic	GFR	TPP	TraesCS6B02G330900	0	0.5	0.30103	0.021677	1e-06	0.320745	0.342423	0.063305	2e-06	0.110406	0.151036
Exotic	GFR	TPS	TraesCS6B02G384500	0.637	0.21238	0.672886	0.194824	0.045057	0.405724	0.645605	0.301769	0.069791	0.227256	0.124379
Exotic	GFR	TPP	TraesCS7A02G180800	0.511	0.23726	0.624775	0.193273	0.015248	0.419958	0.628479	0.307525	0.024262	0.230289	0.056908
Exotic	GFR	TPP	TraesCS7B02G085800	0	0.5	0.30103	0.217757	1e-06	0.380945	0.598702	0.363714	1e-06	0.250507	0.093605
Exotic	GM2	TPS	TraesCS1A02G064800	0.411	0.26077	0.583742	952238	39816.1	495884	1.48794e+06	0.639972	0.026759	0.176163	0.062536
Exotic	GM2	TPP	TraesCS1A02G210400	0	0.5	0.30103	916361	1.60474	371270	1.28763e+06	0.711663	1e-06	0.168712	0.102929
Exotic	GM2	TPS	TraesCS1A02G338200	0	0.5	0.30103	801532	1.60474	535435	1.33697e+06	0.599514	1e-06	0.181625	0.079071
Exotic	GM2	TPS	TraesCS1B02G083100	0.195	0.32921	0.482527	956099	13277.1	513560	1.48294e+06	0.644734	0.008953	0.17462	0.028894
Exotic	GM2	TPP	TraesCS1B02G224300	0	0.5	0.30103	343551	1.60474	234951	578504	0.593862	3e-06	0.16318	0.235977
Exotic	GM2	TPS	TraesCS1B02G350600	4.31	0.018945	1.72251	1.01264e+06	178132	374024	1.56479e+06	0.647138	0.113838	0.189569	0.156083
Exotic	GM2	TPS	TraesCS1B02G351600	3.018	0.041172	1.3854	1.03427e+06	182781	372903	1.58995e+06	0.650502	0.11496	0.17798	0.130285
Exotic	GM2	TPS	TraesCS1D02G065600	0.259	0.30547	0.515031	926422	24927.7	523825	1.47518e+06	0.628008	0.016898	0.18237	0.048763
Exotic	GM2	TPP	TraesCS1D02G213700	NA	NA	NA	NA	NA	NA	NA	NA	NA	NA	NA
Exotic	GM2	TPS	TraesCS1D02G340400	1.296	0.12748	0.894558	793102	76193.4	554124	1.42342e+06	0.557181	0.053528	0.199347	0.087405
Exotic	GM2	TPP	TraesCS2A02G161100	NA	NA	NA	NA	NA	NA	NA	NA	NA	NA	NA
Exotic	GM2	TPP	TraesCS2A02G167100	3.809	0.025488	1.59366	915087	226938	392191	1.53421e+06	0.596453	0.147918	0.190641	0.143324
Exotic	GM2	TPP	TraesCS2B02G187000	0	0.5	0.30103	874501	1.60474	520598	1.3951e+06	0.626837	1e-06	0.179051	0.064935
Exotic	GM2	TPP	TraesCS2B02G187200	0	0.5	0.30103	895645	1.60474	525220	1.42087e+06	0.630351	1e-06	0.179537	0.060108
Exotic	GM2	TPP	TraesCS2B02G193300	0	0.5	0.30103	951347	1.60474	525401	1.47675e+06	0.644217	1e-06	0.187465	0.077175
Exotic	GM2	TPP	TraesCS2B02G430700	0	0.5	0.30103	945541	1.60474	533927	1.47947e+06	0.639108	1e-06	0.179991	0.029553
Exotic	GM2	TPP	TraesCS2D02G168200	0.034	0.42647	0.370112	973298	20797.3	511036	1.50513e+06	0.646653	0.013818	0.178002	0.075173
Exotic	GM2	TPP	TraesCS3A02G085700	0.188	0.33235	0.478404	1.05326e+06	49505.8	455382	1.55815e+06	0.675969	0.031772	0.169866	0.086422
Exotic	GM2	TPS	TraesCS3A02G289300	NA	NA	NA	NA	NA	NA	NA	NA	NA	NA	NA
Exotic	GM2	TPS	TraesCS3B02G323900	NA	NA	NA	NA	NA	NA	NA	NA	NA	NA	NA
Exotic	GM2	TPP	TraesCS3D02G085800	13.138	0.00014465	3.83968	586681	1.32695e+06	367948	2.28158e+06	0.257138	0.581592	0.179665	0.221914
Exotic	GM2	TPS	TraesCS4A02G062900	2.183	0.06979	1.15621	1.20082e+06	618076	235017	2.05391e+06	0.584649	0.300927	0.199584	0.209778
Exotic	GM2	TPS	TraesCS4B02G239900	1.49	0.1111	0.954286	1.25737e+06	166790	322854	1.74701e+06	0.719725	0.095471	0.170415	0.152049
Exotic	GM2	TPP	TraesCS5A02G190000	NA	NA	NA	NA	NA	NA	NA	NA	NA	NA	NA
Exotic	GM2	TPS	TraesCS5A02G203500	NA	NA	NA	NA	NA	NA	NA	NA	NA	NA	NA
Exotic	GM2	TPS	TraesCS5B02G117800	0.538	0.23161	0.635243	893412	73785.3	521798	1.489e+06	0.60001	0.049554	0.191428	0.098419
Exotic	GM2	TPS	TraesCS5D02G129600	NA	NA	NA	NA	NA	NA	NA	NA	NA	NA	NA
Exotic	GM2	TPP	TraesCS5D02G200800	0.055	0.40712	0.390278	946262	9917.74	526019	1.4822e+06	0.638418	0.006691	0.18065	0.03555
Exotic	GM2	TPS	TraesCS5D02G210000	0	0.5	0.30103	923866	1.60474	418526	1.34239e+06	0.688223	1e-06	0.174631	0.095504
Exotic	GM2	TPP	TraesCS6A02G248400	6.631	0.0050112	2.30006	1.26175e+06	153554	207613	1.62291e+06	0.777458	0.094616	0.142114	0.104073
Exotic	GM2	TPP	TraesCS6A02G301800	0.332	0.28221	0.549428	1.04055e+06	53085.3	462709	1.55634e+06	0.668586	0.034109	0.172557	0.085566
Exotic	GM2	TPS	TraesCS6A02G351300	0.283	0.29732	0.526776	1.04458e+06	101694	445534	1.5918e+06	0.656222	0.063886	0.176407	0.129419
Exotic	GM2	TPP	TraesCS6B02G276300	NA	NA	NA	NA	NA	NA	NA	NA	NA	NA	NA
Exotic	GM2	TPP	TraesCS6B02G330900	2.955	0.042806	1.3685	1.33173e+06	252719	246237	1.83069e+06	0.727449	0.138046	0.18129	0.177328
Exotic	GM2	TPS	TraesCS6B02G384500	NA	NA	NA	NA	NA	NA	NA	NA	NA	NA	NA
Exotic	GM2	TPP	TraesCS7A02G180800	NA	NA	NA	NA	NA	NA	NA	NA	NA	NA	NA
Exotic	GM2	TPP	TraesCS7B02G085800	0	0.5	0.30103	908055	1.60474	377612	1.28567e+06	0.70629	1e-06	0.180766	0.129724
Exotic	GSP	TPS	TraesCS1A02G064800	0.304	0.29056	0.536764	7.64755	3.33775	8.56516	19.5505	0.39117	0.170725	0.266023	0.232003
Exotic	GSP	TPP	TraesCS1A02G210400	NA	NA	NA	NA	NA	NA	NA	NA	NA	NA	NA
Exotic	GSP	TPS	TraesCS1A02G338200	NA	NA	NA	NA	NA	NA	NA	NA	NA	NA	NA
Exotic	GSP	TPS	TraesCS1B02G083100	0.014	0.45308	0.343825	10.8694	0.047647	7.86909	18.7861	0.578586	0.002536	0.209288	0.022314
Exotic	GSP	TPP	TraesCS1B02G224300	0	0.5	0.30103	10.3531	2e-05	2.64573	12.9988	0.796462	2e-06	0.155349	0.149898
Exotic	GSP	TPS	TraesCS1B02G350600	NA	NA	NA	NA	NA	NA	NA	NA	NA	NA	NA
Exotic	GSP	TPS	TraesCS1B02G351600	0	0.5	0.30103	11.5798	2e-05	5.91103	17.4909	0.66205	1e-06	0.200632	0.090794
Exotic	GSP	TPS	TraesCS1D02G065600	1.24	0.13275	0.876965	10.8299	0.959994	7.10201	18.8919	0.573256	0.050815	0.20253	0.083326
Exotic	GSP	TPP	TraesCS1D02G213700	2.689	0.050516	1.29657	11.9911	1.85382	5.76383	19.6087	0.611517	0.09454	0.192742	0.112103
Exotic	GSP	TPS	TraesCS1D02G340400	0	0.5	0.30103	10.6282	2e-05	8.0561	18.6843	0.568829	1e-06	0.20783	0.041337
Exotic	GSP	TPP	TraesCS2A02G161100	NA	NA	NA	NA	NA	NA	NA	NA	NA	NA	NA
Exotic	GSP	TPP	TraesCS2A02G167100	2.439	0.059182	1.22781	5.49366	3.43506	9.29734	18.2261	0.301418	0.18847	0.227041	0.173422
Exotic	GSP	TPP	TraesCS2B02G187000	0	0.5	0.30103	11.7766	2e-05	6.56081	18.3375	0.642217	1e-06	0.212486	0.073438
Exotic	GSP	TPP	TraesCS2B02G187200	NA	NA	NA	NA	NA	NA	NA	NA	NA	NA	NA
Exotic	GSP	TPP	TraesCS2B02G193300	NA	NA	NA	NA	NA	NA	NA	NA	NA	NA	NA
Exotic	GSP	TPP	TraesCS2B02G430700	0	0.5	0.30103	10.6336	2e-05	8.05203	18.6857	0.569079	1e-06	0.206736	0.029276
Exotic	GSP	TPP	TraesCS2D02G168200	0	0.5	0.30103	0.822113	2e-05	7.13626	7.95839	0.103301	3e-06	0.092727	0.143352
Exotic	GSP	TPP	TraesCS3A02G085700	0	0.5	0.30103	10.8002	2e-05	6.89359	17.6938	0.610394	1e-06	0.211217	0.103999
Exotic	GSP	TPS	TraesCS3A02G289300	0	0.5	0.30103	10.5896	2e-05	6.34033	16.93	0.625496	1e-06	0.212262	0.122996
Exotic	GSP	TPS	TraesCS3B02G323900	0	0.5	0.30103	10.7906	2e-05	7.86091	18.6515	0.578536	1e-06	0.208544	0.039807
Exotic	GSP	TPP	TraesCS3D02G085800	2.7	0.050169	1.29956	8.33866	6.53853	7.50453	22.3817	0.372566	0.292137	0.230004	0.323627
Exotic	GSP	TPS	TraesCS4A02G062900	0	0.5	0.30103	8.44	2e-05	6.15268	14.5927	0.578371	1e-06	0.194749	0.140215
Exotic	GSP	TPS	TraesCS4B02G239900	0	0.5	0.30103	9.84701	2e-05	7.50751	17.3545	0.567403	1e-06	0.202215	0.07934
Exotic	GSP	TPP	TraesCS5A02G190000	NA	NA	NA	NA	NA	NA	NA	NA	NA	NA	NA
Exotic	GSP	TPS	TraesCS5A02G203500	NA	NA	NA	NA	NA	NA	NA	NA	NA	NA	NA
Exotic	GSP	TPS	TraesCS5B02G117800	0	0.5	0.30103	8.41268	2e-05	7.77305	16.1858	0.519759	1e-06	0.197952	0.09115
Exotic	GSP	TPS	TraesCS5D02G129600	5.082	0.01209	1.91757	6.72644	3.92901	8.43084	19.0863	0.352423	0.205855	0.215735	0.250046
Exotic	GSP	TPP	TraesCS5D02G200800	1.314	0.12585	0.900147	10.8157	1.04365	7.08257	18.9419	0.570992	0.055097	0.221416	0.087837
Exotic	GSP	TPS	TraesCS5D02G210000	1.052	0.15254	0.816616	6.50896	3.75415	9.34695	19.6101	0.331919	0.19144	0.22899	0.215396
Exotic	GSP	TPP	TraesCS6A02G248400	0	0.5	0.30103	10.6821	2e-05	8.04245	18.7245	0.570485	1e-06	0.207861	0.038804
Exotic	GSP	TPP	TraesCS6A02G301800	0.045	0.41588	0.381032	11.0328	0.201374	7.73084	18.965	0.581744	0.010618	0.201574	0.055909
Exotic	GSP	TPS	TraesCS6A02G351300	5.286	0.01075	1.96859	8.79804	9.06302	6.24758	24.1086	0.364933	0.375924	0.22084	0.296122
Exotic	GSP	TPP	TraesCS6B02G276300	NA	NA	NA	NA	NA	NA	NA	NA	NA	NA	NA
Exotic	GSP	TPP	TraesCS6B02G330900	0	0.5	0.30103	10.6758	2e-05	7.7884	18.4642	0.578189	1e-06	0.209267	0.065751
Exotic	GSP	TPS	TraesCS6B02G384500	0	0.5	0.30103	10.1842	2e-05	7.53136	17.7156	0.574874	1e-06	0.203932	0.075214
Exotic	GSP	TPP	TraesCS7A02G180800	NA	NA	NA	NA	NA	NA	NA	NA	NA	NA	NA
Exotic	GSP	TPP	TraesCS7B02G085800	0.605	0.2183	0.660946	8.84917	1.0589	8.64959	18.5577	0.476847	0.05706	0.225007	0.122416
Exotic	GWSP	TPS	TraesCS1A02G064800	NA	NA	NA	NA	NA	NA	NA	NA	NA	NA	NA
Exotic	GWSP	TPP	TraesCS1A02G210400	0	0.5	0.30103	0.025343	0	0.020811	0.046155	0.549096	1e-06	0.190936	0.080259
Exotic	GWSP	TPS	TraesCS1A02G338200	NA	NA	NA	NA	NA	NA	NA	NA	NA	NA	NA
Exotic	GWSP	TPS	TraesCS1B02G083100	NA	NA	NA	NA	NA	NA	NA	NA	NA	NA	NA
Exotic	GWSP	TPP	TraesCS1B02G224300	0	0.5	0.30103	0.026708	0	0.023219	0.049927	0.534938	1e-06	0.193901	0.058654
Exotic	GWSP	TPS	TraesCS1B02G350600	1.185	0.13819	0.859523	0.030644	0.002714	0.019076	0.052434	0.584424	0.051763	0.182698	0.092384
Exotic	GWSP	TPS	TraesCS1B02G351600	0.067	0.39755	0.400608	0.028256	0.000954	0.021736	0.050946	0.55462	0.018724	0.189918	0.069628
Exotic	GWSP	TPS	TraesCS1D02G065600	0	0.5	0.30103	0.020026	0	0.019393	0.039419	0.508031	1e-06	0.182422	0.11942
Exotic	GWSP	TPP	TraesCS1D02G213700	0.601	0.21914	0.659278	0.028263	0.001875	0.020671	0.050809	0.556253	0.036911	0.18535	0.06916
Exotic	GWSP	TPS	TraesCS1D02G340400	0	0.5	0.30103	0.026999	0	0.023064	0.050063	0.539299	1e-06	0.208554	0.059494
Exotic	GWSP	TPP	TraesCS2A02G161100	NA	NA	NA	NA	NA	NA	NA	NA	NA	NA	NA
Exotic	GWSP	TPP	TraesCS2A02G167100	1.171	0.1396	0.855115	0.026687	0.002838	0.020697	0.050222	0.531382	0.056512	0.200846	0.084612
Exotic	GWSP	TPP	TraesCS2B02G187000	NA	NA	NA	NA	NA	NA	NA	NA	NA	NA	NA
Exotic	GWSP	TPP	TraesCS2B02G187200	NA	NA	NA	NA	NA	NA	NA	NA	NA	NA	NA
Exotic	GWSP	TPP	TraesCS2B02G193300	0	0.5	0.30103	0.013829	0	0.01483	0.028659	0.482527	2e-06	0.178378	0.216127
Exotic	GWSP	TPP	TraesCS2B02G430700	1.04	0.15389	0.81279	0.026337	0.002034	0.02174	0.050111	0.525581	0.040584	0.186095	0.079431
Exotic	GWSP	TPP	TraesCS2D02G168200	0.007	0.46772	0.330014	0.026737	0.000228	0.02312	0.050085	0.533836	0.004557	0.197964	0.061033
Exotic	GWSP	TPP	TraesCS3A02G085700	0	0.5	0.30103	0.026515	0	0.023147	0.049662	0.533902	1e-06	0.195119	0.070639
Exotic	GWSP	TPS	TraesCS3A02G289300	0	0.5	0.30103	0.020886	0	0.015618	0.036504	0.572153	1e-06	0.189635	0.172633
Exotic	GWSP	TPS	TraesCS3B02G323900	0	0.5	0.30103	0.011847	0	0.005619	0.017465	0.678293	3e-06	0.126811	0.153981
Exotic	GWSP	TPP	TraesCS3D02G085800	13.548	0.00011626	3.93457	0.011756	0.042335	0.018677	0.072769	0.161556	0.581777	0.139814	0.225936
Exotic	GWSP	TPS	TraesCS4A02G062900	0.01	0.46094	0.336356	0.0262	0.000284	0.023362	0.049846	0.525626	0.005693	0.210073	0.060305
Exotic	GWSP	TPS	TraesCS4B02G239900	NA	NA	NA	NA	NA	NA	NA	NA	NA	NA	NA
Exotic	GWSP	TPP	TraesCS5A02G190000	NA	NA	NA	NA	NA	NA	NA	NA	NA	NA	NA
Exotic	GWSP	TPS	TraesCS5A02G203500	NA	NA	NA	NA	NA	NA	NA	NA	NA	NA	NA
Exotic	GWSP	TPS	TraesCS5B02G117800	0	0.5	0.30103	0.028303	0	0.019385	0.047688	0.593499	1e-06	0.201478	0.088216
Exotic	GWSP	TPS	TraesCS5D02G129600	1.117	0.14523	0.837944	0.022337	0.003944	0.024057	0.050338	0.443742	0.078345	0.214472	0.143151
Exotic	GWSP	TPP	TraesCS5D02G200800	0	0.5	0.30103	0.026018	0	0.022093	0.048111	0.540787	1e-06	0.192711	0.063473
Exotic	GWSP	TPS	TraesCS5D02G210000	0	0.5	0.30103	0.028696	0	0.020158	0.048854	0.587385	1e-06	0.230439	0.125252
Exotic	GWSP	TPP	TraesCS6A02G248400	11.991	0.00026735	3.57292	0.035183	0.011941	0.008273	0.055397	0.635112	0.215556	0.195009	0.189585
Exotic	GWSP	TPP	TraesCS6A02G301800	NA	NA	NA	NA	NA	NA	NA	NA	NA	NA	NA
Exotic	GWSP	TPS	TraesCS6A02G351300	6.29	0.0060725	2.21663	0.02743	0.188772	0.010038	0.226239	0.121242	0.83439	0.092407	0.122074
Exotic	GWSP	TPP	TraesCS6B02G276300	NA	NA	NA	NA	NA	NA	NA	NA	NA	NA	NA
Exotic	GWSP	TPP	TraesCS6B02G330900	1.026	0.15557	0.808074	0.029117	0.003002	0.019969	0.052088	0.559003	0.057626	0.192385	0.104066
Exotic	GWSP	TPS	TraesCS6B02G384500	0	0.5	0.30103	0.019597	0	0.010943	0.03054	0.641685	2e-06	0.160007	0.141609
Exotic	GWSP	TPP	TraesCS7A02G180800	0	0.5	0.30103	0.027513	0	0.019995	0.047508	0.579117	1e-06	0.188943	0.056096
Exotic	GWSP	TPP	TraesCS7B02G085800	0.002	0.48231	0.316674	0.026589	0.000124	0.023276	0.049988	0.531905	0.002471	0.207698	0.057059
Exotic	Height	TPS	TraesCS1A02G064800	0	0.5	0.30103	4.56724	1.2e-05	6.21275	10.78	0.423677	1e-06	0.221259	0.070931
Exotic	Height	TPP	TraesCS1A02G210400	0	0.5	0.30103	4.08492	1.2e-05	5.93391	10.0188	0.407724	1e-06	0.214372	0.093338
Exotic	Height	TPS	TraesCS1A02G338200	1.854	0.086642	1.06227	8.39218	47.8594	2.68713	58.9387	0.142388	0.81202	0.116846	0.141447
Exotic	Height	TPS	TraesCS1B02G083100	0	0.5	0.30103	5.05168	1.2e-05	6.00225	11.0539	0.457003	1e-06	0.223765	0.051406
Exotic	Height	TPP	TraesCS1B02G224300	0	0.5	0.30103	5.77719	1.2e-05	5.42869	11.2059	0.515549	1e-06	0.252708	0.102588
Exotic	Height	TPS	TraesCS1B02G350600	0	0.5	0.30103	4.84522	1.2e-05	6.50146	11.3467	0.427016	1e-06	0.225576	0.054635
Exotic	Height	TPS	TraesCS1B02G351600	0.423	0.25782	0.588683	5.16445	0.346914	6.21039	11.7217	0.440587	0.029596	0.225615	0.068267
Exotic	Height	TPS	TraesCS1D02G065600	0	0.5	0.30103	5.83247	1.2e-05	4.56786	10.4003	0.560796	1e-06	0.227852	0.120955
Exotic	Height	TPP	TraesCS1D02G213700	0	0.5	0.30103	3.96088	1.2e-05	5.98291	9.94381	0.398327	1e-06	0.212803	0.083246
Exotic	Height	TPS	TraesCS1D02G340400	NA	NA	NA	NA	NA	NA	NA	NA	NA	NA	NA
Exotic	Height	TPP	TraesCS2A02G161100	NA	NA	NA	NA	NA	NA	NA	NA	NA	NA	NA
Exotic	Height	TPP	TraesCS2A02G167100	2.201	0.068952	1.16145	4.85908	0.855552	5.79343	11.5081	0.422232	0.074344	0.218056	0.094325
Exotic	Height	TPP	TraesCS2B02G187000	0	0.5	0.30103	5.08375	1.2e-05	6.51938	11.6031	0.438136	1e-06	0.231141	0.043893
Exotic	Height	TPP	TraesCS2B02G187200	0	0.5	0.30103	5.1037	1.2e-05	6.4882	11.5919	0.440281	1e-06	0.231733	0.046177
Exotic	Height	TPP	TraesCS2B02G193300	0.004	0.47533	0.323005	3.77685	3.21647	6.69352	13.6868	0.275947	0.235005	0.243701	0.273978
Exotic	Height	TPP	TraesCS2B02G430700	0.706	0.20039	0.698124	5.42525	0.378824	5.99843	11.8025	0.459669	0.032097	0.217112	0.068444
Exotic	Height	TPP	TraesCS2D02G168200	0	0.5	0.30103	5.06879	1.2e-05	6.3574	11.4262	0.443611	1e-06	0.231132	0.070084
Exotic	Height	TPP	TraesCS3A02G085700	0.404	0.2624	0.581036	4.73882	0.377216	6.49807	11.6141	0.408023	0.032479	0.234979	0.078854
Exotic	Height	TPS	TraesCS3A02G289300	0	0.5	0.30103	1.05127	1.2e-05	2.08617	3.13746	0.335071	4e-06	0.157695	0.226357
Exotic	Height	TPS	TraesCS3B02G323900	0	0.5	0.30103	4.73006	1.2e-05	6.67097	11.401	0.414879	1e-06	0.226233	0.044959
Exotic	Height	TPP	TraesCS3D02G085800	0.315	0.2872	0.541816	4.30956	1.72811	6.50287	12.5405	0.343651	0.137802	0.245797	0.215499
Exotic	Height	TPS	TraesCS4A02G062900	0	0.5	0.30103	3.66854	1.2e-05	6.47826	10.1468	0.361546	1e-06	0.213501	0.124651
Exotic	Height	TPS	TraesCS4B02G239900	NA	NA	NA	NA	NA	NA	NA	NA	NA	NA	NA
Exotic	Height	TPP	TraesCS5A02G190000	NA	NA	NA	NA	NA	NA	NA	NA	NA	NA	NA
Exotic	Height	TPS	TraesCS5A02G203500	NA	NA	NA	NA	NA	NA	NA	NA	NA	NA	NA
Exotic	Height	TPS	TraesCS5B02G117800	0.897	0.17177	0.765053	3.76437	0.854881	6.8727	11.492	0.327566	0.074389	0.226666	0.122993
Exotic	Height	TPS	TraesCS5D02G129600	0	0.5	0.30103	4.63136	1.2e-05	5.07558	9.70695	0.477118	1e-06	0.222742	0.131259
Exotic	Height	TPP	TraesCS5D02G200800	NA	NA	NA	NA	NA	NA	NA	NA	NA	NA	NA
Exotic	Height	TPS	TraesCS5D02G210000	0	0.5	0.30103	5.21931	1.2e-05	6.34064	11.56	0.451499	1e-06	0.238063	0.061708
Exotic	Height	TPP	TraesCS6A02G248400	0.646	0.21078	0.676171	7.10445	0.530672	4.87659	12.5117	0.567824	0.042414	0.226317	0.070237
Exotic	Height	TPP	TraesCS6A02G301800	0	0.5	0.30103	5.04379	1.2e-05	6.54772	11.5915	0.435128	1e-06	0.229212	0.045442
Exotic	Height	TPS	TraesCS6A02G351300	0.329	0.28309	0.548075	5.23924	0.695852	6.0965	12.0316	0.435457	0.057835	0.223147	0.121367
Exotic	Height	TPP	TraesCS6B02G276300	NA	NA	NA	NA	NA	NA	NA	NA	NA	NA	NA
Exotic	Height	TPP	TraesCS6B02G330900	0.986	0.16038	0.79485	5.14551	0.895414	5.98904	12.03	0.427725	0.074432	0.23565	0.134399
Exotic	Height	TPS	TraesCS6B02G384500	0	0.5	0.30103	4.75163	1.2e-05	6.30161	11.0532	0.429885	1e-06	0.223807	0.066411
Exotic	Height	TPP	TraesCS7A02G180800	0.002	0.48055	0.318261	5.06041	0.014501	6.55146	11.6264	0.435253	0.001247	0.227755	0.027344
Exotic	Height	TPP	TraesCS7B02G085800	NA	NA	NA	NA	NA	NA	NA	NA	NA	NA	NA
Exotic	HI	TPS	TraesCS1A02G064800	0	0.5	0.30103	0.000298	0	8.6e-05	0.000383	0.776832	1e-06	0.137112	0.049176
Exotic	HI	TPP	TraesCS1A02G210400	NA	NA	NA	NA	NA	NA	NA	NA	NA	NA	NA
Exotic	HI	TPS	TraesCS1A02G338200	0	0.5	0.30103	0.000262	0	0.000108	0.00037	0.70764	1e-06	0.164822	0.070495
Exotic	HI	TPS	TraesCS1B02G083100	0	0.5	0.30103	0.000313	0	8.8e-05	0.000401	0.781383	1e-06	0.137141	0.033921
Exotic	HI	TPP	TraesCS1B02G224300	0	0.5	0.30103	0.000323	0	9.6e-05	0.000418	0.77138	1e-06	0.146806	0.062859
Exotic	HI	TPS	TraesCS1B02G350600	NA	NA	NA	NA	NA	NA	NA	NA	NA	NA	NA
Exotic	HI	TPS	TraesCS1B02G351600	0	0.5	0.30103	0.000324	0	9.5e-05	0.000419	0.772909	1e-06	0.146354	0.040907
Exotic	HI	TPS	TraesCS1D02G065600	0	0.5	0.30103	0.000303	0	6e-05	0.000363	0.834597	1e-06	0.118186	0.076509
Exotic	HI	TPP	TraesCS1D02G213700	NA	NA	NA	NA	NA	NA	NA	NA	NA	NA	NA
Exotic	HI	TPS	TraesCS1D02G340400	1.185	0.13814	0.859681	0.000285	3.3e-05	9.5e-05	0.000414	0.68949	0.080788	0.174622	0.116408
Exotic	HI	TPP	TraesCS2A02G161100	NA	NA	NA	NA	NA	NA	NA	NA	NA	NA	NA
Exotic	HI	TPP	TraesCS2A02G167100	0.009	0.46252	0.334869	0.000322	1e-06	9.6e-05	0.000418	0.768564	0.002369	0.144973	0.028458
Exotic	HI	TPP	TraesCS2B02G187000	0	0.5	0.30103	0.000319	0	9.6e-05	0.000415	0.768681	1e-06	0.144367	0.039241
Exotic	HI	TPP	TraesCS2B02G187200	0	0.5	0.30103	0.00032	0	9.6e-05	0.000416	0.769589	1e-06	0.144192	0.037994
Exotic	HI	TPP	TraesCS2B02G193300	NA	NA	NA	NA	NA	NA	NA	NA	NA	NA	NA
Exotic	HI	TPP	TraesCS2B02G430700	NA	NA	NA	NA	NA	NA	NA	NA	NA	NA	NA
Exotic	HI	TPP	TraesCS2D02G168200	0	0.5	0.30103	0.000327	0	1.9e-05	0.000346	0.94452	1e-06	0.085184	0.091186
Exotic	HI	TPP	TraesCS3A02G085700	0	0.5	0.30103	0.000292	0	7.4e-05	0.000366	0.797455	1e-06	0.137531	0.099599
Exotic	HI	TPS	TraesCS3A02G289300	NA	NA	NA	NA	NA	NA	NA	NA	NA	NA	NA
Exotic	HI	TPS	TraesCS3B02G323900	0.217	0.32076	0.49382	0.000334	6e-06	8.7e-05	0.000427	0.782117	0.014444	0.134547	0.043586
Exotic	HI	TPP	TraesCS3D02G085800	0	0.5	0.30103	0.000327	0	8.7e-05	0.000414	0.790016	1e-06	0.155945	0.079388
Exotic	HI	TPS	TraesCS4A02G062900	0	0.5	0.30103	0.000267	0	8.6e-05	0.000353	0.755057	1e-06	0.145672	0.104975
Exotic	HI	TPS	TraesCS4B02G239900	0	0.49534	0.305097	0.000323	0	9.6e-05	0.000419	0.771059	0.000415	0.145006	0.035926
Exotic	HI	TPP	TraesCS5A02G190000	NA	NA	NA	NA	NA	NA	NA	NA	NA	NA	NA
Exotic	HI	TPS	TraesCS5A02G203500	NA	NA	NA	NA	NA	NA	NA	NA	NA	NA	NA
Exotic	HI	TPS	TraesCS5B02G117800	0.012	0.4568	0.340274	0.000318	3e-06	9.7e-05	0.000418	0.760672	0.006701	0.162514	0.058472
Exotic	HI	TPS	TraesCS5D02G129600	0	0.5	0.30103	0.000325	0	9e-05	0.000415	0.783424	1e-06	0.153964	0.068812
Exotic	HI	TPP	TraesCS5D02G200800	0	0.5	0.30103	0.000228	0	4e-05	0.000268	0.852092	1e-06	0.176652	0.163881
Exotic	HI	TPS	TraesCS5D02G210000	0.019	0.44554	0.351113	0.000319	2e-06	9.7e-05	0.000418	0.763391	0.005698	0.154632	0.049434
Exotic	HI	TPP	TraesCS6A02G248400	0	0.5	0.30103	0.000308	0	0.000102	0.00041	0.751049	1e-06	0.153584	0.027336
Exotic	HI	TPP	TraesCS6A02G301800	0	0.5	0.30103	0.000294	0	0.000115	0.000409	0.71821	1e-06	0.369362	0.468678
Exotic	HI	TPS	TraesCS6A02G351300	NA	NA	NA	NA	NA	NA	NA	NA	NA	NA	NA
Exotic	HI	TPP	TraesCS6B02G276300	NA	NA	NA	NA	NA	NA	NA	NA	NA	NA	NA
Exotic	HI	TPP	TraesCS6B02G330900	0	0.5	0.30103	0.000333	0	8.3e-05	0.000416	0.800162	1e-06	0.141145	0.05068
Exotic	HI	TPS	TraesCS6B02G384500	0	0.5	0.30103	0.000109	0	0.000117	0.000226	0.481606	2e-06	0.222185	0.230836
Exotic	HI	TPP	TraesCS7A02G180800	0.334	0.28156	0.550429	0.000319	5e-06	9.3e-05	0.000417	0.764783	0.012358	0.142022	0.033575
Exotic	HI	TPP	TraesCS7B02G085800	1.367	0.12116	0.916641	0.000282	3.9e-05	0.000102	0.000423	0.66559	0.092755	0.195611	0.159826
Exotic	InfSPKLSP	TPS	TraesCS1A02G064800	0	0.5	0.30103	0.048313	0	0.03516	0.083473	0.578784	1e-06	0.206168	0.046209
Exotic	InfSPKLSP	TPP	TraesCS1A02G210400	0	0.5	0.30103	0.038018	0	0.023829	0.061847	0.614714	1e-06	0.181319	0.129345
Exotic	InfSPKLSP	TPS	TraesCS1A02G338200	0.693	0.20251	0.693554	0.043906	0.003335	0.037199	0.08444	0.519959	0.039501	0.211971	0.085586
Exotic	InfSPKLSP	TPS	TraesCS1B02G083100	0	0.5	0.30103	0.04843	0	0.036022	0.084452	0.573465	1e-06	0.207767	0.031406
Exotic	InfSPKLSP	TPP	TraesCS1B02G224300	0.034	0.42717	0.369399	0.034728	0.034235	0.039383	0.108346	0.320528	0.315981	0.244317	0.310699
Exotic	InfSPKLSP	TPS	TraesCS1B02G350600	0	0.5	0.30103	0.0465	0	0.037258	0.083758	0.555168	1e-06	0.210925	0.043867
Exotic	InfSPKLSP	TPS	TraesCS1B02G351600	1.405	0.11791	0.928449	0.041334	0.00502	0.0368	0.083153	0.49708	0.060367	0.209853	0.092954
Exotic	InfSPKLSP	TPS	TraesCS1D02G065600	0	0.5	0.30103	0.048876	0	0.024296	0.073172	0.667955	1e-06	0.17712	0.097111
Exotic	InfSPKLSP	TPP	TraesCS1D02G213700	0	0.5	0.30103	0.033096	0	0.020147	0.053243	0.6216	2e-06	0.161385	0.110977
Exotic	InfSPKLSP	TPS	TraesCS1D02G340400	0.826	0.18176	0.740502	0.039659	0.003572	0.038977	0.082209	0.482422	0.043456	0.222324	0.081821
Exotic	InfSPKLSP	TPP	TraesCS2A02G161100	NA	NA	NA	NA	NA	NA	NA	NA	NA	NA	NA
Exotic	InfSPKLSP	TPP	TraesCS2A02G167100	0	0.5	0.30103	0.045957	0	0.03826	0.084217	0.545699	1e-06	0.211689	0.04201
Exotic	InfSPKLSP	TPP	TraesCS2B02G187000	NA	NA	NA	NA	NA	NA	NA	NA	NA	NA	NA
Exotic	InfSPKLSP	TPP	TraesCS2B02G187200	0	0.5	0.30103	0.005447	0	0.029756	0.035204	0.154729	2e-06	0.149736	0.16069
Exotic	InfSPKLSP	TPP	TraesCS2B02G193300	0	0.5	0.30103	0.046667	0	0.032755	0.079422	0.587587	1e-06	0.210161	0.099989
Exotic	InfSPKLSP	TPP	TraesCS2B02G430700	0.318	0.28635	0.543103	0.047904	0.001584	0.035796	0.085285	0.561699	0.018578	0.203703	0.050383
Exotic	InfSPKLSP	TPP	TraesCS2D02G168200	0.006	0.46984	0.32805	0.045923	0.000335	0.038104	0.084362	0.544354	0.003975	0.220657	0.058696
Exotic	InfSPKLSP	TPP	TraesCS3A02G085700	0	0.5	0.30103	0.046586	0	0.037564	0.08415	0.553609	1e-06	0.216241	0.065842
Exotic	InfSPKLSP	TPS	TraesCS3A02G289300	0.006	0.46997	0.32793	0.046045	0.000463	0.038023	0.084531	0.544717	0.005473	0.221682	0.076875
Exotic	InfSPKLSP	TPS	TraesCS3B02G323900	0	0.5	0.30103	0.047816	0	0.03188	0.079696	0.599978	1e-06	0.200805	0.078191
Exotic	InfSPKLSP	TPP	TraesCS3D02G085800	0.577	0.22376	0.650218	0.041292	0.004399	0.038724	0.084415	0.489152	0.052108	0.227985	0.110531
Exotic	InfSPKLSP	TPS	TraesCS4A02G062900	1.736	0.09385	1.02757	0.022009	0.027025	0.043229	0.092263	0.238541	0.292915	0.218863	0.215965
Exotic	InfSPKLSP	TPS	TraesCS4B02G239900	0	0.5	0.30103	0.047133	0	0.037108	0.084241	0.559499	1e-06	0.216977	0.050299
Exotic	InfSPKLSP	TPP	TraesCS5A02G190000	NA	NA	NA	NA	NA	NA	NA	NA	NA	NA	NA
Exotic	InfSPKLSP	TPS	TraesCS5A02G203500	NA	NA	NA	NA	NA	NA	NA	NA	NA	NA	NA
Exotic	InfSPKLSP	TPS	TraesCS5B02G117800	0.492	0.24163	0.616849	0.038386	0.00627	0.039628	0.084284	0.455432	0.074397	0.237154	0.128519
Exotic	InfSPKLSP	TPS	TraesCS5D02G129600	0.213	0.32236	0.491659	0.040869	0.002549	0.040169	0.083587	0.488936	0.030499	0.241612	0.090894
Exotic	InfSPKLSP	TPP	TraesCS5D02G200800	2.844	0.045855	1.33861	0.040819	0.01206	0.033763	0.086642	0.471127	0.139192	0.216973	0.159645
Exotic	InfSPKLSP	TPS	TraesCS5D02G210000	3.196	0.036915	1.4328	0.027302	0.012221	0.042264	0.081787	0.333817	0.149422	0.240495	0.184989
Exotic	InfSPKLSP	TPP	TraesCS6A02G248400	0	0.5	0.30103	0.044406	0	0.035293	0.079699	0.557174	1e-06	0.205634	0.063435
Exotic	InfSPKLSP	TPP	TraesCS6A02G301800	0.043	0.41802	0.378803	0.044715	0.000816	0.038554	0.084085	0.531783	0.009703	0.222445	0.0549
Exotic	InfSPKLSP	TPS	TraesCS6A02G351300	0.17	0.34008	0.468419	0.041376	0.00303	0.039433	0.08384	0.493518	0.03614	0.241739	0.102743
Exotic	InfSPKLSP	TPP	TraesCS6B02G276300	NA	NA	NA	NA	NA	NA	NA	NA	NA	NA	NA
Exotic	InfSPKLSP	TPP	TraesCS6B02G330900	0.013	0.45516	0.341836	0.046498	0.000348	0.037718	0.084564	0.549858	0.004115	0.210163	0.041915
Exotic	InfSPKLSP	TPS	TraesCS6B02G384500	0	0.5	0.30103	0.045081	0	0.033008	0.078089	0.577307	1e-06	0.202035	0.07799
Exotic	InfSPKLSP	TPP	TraesCS7A02G180800	0	0.5	0.30103	0.04381	0	0.038374	0.082185	0.533072	1e-06	0.212916	0.039707
Exotic	InfSPKLSP	TPP	TraesCS7B02G085800	0.897	0.17184	0.764876	0.038655	0.005757	0.039985	0.084397	0.458014	0.068218	0.228967	0.132271
Exotic	Ped	TPS	TraesCS1A02G064800	0	0.5	0.30103	4.19728	5e-06	0.212493	4.40977	0.951812	1e-06	0.064592	0.0311
Exotic	Ped	TPP	TraesCS1A02G210400	0	0.5	0.30103	2.84094	5e-06	0.399769	3.24072	0.87664	1e-06	0.201254	0.19234
Exotic	Ped	TPS	TraesCS1A02G338200	NA	NA	NA	NA	NA	NA	NA	NA	NA	NA	NA
Exotic	Ped	TPS	TraesCS1B02G083100	0	0.5	0.30103	0.260376	5e-06	0.641007	0.901387	0.288861	5e-06	0.100761	0.15357
Exotic	Ped	TPP	TraesCS1B02G224300	0	0.5	0.30103	4.11808	5e-06	0.312883	4.43097	0.929386	1e-06	0.137541	0.113327
Exotic	Ped	TPS	TraesCS1B02G350600	0	0.5	0.30103	4.35755	5e-06	0.259699	4.61726	0.943754	1e-06	0.075282	0.031607
Exotic	Ped	TPS	TraesCS1B02G351600	0	0.5	0.30103	4.45013	5e-06	0.221456	4.67159	0.952594	1e-06	0.07342	0.03971
Exotic	Ped	TPS	TraesCS1D02G065600	0	0.5	0.30103	4.5583	5e-06	0.10832	4.66663	0.976787	1e-06	0.050894	0.035793
Exotic	Ped	TPP	TraesCS1D02G213700	0	0.5	0.30103	4.12073	5e-06	0.323023	4.44376	0.927307	1e-06	0.08446	0.035897
Exotic	Ped	TPS	TraesCS1D02G340400	NA	NA	NA	NA	NA	NA	NA	NA	NA	NA	NA
Exotic	Ped	TPP	TraesCS2A02G161100	NA	NA	NA	NA	NA	NA	NA	NA	NA	NA	NA
Exotic	Ped	TPP	TraesCS2A02G167100	0	0.5	0.30103	4.53781	5e-06	0.227068	4.76488	0.952345	1e-06	0.078545	0.044139
Exotic	Ped	TPP	TraesCS2B02G187000	0.309	0.28912	0.538922	4.32018	0.073997	0.293716	4.68789	0.921561	0.015785	0.087476	0.043058
Exotic	Ped	TPP	TraesCS2B02G187200	0.05	0.41134	0.385799	4.27911	0.025937	0.331314	4.63636	0.922946	0.005594	0.086859	0.029823
Exotic	Ped	TPP	TraesCS2B02G193300	NA	NA	NA	NA	NA	NA	NA	NA	NA	NA	NA
Exotic	Ped	TPP	TraesCS2B02G430700	0.036	0.42477	0.371846	4.27167	0.018729	0.336191	4.62659	0.923287	0.004048	0.085543	0.024894
Exotic	Ped	TPP	TraesCS2D02G168200	NA	NA	NA	NA	NA	NA	NA	NA	NA	NA	NA
Exotic	Ped	TPP	TraesCS3A02G085700	NA	NA	NA	NA	NA	NA	NA	NA	NA	NA	NA
Exotic	Ped	TPS	TraesCS3A02G289300	0	0.5	0.30103	4.27232	5e-06	0.334704	4.60703	0.927348	1e-06	0.123367	0.080084
Exotic	Ped	TPS	TraesCS3B02G323900	0	0.5	0.30103	4.404	5e-06	0.240357	4.64436	0.948247	1e-06	0.073375	0.034154
Exotic	Ped	TPP	TraesCS3D02G085800	0.052	0.41015	0.387057	4.04572	0.065529	0.405979	4.51723	0.89562	0.014506	0.12904	0.073779
Exotic	Ped	TPS	TraesCS4A02G062900	NA	NA	NA	NA	NA	NA	NA	NA	NA	NA	NA
Exotic	Ped	TPS	TraesCS4B02G239900	0	0.5	0.30103	4.37326	5e-06	0.256092	4.62936	0.94468	1e-06	0.076101	0.033774
Exotic	Ped	TPP	TraesCS5A02G190000	NA	NA	NA	NA	NA	NA	NA	NA	NA	NA	NA
Exotic	Ped	TPS	TraesCS5A02G203500	NA	NA	NA	NA	NA	NA	NA	NA	NA	NA	NA
Exotic	Ped	TPS	TraesCS5B02G117800	1.427	0.11611	0.93513	2.66195	0.640883	0.793333	4.09617	0.649864	0.156459	0.229971	0.192584
Exotic	Ped	TPS	TraesCS5D02G129600	0	0.5	0.30103	3.6015	5e-06	0.286753	3.88826	0.92625	1e-06	0.20199	0.192626
Exotic	Ped	TPP	TraesCS5D02G200800	1.725	0.094522	1.02447	2.96722	0.526608	0.638651	4.13248	0.718024	0.127431	0.185841	0.150035
Exotic	Ped	TPS	TraesCS5D02G210000	0.148	0.35028	0.455585	3.81573	0.102066	0.471111	4.3889	0.869403	0.023255	0.139048	0.072303
Exotic	Ped	TPP	TraesCS6A02G248400	0	0.5	0.30103	3.49602	5e-06	0.309115	3.80514	0.918762	1e-06	0.107625	0.072393
Exotic	Ped	TPP	TraesCS6A02G301800	NA	NA	NA	NA	NA	NA	NA	NA	NA	NA	NA
Exotic	Ped	TPS	TraesCS6A02G351300	0	0.49184	0.308176	4.22744	0.005831	0.359618	4.59289	0.920432	0.001269	0.101423	0.056166
Exotic	Ped	TPP	TraesCS6B02G276300	NA	NA	NA	NA	NA	NA	NA	NA	NA	NA	NA
Exotic	Ped	TPP	TraesCS6B02G330900	NA	NA	NA	NA	NA	NA	NA	NA	NA	NA	NA
Exotic	Ped	TPS	TraesCS6B02G384500	0.042	0.4186	0.378201	4.13708	0.043618	0.375868	4.55657	0.907938	0.009573	0.109647	0.053205
Exotic	Ped	TPP	TraesCS7A02G180800	0.268	0.30241	0.519404	4.32774	0.036373	0.295995	4.66011	0.928678	0.007805	0.079423	0.022412
Exotic	Ped	TPP	TraesCS7B02G085800	0	0.5	0.30103	4.45917	5e-06	0.197185	4.65636	0.957651	1e-06	0.096447	0.075855
Exotic	PGF	TPS	TraesCS1A02G064800	0	0.5	0.30103	0.706174	1e-06	0.580391	1.28657	0.548883	1e-06	0.180605	0.042298
Exotic	PGF	TPP	TraesCS1A02G210400	0	0.5	0.30103	0.632758	1e-06	0.459081	1.09184	0.579534	1e-06	0.173211	0.102843
Exotic	PGF	TPS	TraesCS1A02G338200	0.23	0.31588	0.500478	0.710328	0.024614	0.560422	1.29536	0.548362	0.019001	0.182846	0.057694
Exotic	PGF	TPS	TraesCS1B02G083100	0	0.5	0.30103	0.696393	1e-06	0.573782	1.27018	0.548265	1e-06	0.179398	0.031379
Exotic	PGF	TPP	TraesCS1B02G224300	3.438	0.031848	1.49692	0.656375	1.10945	0.433806	2.19963	0.298403	0.504379	0.197633	0.274769
Exotic	PGF	TPS	TraesCS1B02G350600	1.586	0.10394	0.983217	0.668868	0.078953	0.541033	1.28885	0.518964	0.061258	0.190817	0.105845
Exotic	PGF	TPS	TraesCS1B02G351600	0.458	0.24916	0.603522	0.67973	0.053801	0.558247	1.29178	0.526197	0.041649	0.190787	0.089345
Exotic	PGF	TPS	TraesCS1D02G065600	0.002	0.48364	0.315478	0.704881	0.001778	0.57903	1.28569	0.548252	0.001383	0.182413	0.037706
Exotic	PGF	TPP	TraesCS1D02G213700	0.004	0.47336	0.324808	0.709388	0.004349	0.573824	1.28756	0.550955	0.003378	0.179028	0.043103
Exotic	PGF	TPS	TraesCS1D02G340400	0	0.5	0.30103	0.529186	1e-06	0.440629	0.969816	0.545656	1e-06	0.167808	0.122405
Exotic	PGF	TPP	TraesCS2A02G161100	NA	NA	NA	NA	NA	NA	NA	NA	NA	NA	NA
Exotic	PGF	TPP	TraesCS2A02G167100	2.099	0.073705	1.1325	0.731821	0.130431	0.463172	1.32542	0.552141	0.098407	0.179243	0.113363
Exotic	PGF	TPP	TraesCS2B02G187000	1.949	0.081339	1.0897	0.648759	0.095376	0.545482	1.28962	0.503063	0.073957	0.200634	0.119237
Exotic	PGF	TPP	TraesCS2B02G187200	2.019	0.07769	1.10963	0.644814	0.109148	0.546334	1.3003	0.495898	0.083941	0.204248	0.137844
Exotic	PGF	TPP	TraesCS2B02G193300	0.185	0.33339	0.477047	0.685543	0.034647	0.574502	1.29469	0.529503	0.026761	0.187438	0.086508
Exotic	PGF	TPP	TraesCS2B02G430700	0	0.5	0.30103	0.711012	1e-06	0.569166	1.28018	0.5554	1e-06	0.181145	0.038263
Exotic	PGF	TPP	TraesCS2D02G168200	0	0.5	0.30103	0.712704	1e-06	0.567497	1.2802	0.556712	1e-06	0.19222	0.07362
Exotic	PGF	TPP	TraesCS3A02G085700	1.071	0.15031	0.823012	0.685905	0.231495	0.504799	1.4222	0.482285	0.162773	0.208247	0.217021
Exotic	PGF	TPS	TraesCS3A02G289300	0	0.5	0.30103	0.707865	1e-06	0.574514	1.28238	0.551993	1e-06	0.189988	0.072514
Exotic	PGF	TPS	TraesCS3B02G323900	0	0.5	0.30103	0.556474	1e-06	0.44739	1.00387	0.554331	1e-06	0.1663	0.101362
Exotic	PGF	TPP	TraesCS3D02G085800	1.597	0.10315	0.986531	0.68189	0.143784	0.523315	1.34899	0.505483	0.106586	0.184584	0.153641
Exotic	PGF	TPS	TraesCS4A02G062900	0.65	0.21008	0.677615	0.565403	0.168694	0.581779	1.31588	0.429678	0.128199	0.219592	0.173405
Exotic	PGF	TPS	TraesCS4B02G239900	0.455	0.24997	0.602112	0.777774	0.056024	0.512437	1.34624	0.57774	0.041615	0.173205	0.095569
Exotic	PGF	TPP	TraesCS5A02G190000	NA	NA	NA	NA	NA	NA	NA	NA	NA	NA	NA
Exotic	PGF	TPS	TraesCS5A02G203500	NA	NA	NA	NA	NA	NA	NA	NA	NA	NA	NA
Exotic	PGF	TPS	TraesCS5B02G117800	0	0.5	0.30103	0.708997	1e-06	0.577734	1.28673	0.551006	1e-06	0.194901	0.047066
Exotic	PGF	TPS	TraesCS5D02G129600	0	0.5	0.30103	0.711266	1e-06	0.572157	1.28342	0.554194	1e-06	0.19186	0.059082
Exotic	PGF	TPP	TraesCS5D02G200800	0.29	0.29519	0.529898	0.709907	0.023737	0.5559	1.28954	0.55051	0.018407	0.176507	0.049825
Exotic	PGF	TPS	TraesCS5D02G210000	0	0.5	0.30103	0.71065	1e-06	0.499585	1.21024	0.587199	1e-06	0.196236	0.124077
Exotic	PGF	TPP	TraesCS6A02G248400	2.768	0.048094	1.31791	0.921662	0.090494	0.366335	1.37849	0.668602	0.065647	0.159898	0.082366
Exotic	PGF	TPP	TraesCS6A02G301800	0	0.5	0.30103	0.688863	1e-06	0.582493	1.27136	0.541832	1e-06	0.180861	0.050735
Exotic	PGF	TPS	TraesCS6A02G351300	1.586	0.10393	0.983259	0.612514	0.115409	0.563822	1.29174	0.474175	0.089344	0.203367	0.127527
Exotic	PGF	TPP	TraesCS6B02G276300	NA	NA	NA	NA	NA	NA	NA	NA	NA	NA	NA
Exotic	PGF	TPP	TraesCS6B02G330900	0.023	0.43937	0.35717	0.730661	0.010012	0.559326	1.3	0.562048	0.007701	0.180373	0.050733
Exotic	PGF	TPS	TraesCS6B02G384500	0	0.5	0.30103	0.60854	1e-06	0.353279	0.961821	0.632697	1e-06	0.167897	0.140249
Exotic	PGF	TPP	TraesCS7A02G180800	0	0.5	0.30103	0.710668	1e-06	0.577333	1.288	0.55176	1e-06	0.182773	0.02673
Exotic	PGF	TPP	TraesCS7B02G085800	0	0.5	0.30103	0.679681	1e-06	0.505947	1.18563	0.573266	1e-06	0.183808	0.101063
Exotic	RSGP	TPS	TraesCS1A02G064800	0.067	0.39817	0.399931	0.517198	0.012329	0.685565	1.21509	0.425645	0.010146	0.232522	0.046472
Exotic	RSGP	TPP	TraesCS1A02G210400	0.502	0.2393	0.621057	0.416521	0.042777	0.735563	1.19486	0.348594	0.035801	0.247591	0.083167
Exotic	RSGP	TPS	TraesCS1A02G338200	0.296	0.29327	0.532732	0.474927	0.028894	0.704193	1.20802	0.393147	0.023919	0.23332	0.066678
Exotic	RSGP	TPS	TraesCS1B02G083100	0.022	0.44104	0.355522	0.512971	0.004199	0.695469	1.21264	0.423021	0.003462	0.234777	0.026481
Exotic	RSGP	TPP	TraesCS1B02G224300	1.126	0.1443	0.840734	0.282552	0.316638	0.761635	1.36083	0.207633	0.232681	0.225041	0.242875
Exotic	RSGP	TPS	TraesCS1B02G350600	0.001	0.49004	0.309768	0.509715	0.001119	0.701446	1.21228	0.42046	0.000923	0.235349	0.036462
Exotic	RSGP	TPS	TraesCS1B02G351600	2.179	0.069955	1.15518	0.264019	0.317877	0.733273	1.31517	0.200749	0.241701	0.214032	0.231695
Exotic	RSGP	TPS	TraesCS1D02G065600	1.654	0.099209	1.00345	0.490688	0.077401	0.639349	1.20744	0.406388	0.064104	0.223459	0.094641
Exotic	RSGP	TPP	TraesCS1D02G213700	0	0.5	0.30103	0.132283	1e-06	0.293656	0.42594	0.310566	3e-06	0.167439	0.17631
Exotic	RSGP	TPS	TraesCS1D02G340400	0	0.5	0.30103	0.432145	1e-06	0.690606	1.12275	0.384898	1e-06	0.232606	0.074977
Exotic	RSGP	TPP	TraesCS2A02G161100	NA	NA	NA	NA	NA	NA	NA	NA	NA	NA	NA
Exotic	RSGP	TPP	TraesCS2A02G167100	NA	NA	NA	NA	NA	NA	NA	NA	NA	NA	NA
Exotic	RSGP	TPP	TraesCS2B02G187000	0.663	0.20772	0.682522	0.506384	0.048023	0.670226	1.22463	0.413498	0.039215	0.231985	0.084867
Exotic	RSGP	TPP	TraesCS2B02G187200	0.838	0.17998	0.744776	0.51341	0.058036	0.660652	1.2321	0.416696	0.047104	0.230382	0.096002
Exotic	RSGP	TPP	TraesCS2B02G193300	5.1	0.011965	1.92209	0.129393	0.231018	0.810255	1.17067	0.11053	0.197339	0.201407	0.208738
Exotic	RSGP	TPP	TraesCS2B02G430700	0	0.5	0.30103	0.510595	1e-06	0.701665	1.21226	0.421192	1e-06	0.237691	0.029739
Exotic	RSGP	TPP	TraesCS2D02G168200	4.579	0.016179	1.79105	0.149172	0.279872	0.79838	1.22742	0.121533	0.228016	0.200753	0.213515
Exotic	RSGP	TPP	TraesCS3A02G085700	0.666	0.20727	0.683464	0.49951	0.051879	0.66965	1.22104	0.409086	0.042487	0.232235	0.086877
Exotic	RSGP	TPS	TraesCS3A02G289300	0	0.5	0.30103	0.524095	1e-06	0.672707	1.1968	0.437913	1e-06	0.248696	0.094782
Exotic	RSGP	TPS	TraesCS3B02G323900	0	0.5	0.30103	0.447964	1e-06	0.64679	1.09475	0.409191	1e-06	0.232018	0.118784
Exotic	RSGP	TPP	TraesCS3D02G085800	0	0.5	0.30103	0.511216	1e-06	0.700626	1.21184	0.42185	1e-06	0.251532	0.058899
Exotic	RSGP	TPS	TraesCS4A02G062900	0	0.5	0.30103	0.511881	1e-06	0.677496	1.18938	0.430377	1e-06	0.236533	0.068016
Exotic	RSGP	TPS	TraesCS4B02G239900	0.081	0.38831	0.410821	0.501576	0.016214	0.698115	1.21591	0.412513	0.013335	0.238618	0.059418
Exotic	RSGP	TPP	TraesCS5A02G190000	NA	NA	NA	NA	NA	NA	NA	NA	NA	NA	NA
Exotic	RSGP	TPS	TraesCS5A02G203500	NA	NA	NA	NA	NA	NA	NA	NA	NA	NA	NA
Exotic	RSGP	TPS	TraesCS5B02G117800	0	0.5	0.30103	0.485639	1e-06	0.694224	1.17986	0.411606	1e-06	0.235092	0.068102
Exotic	RSGP	TPS	TraesCS5D02G129600	0	0.5	0.30103	0.036302	1e-06	0.039566	0.075869	0.478487	1.5e-05	0.146355	0.268757
Exotic	RSGP	TPP	TraesCS5D02G200800	NA	NA	NA	NA	NA	NA	NA	NA	NA	NA	NA
Exotic	RSGP	TPS	TraesCS5D02G210000	0	0.5	0.30103	0.491983	1e-06	0.635003	1.12699	0.436547	1e-06	0.234793	0.112129
Exotic	RSGP	TPP	TraesCS6A02G248400	0	0.5	0.30103	0.448172	1e-06	0.669757	1.11793	0.400894	1e-06	0.230585	0.067106
Exotic	RSGP	TPP	TraesCS6A02G301800	NA	NA	NA	NA	NA	NA	NA	NA	NA	NA	NA
Exotic	RSGP	TPS	TraesCS6A02G351300	NA	NA	NA	NA	NA	NA	NA	NA	NA	NA	NA
Exotic	RSGP	TPP	TraesCS6B02G276300	NA	NA	NA	NA	NA	NA	NA	NA	NA	NA	NA
Exotic	RSGP	TPP	TraesCS6B02G330900	0	0.5	0.30103	0.509757	1e-06	0.699391	1.20915	0.421583	1e-06	0.237892	0.054243
Exotic	RSGP	TPS	TraesCS6B02G384500	1.76	0.09234	1.03461	0.352207	0.099932	0.727985	1.18013	0.298449	0.08468	0.240219	0.127142
Exotic	RSGP	TPP	TraesCS7A02G180800	1.402	0.11823	0.927272	0.177088	0.484588	0.823651	1.48533	0.119225	0.32625	0.172772	0.280962
Exotic	RSGP	TPP	TraesCS7B02G085800	NA	NA	NA	NA	NA	NA	NA	NA	NA	NA	NA
Exotic	SM2	TPS	TraesCS1A02G064800	0	0.5	0.30103	519.911	0.001105	562.175	1082.09	0.480471	1e-06	0.221129	0.038467
Exotic	SM2	TPP	TraesCS1A02G210400	NA	NA	NA	NA	NA	NA	NA	NA	NA	NA	NA
Exotic	SM2	TPS	TraesCS1A02G338200	NA	NA	NA	NA	NA	NA	NA	NA	NA	NA	NA
Exotic	SM2	TPS	TraesCS1B02G083100	0	0.5	0.30103	523.914	0.001105	563.846	1087.76	0.481644	1e-06	0.221301	0.025769
Exotic	SM2	TPP	TraesCS1B02G224300	NA	NA	NA	NA	NA	NA	NA	NA	NA	NA	NA
Exotic	SM2	TPS	TraesCS1B02G350600	0.88	0.17406	0.759301	648.028	53.0588	454.375	1155.46	0.560839	0.04592	0.210935	0.086862
Exotic	SM2	TPS	TraesCS1B02G351600	0.525	0.23426	0.630302	650.283	56.1793	453.562	1160.02	0.560577	0.048429	0.206619	0.088238
Exotic	SM2	TPS	TraesCS1D02G065600	0	0.5	0.30103	452.641	0.001105	522.979	975.621	0.463951	1e-06	0.213756	0.090681
Exotic	SM2	TPP	TraesCS1D02G213700	0	0.5	0.30103	523.918	0.001105	564.922	1088.84	0.48117	1e-06	0.222734	0.045645
Exotic	SM2	TPS	TraesCS1D02G340400	0.173	0.33887	0.469967	486.979	23.0104	569.83	1079.82	0.450982	0.02131	0.228077	0.067745
Exotic	SM2	TPP	TraesCS2A02G161100	NA	NA	NA	NA	NA	NA	NA	NA	NA	NA	NA
Exotic	SM2	TPP	TraesCS2A02G167100	0.367	0.27232	0.56492	558.608	28.8524	516.372	1103.83	0.506062	0.026138	0.22198	0.059502
Exotic	SM2	TPP	TraesCS2B02G187000	NA	NA	NA	NA	NA	NA	NA	NA	NA	NA	NA
Exotic	SM2	TPP	TraesCS2B02G187200	NA	NA	NA	NA	NA	NA	NA	NA	NA	NA	NA
Exotic	SM2	TPP	TraesCS2B02G193300	0	0.5	0.30103	520.628	0.001105	546.766	1067.4	0.487756	1e-06	0.223652	0.075831
Exotic	SM2	TPP	TraesCS2B02G430700	0.55	0.22925	0.639691	555.444	29.4158	519.809	1104.67	0.502815	0.026629	0.209274	0.060977
Exotic	SM2	TPP	TraesCS2D02G168200	0	0.5	0.30103	463.338	0.001105	479.077	942.415	0.491649	1e-06	0.214424	0.117057
Exotic	SM2	TPP	TraesCS3A02G085700	0	0.5	0.30103	403.819	0.001105	561.196	965.017	0.418459	1e-06	0.211863	0.105228
Exotic	SM2	TPS	TraesCS3A02G289300	0	0.5	0.30103	664.151	0.001105	541.023	1205.18	0.551082	1e-06	0.422268	0.637311
Exotic	SM2	TPS	TraesCS3B02G323900	0	0.5	0.30103	471.611	0.001105	573.35	1044.96	0.451319	1e-06	0.219439	0.053068
Exotic	SM2	TPP	TraesCS3D02G085800	6.823	0.0044984	2.34694	160.976	727.921	594.557	1483.45	0.108514	0.490693	0.163087	0.259616
Exotic	SM2	TPS	TraesCS4A02G062900	0.061	0.40233	0.395418	486.202	17.7327	575.814	1079.75	0.450292	0.016423	0.241255	0.073796
Exotic	SM2	TPS	TraesCS4B02G239900	0.004	0.4758	0.322576	536.517	3.47723	555.128	1095.12	0.489915	0.003175	0.223552	0.047477
Exotic	SM2	TPP	TraesCS5A02G190000	NA	NA	NA	NA	NA	NA	NA	NA	NA	NA	NA
Exotic	SM2	TPS	TraesCS5A02G203500	NA	NA	NA	NA	NA	NA	NA	NA	NA	NA	NA
Exotic	SM2	TPS	TraesCS5B02G117800	0.072	0.39396	0.404548	500.421	16.7977	568.127	1085.35	0.461071	0.015477	0.229128	0.065758
Exotic	SM2	TPS	TraesCS5D02G129600	1.87	0.085748	1.06678	455.814	120.1	548.182	1124.1	0.405494	0.106841	0.220347	0.173184
Exotic	SM2	TPP	TraesCS5D02G200800	NA	NA	NA	NA	NA	NA	NA	NA	NA	NA	NA
Exotic	SM2	TPS	TraesCS5D02G210000	NA	NA	NA	NA	NA	NA	NA	NA	NA	NA	NA
Exotic	SM2	TPP	TraesCS6A02G248400	6.785	0.0045952	2.3377	880.957	194.409	211.45	1286.82	0.684602	0.151078	0.185642	0.150421
[truncated: 1,215 more rows]

## Sheet: Prop. Heritab._Subgroups
Subgroup	Trait	V(35K SNP Chip)	V(TPS)	V(TPP)	V(e)	Vp	V(35K SNP Chip)/Vp	V(TPS)/Vp	V(TPP)/Vp	SE_V(35K SNP Chip)/Vp	SE_V(TPS)/Vp	SE_V(TPP)/Vp
[truncated: 72 more rows]

[truncated: 1 more sheets: Predictive_ability]
